# Supplementary material for: Copy Number Profiles of Prostate Cancer in Men of Middle Eastern Ancestry
Source: Cancers (Basel). 2021 May 14;13(10):2363. doi: 10.3390/cancers13102363 (PMC8153627; doi:10.3390/cancers13102363)
Supplement: Supplementary file 1 [file cancers-13-02363-s001.zip]

Archive with 9 entries (8 files):
- cancers-1141750 - supple.- revised version/
- cancers-1141750 - supple.- revised version/FigureS2.pdf
- cancers-1141750 - supple.- revised version/FigureS3.pdf
- cancers-1141750 - supple.- revised version/FigureS4.pdf
- cancers-1141750 - supple.- revised version/FigureS5.pdf
- cancers-1141750 - supple.- revised version/ME-S1 Figure.TIF
- cancers-1141750 - supple.- revised version/Table S1.pdf
- cancers-1141750 - supple.- revised version/Table S2-updated.xlsx
- cancers-1141750 - supple.- revised version/Table S3.xlsx
