# Supplementary material for: Copy Number Profiles of Prostate Cancer in Men of Middle Eastern Ancestry
Source: Cancers (Basel). 2021 May 14;13(10):2363. doi: 10.3390/cancers13102363 (PMC8153627; doi:10.3390/cancers13102363)
Supplement: Supplementary file 1 [file cancers-13-02363-s001.zip › cancers-1141750 - supple.- revised version/Table S3.xlsx]

## Sheet: CNA analysis
				African vs. European														E. Asian vs. European														Mid. Eastern vs European
Symbol	Chromosome	Start	End	Q value (amplifications)	Q value (amplifications)	Effect Size (Amplifications)	P value (deletions)	Q value deletions)	Effect Size (deletions)	EUR (amplifications)	EUR (deletions)	EUR (neutral)	EUR (total)	AFR (amplifications)	AFR (deletions)	AFR (netural)	AFR (total)	P value (amplifications)	Q value (amplifications)	Effect Size (Amplifications)	P value (deletions)	Q value (deletions)	Effect Size (deletions)	EUR (amplifications)	EUR (deletions)	EUR (neutral)	EUR (total)	EAS (amplifications)	EAS (deletions)	EAS (netural)	EAS (total)	P value (amplifications)	Q value (amplifications)	Effect Size (Amplifications)	P value (deletions)	Q value (deletions)	Effect Size (deletions)	EUR (amplifications)	EUR (deletions)	EUR (neutral)	EUR (total)	UAE (amplifications)	UAE (deletions)	UAE (netural)	UAE (total)
DDX11L1	1	11873	14409	NA	NA	0	NA	NA	0	0	0	346	0	0	0	14	0	NA	NA	0	NA	NA	0	0	0	346	0	0	0	11	0	NA	NA	0	NA	NA	0	0	0	346	0	0	0	25	0
WASH7P	1	14361	29370	NA	NA	0	NA	NA	0	0	0	346	0	0	0	14	0	NA	NA	0	NA	NA	0	0	0	346	0	0	0	11	0	NA	NA	0	NA	NA	0	0	0	346	0	0	0	25	0
FAM138F	1	34610	36081	NA	NA	0	NA	NA	0	0	0	346	0	0	0	14	0	NA	NA	0	NA	NA	0	0	0	346	0	0	0	11	0	NA	NA	0	NA	NA	0	0	0	346	0	0	0	25	0
FAM138A	1	34610	36081	NA	NA	0	NA	NA	0	0	0	346	0	0	0	14	0	NA	NA	0	NA	NA	0	0	0	346	0	0	0	11	0	NA	NA	0	NA	NA	0	0	0	346	0	0	0	25	0
OR4F5	1	69090	70008	NA	NA	0	NA	NA	0	0	0	346	0	0	0	14	0	NA	NA	0	NA	NA	0	0	0	346	0	0	0	11	0	NA	NA	0	NA	NA	0	0	0	346	0	0	0	25	0
LOC729737	1	134772	140566	NA	NA	0	NA	NA	0	0	0	346	0	0	0	14	0	NA	NA	0	NA	NA	0	0	0	346	0	0	0	11	0	NA	NA	0	NA	NA	0	0	0	346	0	0	0	25	0
LOC100132062	1	323891	328581	NA	NA	0	NA	NA	0	0	0	346	0	0	0	14	0	NA	NA	0	NA	NA	0	0	0	346	0	0	0	11	0	NA	NA	0	NA	NA	0	0	0	346	0	0	0	25	0
LOC100132287	1	323891	328581	NA	NA	0	NA	NA	0	0	0	346	0	0	0	14	0	NA	NA	0	NA	NA	0	0	0	346	0	0	0	11	0	NA	NA	0	NA	NA	0	0	0	346	0	0	0	25	0
OR4F29	1	367658	368597	NA	NA	0	NA	NA	0	0	0	346	0	0	0	14	0	NA	NA	0	NA	NA	0	0	0	346	0	0	0	11	0	NA	NA	0	NA	NA	0	0	0	346	0	0	0	25	0
OR4F16	1	367658	368597	NA	NA	0	NA	NA	0	0	0	346	0	0	0	14	0	NA	NA	0	NA	NA	0	0	0	346	0	0	0	11	0	NA	NA	0	NA	NA	0	0	0	346	0	0	0	25	0
OR4F3	1	367658	368597	NA	NA	0	NA	NA	0	0	0	346	0	0	0	14	0	NA	NA	0	NA	NA	0	0	0	346	0	0	0	11	0	NA	NA	0	NA	NA	0	0	0	346	0	0	0	25	0
LOC100133331	1	661138	665731	NA	NA	0	NA	NA	0	0	0	346	0	0	0	14	0	NA	NA	0	NA	NA	0	0	0	346	0	0	0	11	0	NA	NA	0	NA	NA	0	0	0	346	0	0	0	25	0
LOC100288069	1	700244	714068	NA	NA	0	NA	NA	0	0	0	346	0	0	0	14	0	NA	NA	0	NA	NA	0	0	0	346	0	0	0	11	0	NA	NA	0	NA	NA	0	0	0	346	0	0	0	25	0
LINC00115	1	761585	762902	0.90985	1	0.0470685	1	1	0.0346821	41	12	293	53	1	0	13	1	0.0511543	0.583346	0.245139	1	1	0.0346821	41	12	293	53	4	0	7	4	0.134996	1	0.118497	0.717889	1	0.0346821	41	12	293	53	0	0	25	0
LOC643837	1	762970	794826	0.90985	1	0.0470685	1	1	0.0346821	41	12	293	53	1	0	13	1	0.0511543	0.583346	0.245139	1	1	0.0346821	41	12	293	53	4	0	7	4	0.134996	1	0.118497	0.717889	1	0.0346821	41	12	293	53	0	0	25	0
FAM41C	1	803450	812182	0.90985	1	0.0470685	1	1	0.0346821	41	12	293	53	1	0	13	1	0.0511543	0.583346	0.245139	1	1	0.0346821	41	12	293	53	4	0	7	4	0.134996	1	0.118497	0.717889	1	0.0346821	41	12	293	53	0	0	25	0
LOC100130417	1	852952	854817	0.90985	1	0.0470685	1	1	0.0346821	41	12	293	53	1	0	13	1	0.0511543	0.583346	0.245139	1	1	0.0346821	41	12	293	53	4	0	7	4	0.134996	1	0.118497	0.717889	1	0.0346821	41	12	293	53	0	0	25	0
SAMD11	1	861120	879961	0.90985	1	0.0470685	1	1	0.0346821	41	12	293	53	1	0	13	1	0.0511543	0.583346	0.245139	1	1	0.0346821	41	12	293	53	4	0	7	4	0.134996	1	0.118497	0.717889	1	0.0346821	41	12	293	53	0	0	25	0
NOC2L	1	879582	894679	0.90985	1	0.0470685	1	1	0.0346821	41	12	293	53	1	0	13	1	0.0511543	0.583346	0.245139	1	1	0.0346821	41	12	293	53	4	0	7	4	0.134996	1	0.118497	0.717889	1	0.0346821	41	12	293	53	0	0	25	0
KLHL17	1	895966	901099	0.90985	1	0.0470685	1	1	0.0346821	41	12	293	53	1	0	13	1	0.0511543	0.583346	0.245139	1	1	0.0346821	41	12	293	53	4	0	7	4	0.134996	1	0.118497	0.717889	1	0.0346821	41	12	293	53	0	0	25	0
PLEKHN1	1	901876	910484	0.90985	1	0.0470685	1	1	0.0346821	41	12	293	53	1	0	13	1	0.0511543	0.583346	0.245139	1	1	0.0346821	41	12	293	53	4	0	7	4	0.134996	1	0.118497	0.717889	1	0.0346821	41	12	293	53	0	0	25	0
C1orf170	1	910578	917473	0.90985	1	0.0470685	1	1	0.0346821	41	12	293	53	1	0	13	1	0.0511543	0.583346	0.245139	1	1	0.0346821	41	12	293	53	4	0	7	4	0.134996	1	0.118497	0.717889	1	0.0346821	41	12	293	53	0	0	25	0
HES4	1	934341	935552	0.90985	1	0.0470685	1	1	0.0346821	41	12	293	53	1	0	13	1	0.0511543	0.583346	0.245139	1	1	0.0346821	41	12	293	53	4	0	7	4	0.134996	1	0.118497	0.717889	1	0.0346821	41	12	293	53	0	0	25	0
ISG15	1	948846	949919	0.90985	1	0.0470685	1	1	0.0346821	41	12	293	53	1	0	13	1	0.0511543	0.583346	0.245139	1	1	0.0346821	41	12	293	53	4	0	7	4	0.134996	1	0.118497	0.717889	1	0.0346821	41	12	293	53	0	0	25	0
AGRN	1	955502	991499	0.90985	1	0.0470685	1	1	0.0346821	41	12	293	53	1	0	13	1	0.0511543	0.583346	0.245139	1	1	0.0346821	41	12	293	53	4	0	7	4	0.134996	1	0.118497	0.717889	1	0.0346821	41	12	293	53	0	0	25	0
RNF223	1	1007125	1009687	0.90985	1	0.0470685	1	1	0.0346821	41	12	293	53	1	0	13	1	0.0511543	0.583346	0.245139	1	1	0.0346821	41	12	293	53	4	0	7	4	0.134996	1	0.118497	0.717889	1	0.0346821	41	12	293	53	0	0	25	0
C1orf159	1	1017197	1051736	0.884893	1	0.0499587	1	1	0.0346821	42	12	292	54	1	0	13	1	0.0569361	0.615447	0.242249	1	1	0.0346821	42	12	292	54	4	0	7	4	0.12774	1	0.121387	0.717889	1	0.0346821	42	12	292	54	0	0	25	0
LOC254099	1	1072396	1079434	0.884893	1	0.0499587	1	1	0.0346821	42	12	292	54	1	0	13	1	0.0569361	0.615447	0.242249	1	1	0.0346821	42	12	292	54	4	0	7	4	0.12774	1	0.121387	0.717889	1	0.0346821	42	12	292	54	0	0	25	0
MIR200B	1	1102483	1102578	0.884893	1	0.0499587	1	1	0.0346821	42	12	292	54	1	0	13	1	0.0569361	0.615447	0.242249	1	1	0.0346821	42	12	292	54	4	0	7	4	0.12774	1	0.121387	0.717889	1	0.0346821	42	12	292	54	0	0	25	0
MIR200A	1	1103242	1103332	0.884893	1	0.0499587	1	1	0.0346821	42	12	292	54	1	0	13	1	0.0569361	0.615447	0.242249	1	1	0.0346821	42	12	292	54	4	0	7	4	0.12774	1	0.121387	0.717889	1	0.0346821	42	12	292	54	0	0	25	0
MIR429	1	1104384	1104467	0.884893	1	0.0499587	1	1	0.0346821	42	12	292	54	1	0	13	1	0.0569361	0.615447	0.242249	1	1	0.0346821	42	12	292	54	4	0	7	4	0.12774	1	0.121387	0.717889	1	0.0346821	42	12	292	54	0	0	25	0
TTLL10	1	1109285	1133313	0.884893	1	0.0499587	1	1	0.0346821	42	12	292	54	1	0	13	1	0.0569361	0.615447	0.242249	1	1	0.0346821	42	12	292	54	4	0	7	4	0.12774	1	0.121387	1	1	0.00531792	42	12	292	54	0	1	24	1
TNFRSF18	1	1138887	1142089	0.884893	1	0.0499587	1	1	0.0346821	42	12	292	54	1	0	13	1	0.0569361	0.615447	0.242249	1	1	0.0346821	42	12	292	54	4	0	7	4	0.12774	1	0.121387	1	1	0.00531792	42	12	292	54	0	1	24	1
TNFRSF4	1	1146705	1149548	0.884893	1	0.0499587	1	1	0.0346821	42	12	292	54	1	0	13	1	0.0569361	0.615447	0.242249	1	1	0.0346821	42	12	292	54	4	0	7	4	0.12774	1	0.121387	1	1	0.00531792	42	12	292	54	0	1	24	1
SDF4	1	1152287	1167447	0.884893	1	0.0499587	1	1	0.0346821	42	12	292	54	1	0	13	1	0.0569361	0.615447	0.242249	1	1	0.0346821	42	12	292	54	4	0	7	4	0.12774	1	0.121387	1	1	0.00531792	42	12	292	54	0	1	24	1
B3GALT6	1	1167628	1170420	0.884893	1	0.0499587	1	1	0.0346821	42	12	292	54	1	0	13	1	0.0569361	0.615447	0.242249	1	1	0.0346821	42	12	292	54	4	0	7	4	0.12774	1	0.121387	1	1	0.00531792	42	12	292	54	0	1	24	1
FAM132A	1	1177825	1182102	0.884893	1	0.0499587	1	1	0.0346821	42	12	292	54	1	0	13	1	0.0569361	0.615447	0.242249	1	1	0.0346821	42	12	292	54	4	0	7	4	0.12774	1	0.121387	1	1	0.00531792	42	12	292	54	0	1	24	1
UBE2J2	1	1189291	1209234	0.884893	1	0.0499587	1	1	0.0346821	42	12	292	54	1	0	13	1	0.0569361	0.615447	0.242249	1	1	0.0346821	42	12	292	54	4	0	7	4	0.12774	1	0.121387	1	1	0.00531792	42	12	292	54	0	1	24	1
SCNN1D	1	1215815	1227409	0.884893	1	0.0499587	1	1	0.0346821	42	12	292	54	1	0	13	1	0.0569361	0.615447	0.242249	1	1	0.0346821	42	12	292	54	4	0	7	4	0.12774	1	0.121387	1	1	0.00531792	42	12	292	54	0	1	24	1
ACAP3	1	1227763	1243269	0.884893	1	0.0499587	1	1	0.0346821	42	12	292	54	1	0	13	1	0.0569361	0.615447	0.242249	1	1	0.0346821	42	12	292	54	4	0	7	4	0.12774	1	0.121387	1	1	0.00531792	42	12	292	54	0	1	24	1
PUSL1	1	1243993	1247057	0.884893	1	0.0499587	1	1	0.0346821	42	12	292	54	1	0	13	1	0.0569361	0.615447	0.242249	1	1	0.0346821	42	12	292	54	4	0	7	4	0.12774	1	0.121387	1	1	0.00531792	42	12	292	54	0	1	24	1
CPSF3L	1	1246964	1260067	0.884893	1	0.0499587	1	1	0.0346821	42	12	292	54	1	0	13	1	0.0569361	0.615447	0.242249	1	1	0.0346821	42	12	292	54	4	0	7	4	0.12774	1	0.121387	1	1	0.00531792	42	12	292	54	0	1	24	1
GLTPD1	1	1260142	1264276	0.884893	1	0.0499587	1	1	0.0346821	42	12	292	54	1	0	13	1	0.0569361	0.615447	0.242249	1	1	0.0346821	42	12	292	54	4	0	7	4	0.12774	1	0.121387	1	1	0.00531792	42	12	292	54	0	1	24	1
TAS1R3	1	1266725	1269844	0.884893	1	0.0499587	1	1	0.0346821	42	12	292	54	1	0	13	1	0.0569361	0.615447	0.242249	1	1	0.0346821	42	12	292	54	4	0	7	4	0.12774	1	0.121387	1	1	0.00531792	42	12	292	54	0	1	24	1
DVL1	1	1270657	1284492	0.884893	1	0.0499587	1	1	0.0346821	42	12	292	54	1	0	13	1	0.0569361	0.615447	0.242249	1	1	0.0346821	42	12	292	54	4	0	7	4	0.12774	1	0.121387	1	1	0.00531792	42	12	292	54	0	1	24	1
MXRA8	1	1288070	1293915	0.884893	1	0.0499587	1	1	0.0346821	42	12	292	54	1	0	13	1	0.0569361	0.615447	0.242249	1	1	0.0346821	42	12	292	54	4	0	7	4	0.12774	1	0.121387	1	1	0.00531792	42	12	292	54	0	1	24	1
AURKAIP1	1	1309109	1310818	0.884893	1	0.0499587	1	1	0.0346821	42	12	292	54	1	0	13	1	0.0569361	0.615447	0.242249	1	1	0.0346821	42	12	292	54	4	0	7	4	0.12774	1	0.121387	1	1	0.00531792	42	12	292	54	0	1	24	1
CCNL2	1	1321090	1334718	0.884893	1	0.0499587	1	1	0.0346821	42	12	292	54	1	0	13	1	0.0569361	0.615447	0.242249	1	1	0.0346821	42	12	292	54	4	0	7	4	0.12774	1	0.121387	1	1	0.00531792	42	12	292	54	0	1	24	1
LOC148413	1	1334909	1337426	0.884893	1	0.0499587	1	1	0.0346821	42	12	292	54	1	0	13	1	0.0569361	0.615447	0.242249	1	1	0.0346821	42	12	292	54	4	0	7	4	0.12774	1	0.121387	1	1	0.00531792	42	12	292	54	0	1	24	1
MRPL20	1	1337275	1342693	0.884893	1	0.0499587	1	1	0.0346821	42	12	292	54	1	0	13	1	0.0569361	0.615447	0.242249	1	1	0.0346821	42	12	292	54	4	0	7	4	0.12774	1	0.121387	1	1	0.00531792	42	12	292	54	0	1	24	1
ANKRD65	1	1353799	1356824	0.884893	1	0.0499587	1	1	0.0346821	42	12	292	54	1	0	13	1	0.0569361	0.615447	0.242249	1	1	0.0346821	42	12	292	54	4	0	7	4	0.12774	1	0.121387	1	1	0.00531792	42	12	292	54	0	1	24	1
TMEM88B	1	1361507	1363167	0.90985	1	0.0470685	1	1	0.0346821	41	12	293	53	1	0	13	1	0.0511543	0.583346	0.245139	1	1	0.0346821	41	12	293	53	4	0	7	4	0.134996	1	0.118497	1	1	0.00531792	41	12	293	53	0	1	24	1
VWA1	1	1370902	1378262	0.90985	1	0.0470685	1	1	0.0346821	41	12	293	53	1	0	13	1	0.0511543	0.583346	0.245139	1	1	0.0346821	41	12	293	53	4	0	7	4	0.134996	1	0.118497	1	1	0.00531792	41	12	293	53	0	1	24	1
ATAD3C	1	1385068	1405538	0.90985	1	0.0470685	1	1	0.0346821	41	12	293	53	1	0	13	1	0.0511543	0.583346	0.245139	1	1	0.0346821	41	12	293	53	4	0	7	4	0.134996	1	0.118497	1	1	0.00531792	41	12	293	53	0	1	24	1
ATAD3B	1	1407163	1431582	0.90985	1	0.0470685	1	1	0.0346821	41	12	293	53	1	0	13	1	0.0511543	0.583346	0.245139	1	1	0.0346821	41	12	293	53	4	0	7	4	0.134996	1	0.118497	1	1	0.00531792	41	12	293	53	0	1	24	1
ATAD3A	1	1447522	1470067	0.90985	1	0.0470685	1	1	0.0346821	41	12	293	53	1	0	13	1	0.0511543	0.583346	0.245139	1	1	0.0346821	41	12	293	53	4	0	7	4	0.134996	1	0.118497	1	1	0.00531792	41	12	293	53	0	1	24	1
TMEM240	1	1470157	1475740	0.90985	1	0.0470685	1	1	0.0346821	41	12	293	53	1	0	13	1	0.0511543	0.583346	0.245139	1	1	0.0346821	41	12	293	53	4	0	7	4	0.134996	1	0.118497	1	1	0.00531792	41	12	293	53	0	1	24	1
SSU72	1	1477052	1510262	0.90985	1	0.0470685	1	1	0.0346821	41	12	293	53	1	0	13	1	0.0511543	0.583346	0.245139	1	1	0.0346821	41	12	293	53	4	0	7	4	0.134996	1	0.118497	1	1	0.00531792	41	12	293	53	0	1	24	1
C1orf233	1	1533387	1535476	0.90985	1	0.0470685	1	1	0.0346821	41	12	293	53	1	0	13	1	0.0511543	0.583346	0.245139	1	1	0.0346821	41	12	293	53	4	0	7	4	0.134996	1	0.118497	1	1	0.00531792	41	12	293	53	0	1	24	1
MIB2	1	1550794	1565990	0.90985	1	0.0470685	1	1	0.0346821	41	12	293	53	1	0	13	1	0.0511543	0.583346	0.245139	1	1	0.0346821	41	12	293	53	4	0	7	4	0.134996	1	0.118497	1	1	0.00531792	41	12	293	53	0	1	24	1
MMP23B	1	1567559	1570030	0.90985	1	0.0470685	1	1	0.0346821	41	12	293	53	1	0	13	1	0.0511543	0.583346	0.245139	1	1	0.0346821	41	12	293	53	4	0	7	4	0.134996	1	0.118497	1	1	0.00531792	41	12	293	53	0	1	24	1
MMP23A	1	1568158	1570027	0.90985	1	0.0470685	1	1	0.0346821	41	12	293	53	1	0	13	1	0.0511543	0.583346	0.245139	1	1	0.0346821	41	12	293	53	4	0	7	4	0.134996	1	0.118497	1	1	0.00531792	41	12	293	53	0	1	24	1
CDK11B	1	1571099	1655775	0.90985	1	0.0470685	1	1	0.0346821	41	12	293	53	1	0	13	1	0.0511543	0.583346	0.245139	1	1	0.0346821	41	12	293	53	4	0	7	4	0.134996	1	0.118497	1	1	0.00531792	41	12	293	53	0	1	24	1
SLC35E2B	1	1592938	1624243	0.90985	1	0.0470685	1	1	0.0346821	41	12	293	53	1	0	13	1	0.0511543	0.583346	0.245139	1	1	0.0346821	41	12	293	53	4	0	7	4	0.134996	1	0.118497	1	1	0.00531792	41	12	293	53	0	1	24	1
CDK11A	1	1634169	1655791	0.90985	1	0.0470685	1	1	0.0346821	41	12	293	53	1	0	13	1	0.0511543	0.583346	0.245139	1	1	0.0346821	41	12	293	53	4	0	7	4	0.134996	1	0.118497	1	1	0.00531792	41	12	293	53	0	1	24	1
SLC35E2	1	1656276	1677438	0.90985	1	0.0470685	1	1	0.0346821	41	12	293	53	1	0	13	1	0.0511543	0.583346	0.245139	1	1	0.0346821	41	12	293	53	4	0	7	4	0.134996	1	0.118497	0.717889	1	0.0346821	41	12	293	53	0	0	25	0
NADK	1	1682670	1711508	0.90985	1	0.0470685	1	1	0.0346821	41	12	293	53	1	0	13	1	0.0511543	0.583346	0.245139	1	1	0.0346821	41	12	293	53	4	0	7	4	0.134996	1	0.118497	0.717889	1	0.0346821	41	12	293	53	0	0	25	0
GNB1	1	1716724	1822526	0.90985	1	0.0470685	1	1	0.0346821	41	12	293	53	1	0	13	1	0.0511543	0.583346	0.245139	1	1	0.0346821	41	12	293	53	4	0	7	4	0.134996	1	0.118497	0.717889	1	0.0346821	41	12	293	53	0	0	25	0
CALML6	1	1846265	1848733	0.90985	1	0.0470685	1	1	0.0346821	41	12	293	53	1	0	13	1	0.0511543	0.583346	0.245139	1	1	0.0346821	41	12	293	53	4	0	7	4	0.134996	1	0.118497	0.717889	1	0.0346821	41	12	293	53	0	0	25	0
TMEM52	1	1849028	1850740	0.90985	1	0.0470685	1	1	0.0346821	41	12	293	53	1	0	13	1	0.0511543	0.583346	0.245139	1	1	0.0346821	41	12	293	53	4	0	7	4	0.134996	1	0.118497	0.717889	1	0.0346821	41	12	293	53	0	0	25	0
KIAA1751	1	1884751	1935276	0.90985	1	0.0470685	1	1	0.0346821	41	12	293	53	1	0	13	1	0.0511543	0.583346	0.245139	1	1	0.0346821	41	12	293	53	4	0	7	4	0.134996	1	0.118497	0.717889	1	0.0346821	41	12	293	53	0	0	25	0
GABRD	1	1950767	1962192	0.90985	1	0.0470685	1	1	0.0346821	41	12	293	53	1	0	13	1	0.0511543	0.583346	0.245139	1	1	0.0346821	41	12	293	53	4	0	7	4	0.134996	1	0.118497	0.717889	1	0.0346821	41	12	293	53	0	0	25	0
PRKCZ	1	1981908	2116834	0.860523	1	0.0528489	0.993523	1	0.0375723	43	13	290	56	1	0	13	1	0.0630889	0.65906	0.239359	1	1	0.0375723	43	13	290	56	4	0	7	4	0.120866	1	0.124277	0.67194	1	0.0375723	43	13	290	56	0	0	25	0
C1orf86	1	2115898	2144159	0.90985	1	0.0470685	0.993523	1	0.0375723	41	13	292	54	1	0	13	1	0.0511543	0.583346	0.245139	1	1	0.0375723	41	13	292	54	4	0	7	4	0.134996	1	0.118497	0.67194	1	0.0375723	41	13	292	54	0	0	25	0
SKI	1	2160133	2241652	0.988336	1	0.038398	0.871556	1	0.0462428	38	16	292	54	1	0	13	1	0.0360056	0.530607	0.25381	1	1	0.0462428	38	16	292	54	4	0	7	4	0.159285	1	0.109827	0.555573	1	0.0462428	38	16	292	54	0	0	25	0
MORN1	1	2252695	2322993	1	1	0.0355078	0.871556	1	0.0462428	37	16	293	53	1	0	13	1	0.0316726	0.500261	0.2567	1	1	0.0462428	37	16	293	53	4	0	7	4	0.168307	1	0.106936	0.555573	1	0.0462428	37	16	293	53	0	0	25	0
LOC100129534	1	2281852	2284100	1	1	0.0355078	0.871556	1	0.0462428	37	16	293	53	1	0	13	1	0.0316726	0.500261	0.2567	1	1	0.0462428	37	16	293	53	4	0	7	4	0.168307	1	0.106936	0.555573	1	0.0462428	37	16	293	53	0	0	25	0
RER1	1	2323213	2336885	1	1	0.0355078	0.871556	1	0.0462428	37	16	293	53	1	0	13	1	0.0316726	0.500261	0.2567	1	1	0.0462428	37	16	293	53	4	0	7	4	0.168307	1	0.106936	0.555573	1	0.0462428	37	16	293	53	0	0	25	0
PEX10	1	2336240	2344010	1	1	0.0355078	0.871556	1	0.0462428	37	16	293	53	1	0	13	1	0.0316726	0.500261	0.2567	1	1	0.0462428	37	16	293	53	4	0	7	4	0.168307	1	0.106936	0.555573	1	0.0462428	37	16	293	53	0	0	25	0
PLCH2	1	2407753	2436964	1	1	0.0355078	0.871556	1	0.0462428	37	16	293	53	1	0	13	1	0.0316726	0.500261	0.2567	1	1	0.0462428	37	16	293	53	4	0	7	4	0.168307	1	0.106936	0.555573	1	0.0462428	37	16	293	53	0	0	25	0
PANK4	1	2439974	2458035	1	1	0.0359207	0.871556	1	0.0462428	37	16	293	53	2	0	12	2	0.0316726	0.500261	0.2567	1	1	0.0462428	37	16	293	53	4	0	7	4	0.168307	1	0.106936	0.555573	1	0.0462428	37	16	293	53	0	0	25	0
HES5	1	2460183	2461684	1	1	0.0359207	0.909485	1	0.0433526	37	15	294	52	2	0	12	2	0.0316726	0.500261	0.2567	1	1	0.0433526	37	15	294	52	4	0	7	4	0.168307	1	0.106936	0.591231	1	0.0433526	37	15	294	52	0	0	25	0
LOC115110	1	2481358	2484284	1	1	0.0359207	0.909485	1	0.0433526	37	15	294	52	2	0	12	2	0.0316726	0.500261	0.2567	1	1	0.0433526	37	15	294	52	4	0	7	4	0.168307	1	0.106936	0.591231	1	0.0433526	37	15	294	52	0	0	25	0
LOC100133445	1	2487207	2488450	1	1	0.0359207	0.909485	1	0.0433526	37	15	294	52	2	0	12	2	0.0316726	0.500261	0.2567	1	1	0.0433526	37	15	294	52	4	0	7	4	0.168307	1	0.106936	0.591231	1	0.0433526	37	15	294	52	0	0	25	0
TNFRSF14	1	2487804	2495267	1	1	0.0359207	0.909485	1	0.0433526	37	15	294	52	2	0	12	2	0.0316726	0.500261	0.2567	1	1	0.0433526	37	15	294	52	4	0	7	4	0.168307	1	0.106936	0.591231	1	0.0433526	37	15	294	52	0	0	25	0
FAM213B	1	2517898	2522908	1	1	0.0359207	0.950028	1	0.0404624	37	14	295	51	2	0	12	2	0.0316726	0.500261	0.2567	1	1	0.0404624	37	14	295	51	4	0	7	4	0.168307	1	0.106936	0.629885	1	0.0404624	37	14	295	51	0	0	25	0
MMEL1	1	2522080	2564481	1	1	0.0359207	0.950028	1	0.0404624	37	14	295	51	2	0	12	2	0.0316726	0.500261	0.2567	1	1	0.0404624	37	14	295	51	4	0	7	4	0.168307	1	0.106936	0.629885	1	0.0404624	37	14	295	51	0	0	25	0
TTC34	1	2572806	2706230	1	1	0.0359207	0.993523	1	0.0375723	37	13	296	50	2	0	12	2	0.0316726	0.500261	0.2567	1	1	0.0375723	37	13	296	50	4	0	7	4	0.168307	1	0.106936	0.67194	1	0.0375723	37	13	296	50	0	0	25	0
ACTRT2	1	2938045	2939467	1	1	0.0326177	0.993523	1	0.0375723	36	13	297	49	1	0	13	1	0.0276869	0.471132	0.25959	1	1	0.0375723	36	13	297	49	4	0	7	4	0.177841	1	0.104046	0.67194	1	0.0375723	36	13	297	49	0	0	25	0
FLJ42875	1	2976180	2984289	1	1	0.0326177	0.993523	1	0.0375723	36	13	297	49	1	0	13	1	0.0276869	0.471132	0.25959	1	1	0.0375723	36	13	297	49	4	0	7	4	0.177841	1	0.104046	0.67194	1	0.0375723	36	13	297	49	0	0	25	0
PRDM16	1	2985741	3355185	1	1	0.0326177	0.835959	1	0.0491329	36	17	293	53	1	0	13	1	0.0276869	0.471132	0.25959	0.972684	1	0.0491329	36	17	293	53	4	0	7	4	0.177841	1	0.104046	0.522576	1	0.0491329	36	17	293	53	0	0	25	0
MIR4251	1	3044538	3044599	1	1	0.0297275	0.993523	1	0.0375723	35	13	298	48	1	0	13	1	0.0240403	0.457711	0.26248	1	1	0.0375723	35	13	298	48	4	0	7	4	0.187916	1	0.101156	0.67194	1	0.0375723	35	13	298	48	0	0	25	0
ARHGEF16	1	3371146	3397677	1	1	0.0297275	0.993523	1	0.0375723	35	13	298	48	1	0	13	1	0.0240403	0.457711	0.26248	1	1	0.0375723	35	13	298	48	4	0	7	4	0.187916	1	0.101156	0.67194	1	0.0375723	35	13	298	48	0	0	25	0
MEGF6	1	3404505	3528059	1	1	0.0297275	1	1	0.0338563	35	13	298	48	1	1	12	2	0.0240403	0.457711	0.26248	1	1	0.0375723	35	13	298	48	4	0	7	4	0.187916	1	0.101156	0.67194	1	0.0375723	35	13	298	48	0	0	25	0
MIR551A	1	3477259	3477354	1	1	0.0297275	1	1	0.0367465	35	12	299	47	1	1	12	2	0.0240403	0.457711	0.26248	1	1	0.0346821	35	12	299	47	4	0	7	4	0.187916	1	0.101156	0.717889	1	0.0346821	35	12	299	47	0	0	25	0
TPRG1L	1	3541555	3546694	1	1	0.0297275	1	1	0.0367465	35	12	299	47	1	1	12	2	0.0240403	0.457711	0.26248	1	1	0.0346821	35	12	299	47	4	0	7	4	0.187916	1	0.101156	0.717889	1	0.0346821	35	12	299	47	0	0	25	0
WRAP73	1	3547330	3566671	1	1	0.0297275	1	1	0.0367465	35	12	299	47	1	1	12	2	0.0240403	0.457711	0.26248	1	1	0.0346821	35	12	299	47	4	0	7	4	0.187916	1	0.101156	0.717889	1	0.0346821	35	12	299	47	0	0	25	0
TP73	1	3569128	3652765	1	1	0.0355078	1	1	0.0309661	37	14	295	51	1	1	12	2	0.0316726	0.500261	0.2567	1	1	0.0404624	37	14	295	51	4	0	7	4	0.168307	1	0.106936	0.629885	1	0.0404624	37	14	295	51	0	0	25	0
TP73-AS1	1	3652547	3663937	0.835959	1	0.0491329	1	1	0.0231214	17	8	321	25	0	0	14	0	0.012115	0.343867	0.223594	1	1	0.0231214	17	8	321	25	3	0	8	3	0.522576	1	0.0491329	0.955561	1	0.0231214	17	8	321	25	0	0	25	0
CCDC27	1	3668964	3688209	0.909485	1	0.0433526	1	1	0.0231214	15	8	323	23	0	0	14	0	0.160346	1	0.138466	1	1	0.0231214	15	8	323	23	2	0	9	2	0.591231	1	0.0433526	0.955561	1	0.0231214	15	8	323	23	0	0	25	0
SMIM1	1	3689351	3692546	1	1	0.0346821	1	1	0.0202312	12	7	327	19	0	0	14	0	0.0917767	0.863493	0.147136	1	1	0.0202312	12	7	327	19	2	0	9	2	0.717889	1	0.0346821	1	1	0.0202312	12	7	327	19	0	0	25	0
LRRC47	1	3696783	3713068	1	1	0.0346821	1	1	0.0202312	12	7	327	19	0	0	14	0	0.0917767	0.863493	0.147136	1	1	0.0202312	12	7	327	19	2	0	9	2	0.717889	1	0.0346821	1	1	0.0202312	12	7	327	19	0	0	25	0
CEP104	1	3728644	3773797	1	1	0.0115607	1	1	0.0202312	4	7	335	11	0	0	14	0	1	1	0.0115607	1	1	0.0202312	4	7	335	11	0	0	11	0	1	1	0.0115607	1	1	0.0202312	4	7	335	11	0	0	25	0
DFFB	1	3773844	3801993	1	1	0.0115607	1	1	0.0202312	4	7	335	11	0	0	14	0	1	1	0.0115607	1	1	0.0202312	4	7	335	11	0	0	11	0	1	1	0.0115607	1	1	0.0202312	4	7	335	11	0	0	25	0
C1orf174	1	3805696	3816857	1	1	0.00867052	1	1	0.0202312	3	7	336	10	0	0	14	0	1	1	0.00867052	1	1	0.0202312	3	7	336	10	0	0	11	0	1	1	0.00867052	1	1	0.0202312	3	7	336	10	0	0	25	0
LOC100133612	1	3816967	3832011	1	1	0.00578035	1	1	0.017341	2	6	338	8	0	0	14	0	1	1	0.00578035	1	1	0.017341	2	6	338	8	0	0	11	0	1	1	0.00578035	1	1	0.017341	2	6	338	8	0	0	25	0
LOC728716	1	4000671	4012643	1	1	0.00578035	1	1	0.017341	2	6	338	8	0	0	14	0	1	1	0.00578035	1	1	0.017341	2	6	338	8	0	0	11	0	1	1	0.00578035	1	1	0.017341	2	6	338	8	0	0	25	0
LOC284661	1	4472110	4484744	1	1	0.00289017	1	1	0.0202312	1	7	338	8	0	0	14	0	1	1	0.00289017	1	1	0.0202312	1	7	338	8	0	0	11	0	1	1	0.00289017	1	1	0.0202312	1	7	338	8	0	0	25	0
AJAP1	1	4715104	4843851	1	1	0.00289017	1	1	0.0231214	1	8	337	9	0	0	14	0	1	1	0.00289017	1	1	0.0231214	1	8	337	9	0	0	11	0	1	1	0.00289017	0.955561	1	0.0231214	1	8	337	9	0	0	25	0
MIR4417	1	5624130	5624203	1	1	0.00289017	1	1	0.0289017	1	10	335	11	0	0	14	0	1	1	0.00289017	1	1	0.0289017	1	10	335	11	0	0	11	0	1	1	0.00289017	0.824062	1	0.0289017	1	10	335	11	0	0	25	0
MIR4689	1	5922731	5922801	1	1	0.00289017	1	1	0.0289017	1	10	335	11	0	0	14	0	1	1	0.00289017	1	1	0.0289017	1	10	335	11	0	0	11	0	1	1	0.00289017	0.824062	1	0.0289017	1	10	335	11	0	0	25	0
NPHP4	1	5922869	6052533	1	1	0.00289017	1	1	0.0317919	1	11	334	12	0	0	14	0	1	1	0.00289017	1	1	0.0317919	1	11	334	12	0	0	11	0	1	1	0.00289017	0.76834	1	0.0317919	1	11	334	12	0	0	25	0
KCNAB2	1	6052357	6161253	0.12148	1	0.0685384	1	1	0.0317919	1	11	334	12	1	0	13	1	1	1	0.00289017	1	1	0.0317919	1	11	334	12	0	0	11	0	1	1	0.00289017	0.76834	1	0.0317919	1	11	334	12	0	0	25	0
CHD5	1	6161846	6240194	0.12148	1	0.0685384	1	1	0.0289017	1	10	335	11	1	0	13	1	1	1	0.00289017	1	1	0.0289017	1	10	335	11	0	0	11	0	1	1	0.00289017	0.824062	1	0.0289017	1	10	335	11	0	0	25	0
RPL22	1	6245079	6259679	0.12148	1	0.0685384	1	1	0.0317919	1	11	334	12	1	0	13	1	1	1	0.00289017	1	1	0.0317919	1	11	334	12	0	0	11	0	1	1	0.00289017	0.76834	1	0.0317919	1	11	334	12	0	0	25	0
RNF207	1	6266188	6281359	0.12148	1	0.0685384	1	1	0.0317919	1	11	334	12	1	0	13	1	1	1	0.00289017	1	1	0.0317919	1	11	334	12	0	0	11	0	1	1	0.00289017	0.76834	1	0.0317919	1	11	334	12	0	0	25	0
ICMT	1	6281252	6296044	0.12148	1	0.0685384	1	1	0.0317919	1	11	334	12	1	0	13	1	1	1	0.00289017	1	1	0.0317919	1	11	334	12	0	0	11	0	1	1	0.00289017	0.76834	1	0.0317919	1	11	334	12	0	0	25	0
HES3	1	6304251	6305638	1	1	0.00289017	1	1	0.0317919	1	11	334	12	0	0	14	0	1	1	0.00289017	1	1	0.0317919	1	11	334	12	0	0	11	0	1	1	0.00289017	0.76834	1	0.0317919	1	11	334	12	0	0	25	0
GPR153	1	6307405	6321035	1	1	0.00289017	1	1	0.0317919	1	11	334	12	0	0	14	0	1	1	0.00289017	1	1	0.0317919	1	11	334	12	0	0	11	0	1	1	0.00289017	0.76834	1	0.0317919	1	11	334	12	0	0	25	0
ACOT7	1	6324331	6453826	1	1	0.00578035	1	1	0.0317919	2	11	333	13	0	0	14	0	1	1	0.00578035	1	1	0.0317919	2	11	333	13	0	0	11	0	1	1	0.00578035	0.76834	1	0.0317919	2	11	333	13	0	0	25	0
HES2	1	6475293	6479979	1	1	0.00578035	1	1	0.0289017	2	10	334	12	0	0	14	0	1	1	0.00578035	1	1	0.0289017	2	10	334	12	0	0	11	0	1	1	0.00578035	0.824062	1	0.0289017	2	10	334	12	0	0	25	0
ESPN	1	6484847	6521004	1	1	0.00578035	1	1	0.0289017	2	10	334	12	0	0	14	0	1	1	0.00578035	1	1	0.0289017	2	10	334	12	0	0	11	0	1	1	0.00578035	0.824062	1	0.0289017	2	10	334	12	0	0	25	0
MIR4252	1	6489893	6489956	1	1	0.00578035	1	1	0.0289017	2	10	334	12	0	0	14	0	1	1	0.00578035	1	1	0.0289017	2	10	334	12	0	0	11	0	1	1	0.00578035	0.824062	1	0.0289017	2	10	334	12	0	0	25	0
TNFRSF25	1	6521213	6526255	1	1	0.00578035	1	1	0.0289017	2	10	334	12	0	0	14	0	1	1	0.00578035	1	1	0.0289017	2	10	334	12	0	0	11	0	1	1	0.00578035	0.824062	1	0.0289017	2	10	334	12	0	0	25	0
PLEKHG5	1	6526151	6580121	1	1	0.00578035	1	1	0.0317919	2	11	333	13	0	0	14	0	1	1	0.00578035	1	1	0.0317919	2	11	333	13	0	0	11	0	1	1	0.00578035	0.76834	1	0.0317919	2	11	333	13	0	0	25	0
NOL9	1	6581406	6614658	1	1	0.00578035	1	1	0.0317919	2	11	333	13	0	0	14	0	1	1	0.00578035	1	1	0.0317919	2	11	333	13	0	0	11	0	1	1	0.00578035	0.76834	1	0.0317919	2	11	333	13	0	0	25	0
TAS1R1	1	6615337	6639817	1	1	0.00578035	1	1	0.0317919	2	11	333	13	0	0	14	0	1	1	0.00578035	1	1	0.0317919	2	11	333	13	0	0	11	0	1	1	0.00578035	0.76834	1	0.0317919	2	11	333	13	0	0	25	0
ZBTB48	1	6640062	6649340	1	1	0.00578035	1	1	0.0317919	2	11	333	13	0	0	14	0	1	1	0.00578035	1	1	0.0317919	2	11	333	13	0	0	11	0	1	1	0.00578035	0.76834	1	0.0317919	2	11	333	13	0	0	25	0
KLHL21	1	6650783	6662929	1	1	0.00578035	1	1	0.0317919	2	11	333	13	0	0	14	0	1	1	0.00578035	1	1	0.0317919	2	11	333	13	0	0	11	0	1	1	0.00578035	0.76834	1	0.0317919	2	11	333	13	0	0	25	0
PHF13	1	6673755	6684093	1	1	0.00578035	1	1	0.0289017	2	10	334	12	0	0	14	0	1	1	0.00578035	1	1	0.0289017	2	10	334	12	0	0	11	0	1	1	0.00578035	0.824062	1	0.0289017	2	10	334	12	0	0	25	0
THAP3	1	6684924	6695646	1	1	0.00578035	1	1	0.0289017	2	10	334	12	0	0	14	0	1	1	0.00578035	1	1	0.0289017	2	10	334	12	0	0	11	0	1	1	0.00578035	0.824062	1	0.0289017	2	10	334	12	0	0	25	0
DNAJC11	1	6694227	6761966	1	1	0.00578035	1	1	0.0289017	2	10	334	12	0	0	14	0	1	1	0.00578035	1	1	0.0289017	2	10	334	12	0	0	11	0	1	1	0.00578035	0.824062	1	0.0289017	2	10	334	12	0	0	25	0
CAMTA1	1	6845383	7829766	1	1	0.00578035	1	1	0.0289017	2	10	334	12	0	0	14	0	1	1	0.00578035	1	1	0.0289017	2	10	334	12	0	0	11	0	1	1	0.00578035	0.824062	1	0.0289017	2	10	334	12	0	0	25	0
VAMP3	1	7831328	7841492	1	1	0.00289017	1	1	0.0231214	1	8	337	9	0	0	14	0	1	1	0.00289017	1	1	0.0231214	1	8	337	9	0	0	11	0	1	1	0.00289017	0.955561	1	0.0231214	1	8	337	9	0	0	25	0
PER3	1	7844762	7905237	1	1	0.00289017	1	1	0.0231214	1	8	337	9	0	0	14	0	1	1	0.00289017	1	1	0.0231214	1	8	337	9	0	0	11	0	1	1	0.00289017	0.955561	1	0.0231214	1	8	337	9	0	0	25	0
UTS2	1	7907671	7913551	1	1	0.00289017	1	1	0.0231214	1	8	337	9	0	0	14	0	1	1	0.00289017	1	1	0.0231214	1	8	337	9	0	0	11	0	1	1	0.00289017	0.955561	1	0.0231214	1	8	337	9	0	0	25	0
TNFRSF9	1	7975930	8003225	1	1	0.00289017	1	1	0.0231214	1	8	337	9	0	0	14	0	1	1	0.00289017	1	1	0.0231214	1	8	337	9	0	0	11	0	1	1	0.00289017	0.955561	1	0.0231214	1	8	337	9	0	0	25	0
PARK7	1	8021713	8045342	1	1	0.00289017	1	1	0.0231214	1	8	337	9	0	0	14	0	1	1	0.00289017	1	1	0.0231214	1	8	337	9	0	0	11	0	1	1	0.00289017	0.955561	1	0.0231214	1	8	337	9	0	0	25	0
ERRFI1	1	8071778	8086393	1	1	0.00289017	1	1	0.0260116	1	9	336	10	0	0	14	0	1	1	0.00289017	1	1	0.0260116	1	9	336	10	0	0	11	0	1	1	0.00289017	0.886039	1	0.0260116	1	9	336	10	0	0	25	0
SLC45A1	1	8384389	8404227	1	1	0.00289017	1	1	0.0289017	1	10	335	11	0	0	14	0	1	1	0.00289017	1	1	0.0289017	1	10	335	11	0	0	11	0	1	1	0.00289017	0.824062	1	0.0289017	1	10	335	11	0	0	25	0
RERE	1	8412463	8877699	1	1	0.00289017	1	1	0.0289017	1	10	335	11	0	0	14	0	1	1	0.00289017	1	1	0.0289017	1	10	335	11	0	0	11	0	0.301615	1	0.0371098	0.824062	1	0.0289017	1	10	335	11	1	0	24	1
ENO1	1	8921058	8939151	1	1	0.00289017	1	1	0.0289017	1	10	335	11	0	0	14	0	1	1	0.00289017	1	1	0.0289017	1	10	335	11	0	0	11	0	1	1	0.00289017	0.824062	1	0.0289017	1	10	335	11	0	0	25	0
ENO1-AS1	1	8938893	8939943	NA	NA	0	1	1	0.0289017	0	10	336	10	0	0	14	0	NA	NA	0	1	1	0.0289017	0	10	336	10	0	0	11	0	NA	NA	0	0.824062	1	0.0289017	0	10	336	10	0	0	25	0
CA6	1	9005892	9035148	1	1	0.00289017	1	1	0.0289017	1	10	335	11	0	0	14	0	1	1	0.00289017	1	1	0.0289017	1	10	335	11	0	0	11	0	1	1	0.00289017	0.824062	1	0.0289017	1	10	335	11	0	0	25	0
SLC2A7	1	9063358	9086404	1	1	0.00289017	1	1	0.0289017	1	10	335	11	0	0	14	0	1	1	0.00289017	1	1	0.0289017	1	10	335	11	0	0	11	0	1	1	0.00289017	0.824062	1	0.0289017	1	10	335	11	0	0	25	0
SLC2A5	1	9097004	9129887	1	1	0.00289017	1	1	0.0289017	1	10	335	11	0	0	14	0	1	1	0.00289017	1	1	0.0289017	1	10	335	11	0	0	11	0	1	1	0.00289017	0.824062	1	0.0289017	1	10	335	11	0	0	25	0
GPR157	1	9164475	9189229	1	1	0.00289017	1	1	0.0289017	1	10	335	11	0	0	14	0	1	1	0.00289017	1	1	0.0289017	1	10	335	11	0	0	11	0	1	1	0.00289017	0.824062	1	0.0289017	1	10	335	11	0	0	25	0
MIR34A	1	9211726	9211836	1	1	0.00289017	1	1	0.0260116	1	9	336	10	0	0	14	0	1	1	0.00289017	1	1	0.0260116	1	9	336	10	0	0	11	0	1	1	0.00289017	0.886039	1	0.0260116	1	9	336	10	0	0	25	0
H6PD	1	9294862	9331394	1	1	0.00289017	1	1	0.0260116	1	9	336	10	0	0	14	0	1	1	0.00289017	1	1	0.0260116	1	9	336	10	0	0	11	0	1	1	0.00289017	0.886039	1	0.0260116	1	9	336	10	0	0	25	0
SPSB1	1	9352940	9429590	1	1	0.00289017	1	1	0.0260116	1	9	336	10	0	0	14	0	1	1	0.00289017	1	1	0.0260116	1	9	336	10	0	0	11	0	1	1	0.00289017	0.886039	1	0.0260116	1	9	336	10	0	0	25	0
SLC25A33	1	9599527	9642831	1	1	0.00289017	1	1	0.0260116	1	9	336	10	0	0	14	0	1	1	0.00289017	1	1	0.0260116	1	9	336	10	0	0	11	0	1	1	0.00289017	0.886039	1	0.0260116	1	9	336	10	0	0	25	0
TMEM201	1	9648931	9674935	1	1	0.00289017	1	1	0.0260116	1	9	336	10	0	0	14	0	1	1	0.00289017	1	1	0.0260116	1	9	336	10	0	0	11	0	1	1	0.00289017	0.886039	1	0.0260116	1	9	336	10	0	0	25	0
PIK3CD	1	9711789	9789172	1	1	0.00289017	1	1	0.0289017	1	10	335	11	0	0	14	0	1	1	0.00289017	1	1	0.0289017	1	10	335	11	0	0	11	0	1	1	0.00289017	1	1	0.0110983	1	10	335	11	0	1	24	1
C1orf200	1	9712667	9714644	1	1	0.00289017	1	1	0.0260116	1	9	336	10	0	0	14	0	1	1	0.00289017	1	1	0.0260116	1	9	336	10	0	0	11	0	1	1	0.00289017	0.886039	1	0.0260116	1	9	336	10	0	0	25	0
CLSTN1	1	9789078	9884550	1	1	0.00289017	1	1	0.0289017	1	10	335	11	0	0	14	0	1	1	0.00289017	1	1	0.0289017	1	10	335	11	0	0	11	0	1	1	0.00289017	1	1	0.0110983	1	10	335	11	0	1	24	1
CTNNBIP1	1	9908333	9970316	1	1	0.00289017	1	1	0.0260116	1	9	336	10	0	0	14	0	1	1	0.00289017	1	1	0.0260116	1	9	336	10	0	0	11	0	1	1	0.00289017	0.886039	1	0.0260116	1	9	336	10	0	0	25	0
LZIC	1	9989775	10002826	1	1	0.00289017	1	1	0.0260116	1	9	336	10	0	0	14	0	1	1	0.00289017	1	1	0.0260116	1	9	336	10	0	0	11	0	1	1	0.00289017	0.886039	1	0.0260116	1	9	336	10	0	0	25	0
NMNAT1	1	10003485	10045556	1	1	0.00289017	1	1	0.0260116	1	9	336	10	0	0	14	0	1	1	0.00289017	1	1	0.0260116	1	9	336	10	0	0	11	0	1	1	0.00289017	0.886039	1	0.0260116	1	9	336	10	0	0	25	0
RBP7	1	10057254	10076078	1	1	0.00289017	1	1	0.0260116	1	9	336	10	0	0	14	0	1	1	0.00289017	1	1	0.0260116	1	9	336	10	0	0	11	0	1	1	0.00289017	0.886039	1	0.0260116	1	9	336	10	0	0	25	0
UBE4B	1	10093040	10241296	1	1	0.00289017	1	1	0.0289017	1	10	335	11	0	0	14	0	1	1	0.00289017	1	1	0.0289017	1	10	335	11	0	0	11	0	1	1	0.00289017	0.824062	1	0.0289017	1	10	335	11	0	0	25	0
KIF1B	1	10270763	10441661	1	1	0.00289017	1	1	0.0289017	1	10	335	11	0	0	14	0	1	1	0.00289017	1	1	0.0289017	1	10	335	11	0	0	11	0	1	1	0.00289017	0.824062	1	0.0289017	1	10	335	11	0	0	25	0
PGD	1	10459084	10480201	1	1	0.00289017	1	1	0.0289017	1	10	335	11	0	0	14	0	1	1	0.00289017	1	1	0.0289017	1	10	335	11	0	0	11	0	1	1	0.00289017	0.824062	1	0.0289017	1	10	335	11	0	0	25	0
APITD1	1	10490158	10502872	1	1	0.00289017	1	1	0.0289017	1	10	335	11	0	0	14	0	1	1	0.00289017	1	1	0.0289017	1	10	335	11	0	0	11	0	1	1	0.00289017	0.824062	1	0.0289017	1	10	335	11	0	0	25	0
APITD1-CORT	1	10490158	10512060	1	1	0.00289017	1	1	0.0289017	1	10	335	11	0	0	14	0	1	1	0.00289017	1	1	0.0289017	1	10	335	11	0	0	11	0	1	1	0.00289017	0.824062	1	0.0289017	1	10	335	11	0	0	25	0
CORT	1	10509775	10512060	1	1	0.00289017	1	1	0.0289017	1	10	335	11	0	0	14	0	1	1	0.00289017	1	1	0.0289017	1	10	335	11	0	0	11	0	1	1	0.00289017	0.824062	1	0.0289017	1	10	335	11	0	0	25	0
DFFA	1	10520602	10532613	1	1	0.00289017	1	1	0.0289017	1	10	335	11	0	0	14	0	1	1	0.00289017	1	1	0.0289017	1	10	335	11	0	0	11	0	1	1	0.00289017	0.824062	1	0.0289017	1	10	335	11	0	0	25	0
PEX14	1	10535002	10690815	1	1	0.00289017	1	1	0.0289017	1	10	335	11	0	0	14	0	1	1	0.00289017	1	1	0.0289017	1	10	335	11	0	0	11	0	1	1	0.00289017	0.824062	1	0.0289017	1	10	335	11	0	0	25	0
CASZ1	1	10696665	10856733	1	1	0.00289017	1	1	0.0289017	1	10	335	11	0	0	14	0	1	1	0.00289017	1	1	0.0289017	1	10	335	11	0	0	11	0	1	1	0.00289017	0.824062	1	0.0289017	1	10	335	11	0	0	25	0
C1orf127	1	11006529	11042094	1	1	0.00289017	1	1	0.0260116	1	9	336	10	0	0	14	0	1	1	0.00289017	1	1	0.0260116	1	9	336	10	0	0	11	0	1	1	0.00289017	0.886039	1	0.0260116	1	9	336	10	0	0	25	0
TARDBP	1	11072678	11085549	1	1	0.00289017	1	1	0.0231214	1	8	337	9	0	0	14	0	1	1	0.00289017	1	1	0.0231214	1	8	337	9	0	0	11	0	1	1	0.00289017	0.955561	1	0.0231214	1	8	337	9	0	0	25	0
MASP2	1	11086579	11107296	1	1	0.00289017	1	1	0.0260116	1	9	336	10	0	0	14	0	1	1	0.00289017	1	1	0.0260116	1	9	336	10	0	0	11	0	1	1	0.00289017	0.886039	1	0.0260116	1	9	336	10	0	0	25	0
SRM	1	11114648	11120091	1	1	0.00289017	1	1	0.0260116	1	9	336	10	0	0	14	0	1	1	0.00289017	1	1	0.0260116	1	9	336	10	0	0	11	0	1	1	0.00289017	0.886039	1	0.0260116	1	9	336	10	0	0	25	0
EXOSC10	1	11126675	11159938	1	1	0.00289017	1	1	0.0260116	1	9	336	10	0	0	14	0	1	1	0.00289017	1	1	0.0260116	1	9	336	10	0	0	11	0	1	1	0.00289017	0.886039	1	0.0260116	1	9	336	10	0	0	25	0
MTOR	1	11166587	11322608	1	1	0.00867052	0.908923	1	0.0425268	3	10	333	13	0	1	13	1	1	1	0.00867052	1	1	0.0289017	3	10	333	13	0	0	11	0	1	1	0.00867052	0.824062	1	0.0289017	3	10	333	13	0	0	25	0
MTOR-AS1	1	11203954	11209595	1	1	0.00289017	0.908923	1	0.0425268	1	10	335	11	0	1	13	1	1	1	0.00289017	1	1	0.0289017	1	10	335	11	0	0	11	0	1	1	0.00289017	0.824062	1	0.0289017	1	10	335	11	0	0	25	0
ANGPTL7	1	11249397	11256038	1	1	0.00289017	0.908923	1	0.0425268	1	10	335	11	0	1	13	1	1	1	0.00289017	1	1	0.0289017	1	10	335	11	0	0	11	0	1	1	0.00289017	0.824062	1	0.0289017	1	10	335	11	0	0	25	0
UBIAD1	1	11333254	11348491	1	1	0.00867052	1	1	0.0260116	3	9	334	12	0	0	14	0	1	1	0.00867052	1	1	0.0260116	3	9	334	12	0	0	11	0	1	1	0.00867052	0.886039	1	0.0260116	3	9	334	12	0	0	25	0
PTCHD2	1	11539294	11597640	1	1	0.00289017	1	1	0.0260116	1	9	336	10	0	0	14	0	1	1	0.00289017	1	1	0.0260116	1	9	336	10	0	0	11	0	1	1	0.00289017	0.886039	1	0.0260116	1	9	336	10	0	0	25	0
FBXO2	1	11708417	11714888	1	1	0.00289017	1	1	0.0231214	1	8	337	9	0	0	14	0	1	1	0.00289017	1	1	0.0231214	1	8	337	9	0	0	11	0	1	1	0.00289017	0.955561	1	0.0231214	1	8	337	9	0	0	25	0
FBXO44	1	11714431	11723384	1	1	0.00289017	1	1	0.0231214	1	8	337	9	0	0	14	0	1	1	0.00289017	1	1	0.0231214	1	8	337	9	0	0	11	0	1	1	0.00289017	0.955561	1	0.0231214	1	8	337	9	0	0	25	0
FBXO6	1	11724149	11734409	1	1	0.00289017	1	1	0.0231214	1	8	337	9	0	0	14	0	1	1	0.00289017	1	1	0.0231214	1	8	337	9	0	0	11	0	1	1	0.00289017	0.955561	1	0.0231214	1	8	337	9	0	0	25	0
MAD2L2	1	11734536	11751678	1	1	0.00289017	1	1	0.0231214	1	8	337	9	0	0	14	0	1	1	0.00289017	1	1	0.0231214	1	8	337	9	0	0	11	0	1	1	0.00289017	0.955561	1	0.0231214	1	8	337	9	0	0	25	0
DRAXIN	1	11751780	11780336	1	1	0.00289017	1	1	0.0231214	1	8	337	9	0	0	14	0	1	1	0.00289017	1	1	0.0231214	1	8	337	9	0	0	11	0	1	1	0.00289017	0.955561	1	0.0231214	1	8	337	9	0	0	25	0
AGTRAP	1	11796141	11810828	1	1	0.00289017	1	1	0.0231214	1	8	337	9	0	0	14	0	1	1	0.00289017	1	1	0.0231214	1	8	337	9	0	0	11	0	1	1	0.00289017	0.955561	1	0.0231214	1	8	337	9	0	0	25	0
MTHFR	1	11845786	11866160	1	1	0.00289017	1	1	0.0202312	1	7	338	8	0	0	14	0	1	1	0.00289017	1	1	0.0202312	1	7	338	8	0	0	11	0	1	1	0.00289017	1	1	0.0202312	1	7	338	8	0	0	25	0
CLCN6	1	11866152	11903201	1	1	0.00289017	1	1	0.0202312	1	7	338	8	0	0	14	0	1	1	0.00289017	1	1	0.0202312	1	7	338	8	0	0	11	0	1	1	0.00289017	1	1	0.0202312	1	7	338	8	0	0	25	0
NPPA-AS1	1	11900375	11907673	1	1	0.00289017	1	1	0.0202312	1	7	338	8	0	0	14	0	1	1	0.00289017	1	1	0.0202312	1	7	338	8	0	0	11	0	1	1	0.00289017	1	1	0.0202312	1	7	338	8	0	0	25	0
NPPA	1	11905766	11907840	1	1	0.00289017	1	1	0.0202312	1	7	338	8	0	0	14	0	1	1	0.00289017	1	1	0.0202312	1	7	338	8	0	0	11	0	1	1	0.00289017	1	1	0.0202312	1	7	338	8	0	0	25	0
NPPB	1	11917520	11918992	1	1	0.00289017	1	1	0.0202312	1	7	338	8	0	0	14	0	1	1	0.00289017	1	1	0.0202312	1	7	338	8	0	0	11	0	1	1	0.00289017	1	1	0.0202312	1	7	338	8	0	0	25	0
KIAA2013	1	11979644	11986485	1	1	0.00289017	1	1	0.0202312	1	7	338	8	0	0	14	0	1	1	0.00289017	1	1	0.0202312	1	7	338	8	0	0	11	0	1	1	0.00289017	1	1	0.0202312	1	7	338	8	0	0	25	0
PLOD1	1	11994723	12035599	1	1	0.00289017	1	1	0.0202312	1	7	338	8	0	0	14	0	1	1	0.00289017	1	1	0.0202312	1	7	338	8	0	0	11	0	1	1	0.00289017	1	1	0.0202312	1	7	338	8	0	0	25	0
MFN2	1	12040237	12073572	1	1	0.00289017	1	1	0.0202312	1	7	338	8	0	0	14	0	1	1	0.00289017	1	1	0.0202312	1	7	338	8	0	0	11	0	1	1	0.00289017	1	1	0.0202312	1	7	338	8	0	0	25	0
MIIP	1	12079298	12092106	1	1	0.00289017	1	1	0.017341	1	6	339	7	0	0	14	0	1	1	0.00289017	1	1	0.017341	1	6	339	7	0	0	11	0	1	1	0.00289017	1	1	0.017341	1	6	339	7	0	0	25	0
TNFRSF8	1	12123433	12204264	1	1	0.00289017	1	1	0.017341	1	6	339	7	0	0	14	0	1	1	0.00289017	1	1	0.017341	1	6	339	7	0	0	11	0	1	1	0.00289017	1	1	0.017341	1	6	339	7	0	0	25	0
TNFRSF1B	1	12227059	12269277	1	1	0.00289017	1	1	0.017341	1	6	339	7	0	0	14	0	1	1	0.00289017	1	1	0.017341	1	6	339	7	0	0	11	0	1	1	0.00289017	1	1	0.017341	1	6	339	7	0	0	25	0
MIR4632	1	12251761	12251839	1	1	0.00289017	1	1	0.017341	1	6	339	7	0	0	14	0	1	1	0.00289017	1	1	0.017341	1	6	339	7	0	0	11	0	1	1	0.00289017	1	1	0.017341	1	6	339	7	0	0	25	0
VPS13D	1	12290112	12572098	1	1	0.00289017	1	1	0.017341	1	6	339	7	0	0	14	0	1	1	0.00289017	1	1	0.017341	1	6	339	7	0	0	11	0	1	1	0.00289017	1	1	0.017341	1	6	339	7	0	0	25	0
SNORA59B	1	12567299	12567451	1	1	0.00289017	1	1	0.017341	1	6	339	7	0	0	14	0	1	1	0.00289017	1	1	0.017341	1	6	339	7	0	0	11	0	1	1	0.00289017	1	1	0.017341	1	6	339	7	0	0	25	0
SNORA59A	1	12567299	12567451	1	1	0.00289017	1	1	0.017341	1	6	339	7	0	0	14	0	1	1	0.00289017	1	1	0.017341	1	6	339	7	0	0	11	0	1	1	0.00289017	1	1	0.017341	1	6	339	7	0	0	25	0
DHRS3	1	12627938	12677820	1	1	0.00289017	1	1	0.017341	1	6	339	7	0	0	14	0	1	1	0.00289017	1	1	0.017341	1	6	339	7	0	0	11	0	1	1	0.00289017	1	1	0.017341	1	6	339	7	0	0	25	0
AADACL4	1	12704565	12727097	1	1	0.00289017	1	1	0.017341	1	6	339	7	0	0	14	0	1	1	0.00289017	1	1	0.017341	1	6	339	7	0	0	11	0	1	1	0.00289017	1	1	0.017341	1	6	339	7	0	0	25	0
AADACL3	1	12776117	12788726	1	1	0.00289017	1	1	0.0202312	1	7	338	8	0	0	14	0	1	1	0.00289017	1	1	0.0202312	1	7	338	8	0	0	11	0	1	1	0.00289017	1	1	0.0202312	1	7	338	8	0	0	25	0
C1orf158	1	12806162	12821102	1	1	0.00289017	1	1	0.0202312	1	7	338	8	0	0	14	0	1	1	0.00289017	1	1	0.0202312	1	7	338	8	0	0	11	0	1	1	0.00289017	1	1	0.0202312	1	7	338	8	0	0	25	0
PRAMEF12	1	12834983	12838048	1	1	0.00289017	1	1	0.0231214	1	8	337	9	0	0	14	0	1	1	0.00289017	1	1	0.0231214	1	8	337	9	0	0	11	0	1	1	0.00289017	0.955561	1	0.0231214	1	8	337	9	0	0	25	0
PRAMEF1	1	12851545	12856777	1	1	0.00289017	1	1	0.0231214	1	8	337	9	0	0	14	0	1	1	0.00289017	1	1	0.0231214	1	8	337	9	0	0	11	0	1	1	0.00289017	0.955561	1	0.0231214	1	8	337	9	0	0	25	0
PRAMEF11	1	12884467	12891264	1	1	0.00289017	1	1	0.0231214	1	8	337	9	0	0	14	0	1	1	0.00289017	1	1	0.0231214	1	8	337	9	0	0	11	0	1	1	0.00289017	0.955561	1	0.0231214	1	8	337	9	0	0	25	0
LOC649330	1	12907235	12908237	1	1	0.00289017	1	1	0.0231214	1	8	337	9	0	0	14	0	1	1	0.00289017	1	1	0.0231214	1	8	337	9	0	0	11	0	1	1	0.00289017	0.955561	1	0.0231214	1	8	337	9	0	0	25	0
HNRNPCL1	1	12907260	12908578	1	1	0.00289017	1	1	0.0231214	1	8	337	9	0	0	14	0	1	1	0.00289017	1	1	0.0231214	1	8	337	9	0	0	11	0	1	1	0.00289017	0.955561	1	0.0231214	1	8	337	9	0	0	25	0
PRAMEF2	1	12916940	12921764	1	1	0.00289017	1	1	0.0231214	1	8	337	9	0	0	14	0	1	1	0.00289017	1	1	0.0231214	1	8	337	9	0	0	11	0	1	1	0.00289017	0.955561	1	0.0231214	1	8	337	9	0	0	25	0
PRAMEF4	1	12939032	12946025	1	1	0.00289017	1	1	0.0231214	1	8	337	9	0	0	14	0	1	1	0.00289017	1	1	0.0231214	1	8	337	9	0	0	11	0	1	1	0.00289017	0.955561	1	0.0231214	1	8	337	9	0	0	25	0
PRAMEF10	1	12952726	12958094	1	1	0.00289017	1	1	0.0231214	1	8	337	9	0	0	14	0	1	1	0.00289017	1	1	0.0231214	1	8	337	9	0	0	11	0	1	1	0.00289017	0.955561	1	0.0231214	1	8	337	9	0	0	25	0
PRAMEF8	1	12976449	12980568	1	1	0.00289017	1	1	0.0231214	1	8	337	9	0	0	14	0	1	1	0.00289017	1	1	0.0231214	1	8	337	9	0	0	11	0	1	1	0.00289017	0.955561	1	0.0231214	1	8	337	9	0	0	25	0
PRAMEF7	1	12977512	12980233	1	1	0.00289017	1	1	0.0231214	1	8	337	9	0	0	14	0	1	1	0.00289017	1	1	0.0231214	1	8	337	9	0	0	11	0	1	1	0.00289017	0.955561	1	0.0231214	1	8	337	9	0	0	25	0
PRAMEF22	1	13035542	13038381	1	1	0.00289017	1	1	0.0231214	1	8	337	9	0	0	14	0	1	1	0.00289017	1	1	0.0231214	1	8	337	9	0	0	11	0	1	1	0.00289017	0.955561	1	0.0231214	1	8	337	9	0	0	25	0
PRAMEF5	1	13108513	13117751	1	1	0.00289017	1	1	0.0231214	1	8	337	9	0	0	14	0	1	1	0.00289017	1	1	0.0231214	1	8	337	9	0	0	11	0	1	1	0.00289017	0.955561	1	0.0231214	1	8	337	9	0	0	25	0
LOC440563	1	13182959	13184326	1	1	0.00289017	1	1	0.0231214	1	8	337	9	0	0	14	0	1	1	0.00289017	1	1	0.0231214	1	8	337	9	0	0	11	0	1	1	0.00289017	0.955561	1	0.0231214	1	8	337	9	0	0	25	0
PRAMEF3	1	13328195	13331692	1	1	0.00289017	1	1	0.0231214	1	8	337	9	0	0	14	0	1	1	0.00289017	1	1	0.0231214	1	8	337	9	0	0	11	0	1	1	0.00289017	0.955561	1	0.0231214	1	8	337	9	0	0	25	0
PRAMEF6	1	13359832	13368936	1	1	0.00289017	1	1	0.0231214	1	8	337	9	0	0	14	0	1	1	0.00289017	1	1	0.0231214	1	8	337	9	0	0	11	0	1	1	0.00289017	0.955561	1	0.0231214	1	8	337	9	0	0	25	0
PRAMEF15	1	13421175	13428190	1	1	0.00289017	1	1	0.0231214	1	8	337	9	0	0	14	0	1	1	0.00289017	1	1	0.0231214	1	8	337	9	0	0	11	0	1	1	0.00289017	0.955561	1	0.0231214	1	8	337	9	0	0	25	0
PRAMEF9	1	13421175	13428191	1	1	0.00289017	1	1	0.0231214	1	8	337	9	0	0	14	0	1	1	0.00289017	1	1	0.0231214	1	8	337	9	0	0	11	0	1	1	0.00289017	0.955561	1	0.0231214	1	8	337	9	0	0	25	0
PRAMEF14	1	13447413	13452656	1	1	0.00289017	1	1	0.0231214	1	8	337	9	0	0	14	0	1	1	0.00289017	1	1	0.0231214	1	8	337	9	0	0	11	0	1	1	0.00289017	0.955561	1	0.0231214	1	8	337	9	0	0	25	0
PRAMEF13	1	13447413	13452656	1	1	0.00289017	1	1	0.0231214	1	8	337	9	0	0	14	0	1	1	0.00289017	1	1	0.0231214	1	8	337	9	0	0	11	0	1	1	0.00289017	0.955561	1	0.0231214	1	8	337	9	0	0	25	0
PRAMEF18	1	13474052	13477569	1	1	0.00289017	1	1	0.0231214	1	8	337	9	0	0	14	0	1	1	0.00289017	1	1	0.0231214	1	8	337	9	0	0	11	0	1	1	0.00289017	0.955561	1	0.0231214	1	8	337	9	0	0	25	0
PRAMEF19	1	13474052	13477569	1	1	0.00289017	1	1	0.0231214	1	8	337	9	0	0	14	0	1	1	0.00289017	1	1	0.0231214	1	8	337	9	0	0	11	0	1	1	0.00289017	0.955561	1	0.0231214	1	8	337	9	0	0	25	0
PRAMEF16	1	13495253	13498259	1	1	0.00289017	1	1	0.0231214	1	8	337	9	0	0	14	0	1	1	0.00289017	1	1	0.0231214	1	8	337	9	0	0	11	0	1	1	0.00289017	0.955561	1	0.0231214	1	8	337	9	0	0	25	0
PRAMEF20	1	13516065	13526943	1	1	0.00289017	1	1	0.0231214	1	8	337	9	0	0	14	0	1	1	0.00289017	1	1	0.0231214	1	8	337	9	0	0	11	0	1	1	0.00289017	0.955561	1	0.0231214	1	8	337	9	0	0	25	0
PRAMEF21	1	13521962	13526943	1	1	0.00289017	1	1	0.0231214	1	8	337	9	0	0	14	0	1	1	0.00289017	1	1	0.0231214	1	8	337	9	0	0	11	0	1	1	0.00289017	0.955561	1	0.0231214	1	8	337	9	0	0	25	0
PRAMEF17	1	13716087	13719064	1	1	0.00289017	1	1	0.0231214	1	8	337	9	0	0	14	0	1	1	0.00289017	1	1	0.0231214	1	8	337	9	0	0	11	0	1	1	0.00289017	0.955561	1	0.0231214	1	8	337	9	0	0	25	0
LRRC38	1	13801444	13840242	1	1	0.00289017	1	1	0.0231214	1	8	337	9	0	0	14	0	1	1	0.00289017	1	1	0.0231214	1	8	337	9	0	0	11	0	1	1	0.00289017	0.955561	1	0.0231214	1	8	337	9	0	0	25	0
PDPN	1	13910251	13944452	1	1	0.00289017	1	1	0.0202312	1	7	338	8	0	0	14	0	1	1	0.00289017	1	1	0.0202312	1	7	338	8	0	0	11	0	1	1	0.00289017	1	1	0.0202312	1	7	338	8	0	0	25	0
PRDM2	1	14026734	14151574	1	1	0.00289017	1	1	0.0202312	1	7	338	8	0	0	14	0	1	1	0.00289017	1	1	0.0202312	1	7	338	8	0	0	11	0	1	1	0.00289017	1	1	0.0202312	1	7	338	8	0	0	25	0
KAZN	1	14925212	15444544	1	1	0.00289017	1	1	0.0260116	1	9	336	10	0	0	14	0	1	1	0.00289017	1	1	0.0260116	1	9	336	10	0	0	11	0	1	1	0.00289017	0.886039	1	0.0260116	1	9	336	10	0	0	25	0
C1orf126	1	15438310	15478960	1	1	0.00289017	1	1	0.0231214	1	8	337	9	0	0	14	0	1	1	0.00289017	1	1	0.0231214	1	8	337	9	0	0	11	0	1	1	0.00289017	0.955561	1	0.0231214	1	8	337	9	0	0	25	0
TMEM51	1	15479027	15546974	1	1	0.00289017	1	1	0.0231214	1	8	337	9	0	0	14	0	1	1	0.00289017	1	1	0.0231214	1	8	337	9	0	0	11	0	1	1	0.00289017	0.955561	1	0.0231214	1	8	337	9	0	0	25	0
FHAD1	1	15573767	15724622	1	1	0.00289017	1	1	0.0231214	1	8	337	9	0	0	14	0	1	1	0.00289017	1	1	0.0231214	1	8	337	9	0	0	11	0	1	1	0.00289017	0.955561	1	0.0231214	1	8	337	9	0	0	25	0
EFHD2	1	15736390	15756839	1	1	0.00289017	1	1	0.0202312	1	7	338	8	0	0	14	0	1	1	0.00289017	1	1	0.0202312	1	7	338	8	0	0	11	0	1	1	0.00289017	1	1	0.0202312	1	7	338	8	0	0	25	0
CTRC	1	15764937	15773153	1	1	0.00289017	1	1	0.0202312	1	7	338	8	0	0	14	0	1	1	0.00289017	1	1	0.0202312	1	7	338	8	0	0	11	0	1	1	0.00289017	1	1	0.0202312	1	7	338	8	0	0	25	0
CELA2A	1	15783222	15798586	1	1	0.00289017	1	1	0.0231214	1	8	337	9	0	0	14	0	1	1	0.00289017	1	1	0.0231214	1	8	337	9	0	0	11	0	1	1	0.00289017	0.955561	1	0.0231214	1	8	337	9	0	0	25	0
CELA2B	1	15802595	15817895	1	1	0.00289017	1	1	0.0231214	1	8	337	9	0	0	14	0	1	1	0.00289017	1	1	0.0231214	1	8	337	9	0	0	11	0	1	1	0.00289017	0.955561	1	0.0231214	1	8	337	9	0	0	25	0
CASP9	1	15818768	15851285	1	1	0.00289017	1	1	0.0231214	1	8	337	9	0	0	14	0	1	1	0.00289017	1	1	0.0231214	1	8	337	9	0	0	11	0	1	1	0.00289017	0.955561	1	0.0231214	1	8	337	9	0	0	25	0
DNAJC16	1	15853351	15898228	1	1	0.00289017	1	1	0.0260116	1	9	336	10	0	0	14	0	1	1	0.00289017	1	1	0.0260116	1	9	336	10	0	0	11	0	1	1	0.00289017	0.886039	1	0.0260116	1	9	336	10	0	0	25	0
AGMAT	1	15898193	15911605	1	1	0.00289017	1	1	0.0231214	1	8	337	9	0	0	14	0	1	1	0.00289017	1	1	0.0231214	1	8	337	9	0	0	11	0	1	1	0.00289017	0.955561	1	0.0231214	1	8	337	9	0	0	25	0
DDI2	1	15943952	15987552	1	1	0.00289017	1	1	0.0231214	1	8	337	9	0	0	14	0	1	1	0.00289017	1	1	0.0231214	1	8	337	9	0	0	11	0	1	1	0.00289017	0.955561	1	0.0231214	1	8	337	9	0	0	25	0
RSC1A1	1	15986363	15988217	1	1	0.00289017	1	1	0.0202312	1	7	338	8	0	0	14	0	1	1	0.00289017	1	1	0.0202312	1	7	338	8	0	0	11	0	1	1	0.00289017	1	1	0.0202312	1	7	338	8	0	0	25	0
PLEKHM2	1	16010826	16061264	1	1	0.00289017	1	1	0.0202312	1	7	338	8	0	0	14	0	1	1	0.00289017	1	1	0.0202312	1	7	338	8	0	0	11	0	1	1	0.00289017	1	1	0.0202312	1	7	338	8	0	0	25	0
SLC25A34	1	16062808	16067884	1	1	0.00289017	1	1	0.0202312	1	7	338	8	0	0	14	0	1	1	0.00289017	1	1	0.0202312	1	7	338	8	0	0	11	0	1	1	0.00289017	1	1	0.0202312	1	7	338	8	0	0	25	0
TMEM82	1	16068916	16074477	1	1	0.00289017	1	1	0.0202312	1	7	338	8	0	0	14	0	1	1	0.00289017	1	1	0.0202312	1	7	338	8	0	0	11	0	1	1	0.00289017	1	1	0.0202312	1	7	338	8	0	0	25	0
FBLIM1	1	16085254	16113084	1	1	0.00289017	1	1	0.0202312	1	7	338	8	0	0	14	0	1	1	0.00289017	1	1	0.0202312	1	7	338	8	0	0	11	0	1	1	0.00289017	1	1	0.0202312	1	7	338	8	0	0	25	0
UQCRHL	1	16133656	16134194	1	1	0.00289017	1	1	0.0202312	1	7	338	8	0	0	14	0	1	1	0.00289017	1	1	0.0202312	1	7	338	8	0	0	11	0	1	1	0.00289017	1	1	0.0202312	1	7	338	8	0	0	25	0
FLJ37453	1	16160709	16174642	1	1	0.00289017	1	1	0.0202312	1	7	338	8	0	0	14	0	1	1	0.00289017	1	1	0.0202312	1	7	338	8	0	0	11	0	1	1	0.00289017	1	1	0.0202312	1	7	338	8	0	0	25	0
SPEN	1	16174358	16266950	1	1	0.00289017	1	1	0.0202312	1	7	338	8	0	0	14	0	1	1	0.00289017	1	1	0.0202312	1	7	338	8	0	0	11	0	1	1	0.00289017	1	1	0.0202312	1	7	338	8	0	0	25	0
ZBTB17	1	16268363	16302627	1	1	0.00289017	1	1	0.0202312	1	7	338	8	0	0	14	0	1	1	0.00289017	1	1	0.0202312	1	7	338	8	0	0	11	0	1	1	0.00289017	1	1	0.0202312	1	7	338	8	0	0	25	0
C1orf64	1	16330730	16333184	1	1	0.00289017	1	1	0.017341	1	6	339	7	0	0	14	0	1	1	0.00289017	1	1	0.017341	1	6	339	7	0	0	11	0	1	1	0.00289017	1	1	0.017341	1	6	339	7	0	0	25	0
HSPB7	1	16340522	16345285	NA	NA	0	1	1	0.0144509	0	5	341	5	0	0	14	0	NA	NA	0	1	1	0.0144509	0	5	341	5	0	0	11	0	NA	NA	0	1	1	0.0144509	0	5	341	5	0	0	25	0
CLCNKA	1	16348485	16360545	NA	NA	0	1	1	0.0144509	0	5	341	5	0	0	14	0	NA	NA	0	1	1	0.0144509	0	5	341	5	0	0	11	0	NA	NA	0	1	1	0.0144509	0	5	341	5	0	0	25	0
CLCNKB	1	16370230	16383821	NA	NA	0	1	1	0.0144509	0	5	341	5	0	0	14	0	NA	NA	0	1	1	0.0144509	0	5	341	5	0	0	11	0	NA	NA	0	1	1	0.0144509	0	5	341	5	0	0	25	0
FAM131C	1	16384263	16400127	NA	NA	0	1	1	0.0144509	0	5	341	5	0	0	14	0	NA	NA	0	1	1	0.0144509	0	5	341	5	0	0	11	0	NA	NA	0	1	1	0.0144509	0	5	341	5	0	0	25	0
EPHA2	1	16450831	16482582	NA	NA	0	1	1	0.0115607	0	4	342	4	0	0	14	0	NA	NA	0	1	1	0.0115607	0	4	342	4	0	0	11	0	NA	NA	0	1	1	0.0115607	0	4	342	4	0	0	25	0
ARHGEF19	1	16524598	16539104	NA	NA	0	1	1	0.0115607	0	4	342	4	0	0	14	0	NA	NA	0	1	1	0.0115607	0	4	342	4	0	0	11	0	0.000112799	0.0945084	0.08	1	1	0.0115607	0	4	342	4	2	0	23	2
RSG1	1	16558181	16563659	NA	NA	0	1	1	0.0115607	0	4	342	4	0	0	14	0	NA	NA	0	1	1	0.0115607	0	4	342	4	0	0	11	0	0.000112799	0.0945084	0.08	1	1	0.0115607	0	4	342	4	2	0	23	2
FBXO42	1	16576558	16678948	NA	NA	0	1	1	0.0115607	0	4	342	4	0	0	14	0	NA	NA	0	1	1	0.0115607	0	4	342	4	0	0	11	0	0.000112799	0.0945084	0.08	1	1	0.0115607	0	4	342	4	2	0	23	2
SZRD1	1	16693524	16724643	NA	NA	0	1	1	0.00867052	0	3	343	3	0	0	14	0	NA	NA	0	1	1	0.00867052	0	3	343	3	0	0	11	0	0.000112799	0.0945084	0.08	1	1	0.00867052	0	3	343	3	2	0	23	2
SPATA21	1	16725137	16763919	NA	NA	0	1	1	0.00867052	0	3	343	3	0	0	14	0	NA	NA	0	1	1	0.00867052	0	3	343	3	0	0	11	0	0.000112799	0.0945084	0.08	1	1	0.00867052	0	3	343	3	2	0	23	2
NECAP2	1	16767166	16786584	NA	NA	0	1	1	0.00867052	0	3	343	3	0	0	14	0	NA	NA	0	1	1	0.00867052	0	3	343	3	0	0	11	0	NA	NA	0	1	1	0.00867052	0	3	343	3	0	0	25	0
CROCCP3	1	16793930	16819196	NA	NA	0	1	1	0.00867052	0	3	343	3	0	0	14	0	NA	NA	0	1	1	0.00867052	0	3	343	3	0	0	11	0	NA	NA	0	1	1	0.00867052	0	3	343	3	0	0	25	0
NBPF1	1	16890411	16939982	NA	NA	0	1	1	0.00867052	0	3	343	3	0	0	14	0	NA	NA	0	1	1	0.00867052	0	3	343	3	0	0	11	0	NA	NA	0	1	1	0.00867052	0	3	343	3	0	0	25	0
CROCCP2	1	16944750	16957401	NA	NA	0	1	1	0.00867052	0	3	343	3	0	0	14	0	NA	NA	0	1	1	0.00867052	0	3	343	3	0	0	11	0	NA	NA	0	1	1	0.00867052	0	3	343	3	0	0	25	0
MST1P2	1	16972068	16976915	NA	NA	0	1	1	0.00867052	0	3	343	3	0	0	14	0	NA	NA	0	1	1	0.00867052	0	3	343	3	0	0	11	0	NA	NA	0	1	1	0.00867052	0	3	343	3	0	0	25	0
ESPNP	1	17017712	17046652	NA	NA	0	1	1	0.00867052	0	3	343	3	0	0	14	0	NA	NA	0	1	1	0.00867052	0	3	343	3	0	0	11	0	NA	NA	0	1	1	0.00867052	0	3	343	3	0	0	25	0
MST1L	1	17081128	17090975	NA	NA	0	1	1	0.00867052	0	3	343	3	0	0	14	0	NA	NA	0	1	1	0.00867052	0	3	343	3	0	0	11	0	NA	NA	0	1	1	0.00867052	0	3	343	3	0	0	25	0
MST1P9	1	17081400	17090975	NA	NA	0	1	1	0.00867052	0	3	343	3	0	0	14	0	NA	NA	0	1	1	0.00867052	0	3	343	3	0	0	11	0	NA	NA	0	1	1	0.00867052	0	3	343	3	0	0	25	0
MIR3675	1	17185443	17185516	NA	NA	0	1	1	0.00867052	0	3	343	3	0	0	14	0	NA	NA	0	1	1	0.00867052	0	3	343	3	0	0	11	0	NA	NA	0	1	1	0.00867052	0	3	343	3	0	0	25	0
CROCC	1	17248444	17299474	NA	NA	0	1	1	0.00867052	0	3	343	3	0	0	14	0	NA	NA	0	1	1	0.00867052	0	3	343	3	0	0	11	0	NA	NA	0	1	1	0.00867052	0	3	343	3	0	0	25	0
MFAP2	1	17300998	17308081	NA	NA	0	1	1	0.00867052	0	3	343	3	0	0	14	0	NA	NA	0	1	1	0.00867052	0	3	343	3	0	0	11	0	NA	NA	0	1	1	0.00867052	0	3	343	3	0	0	25	0
ATP13A2	1	17312452	17338423	NA	NA	0	1	1	0.00867052	0	3	343	3	0	0	14	0	NA	NA	0	1	1	0.00867052	0	3	343	3	0	0	11	0	NA	NA	0	1	1	0.00867052	0	3	343	3	0	0	25	0
SDHB	1	17345224	17380665	NA	NA	0	1	1	0.0115607	0	4	342	4	0	0	14	0	NA	NA	0	1	1	0.0115607	0	4	342	4	0	0	11	0	NA	NA	0	1	1	0.0115607	0	4	342	4	0	0	25	0
PADI2	1	17393255	17445948	NA	NA	0	1	1	0.0144509	0	5	341	5	0	0	14	0	NA	NA	0	1	1	0.0144509	0	5	341	5	0	0	11	0	NA	NA	0	1	1	0.0144509	0	5	341	5	0	0	25	0
PADI1	1	17531620	17572501	NA	NA	0	1	1	0.0144509	0	5	341	5	0	0	14	0	NA	NA	0	1	1	0.0144509	0	5	341	5	0	0	11	0	NA	NA	0	1	1	0.0144509	0	5	341	5	0	0	25	0
PADI3	1	17575592	17610727	NA	NA	0	1	1	0.0144509	0	5	341	5	0	0	14	0	NA	NA	0	1	1	0.0144509	0	5	341	5	0	0	11	0	NA	NA	0	1	1	0.0144509	0	5	341	5	0	0	25	0
PADI4	1	17634689	17690495	NA	NA	0	1	1	0.0202312	0	7	339	7	0	0	14	0	NA	NA	0	1	1	0.0202312	0	7	339	7	0	0	11	0	NA	NA	0	1	1	0.0202312	0	7	339	7	0	0	25	0
PADI6	1	17698740	17728195	NA	NA	0	1	1	0.0231214	0	8	338	8	0	0	14	0	NA	NA	0	1	1	0.0231214	0	8	338	8	0	0	11	0	NA	NA	0	0.955561	1	0.0231214	0	8	338	8	0	0	25	0
RCC2	1	17733250	17766250	NA	NA	0	1	1	0.0289017	0	10	336	10	0	0	14	0	NA	NA	0	1	1	0.0289017	0	10	336	10	0	0	11	0	NA	NA	0	0.824062	1	0.0289017	0	10	336	10	0	0	25	0
ARHGEF10L	1	17866329	18024370	1	1	0.00289017	1	1	0.0346821	1	12	333	13	0	0	14	0	1	1	0.00289017	0.870846	1	0.056227	1	12	333	13	0	1	10	1	1	1	0.00289017	0.717889	1	0.0346821	1	12	333	13	0	0	25	0
ACTL8	1	18081807	18153558	NA	NA	0	1	1	0.0260116	0	9	337	9	0	0	14	0	NA	NA	0	1	1	0.0260116	0	9	337	9	0	0	11	0	NA	NA	0	1	1	0.0139884	0	9	337	9	0	1	24	1
IGSF21	1	18434239	18704977	NA	NA	0	1	1	0.0289017	0	10	336	10	0	0	14	0	NA	NA	0	1	1	0.0289017	0	10	336	10	0	0	11	0	NA	NA	0	0.824062	1	0.0289017	0	10	336	10	0	0	25	0
KLHDC7A	1	18807423	18812480	NA	NA	0	1	1	0.0317919	0	11	335	11	0	0	14	0	NA	NA	0	1	1	0.0317919	0	11	335	11	0	0	11	0	NA	NA	0	0.76834	1	0.0317919	0	11	335	11	0	0	25	0
PAX7	1	18957499	19075360	NA	NA	0	1	1	0.0346821	0	12	334	12	0	0	14	0	NA	NA	0	1	1	0.0346821	0	12	334	12	0	0	11	0	NA	NA	0	0.717889	1	0.0346821	0	12	334	12	0	0	25	0
TAS1R2	1	19166092	19186155	NA	NA	0	1	1	0.0289017	0	10	336	10	0	0	14	0	NA	NA	0	1	1	0.0289017	0	10	336	10	0	0	11	0	NA	NA	0	0.824062	1	0.0289017	0	10	336	10	0	0	25	0
ALDH4A1	1	19197923	19229293	NA	NA	0	1	1	0.0289017	0	10	336	10	0	0	14	0	NA	NA	0	1	1	0.0289017	0	10	336	10	0	0	11	0	NA	NA	0	0.824062	1	0.0289017	0	10	336	10	0	0	25	0
MIR4695	1	19209695	19209769	NA	NA	0	1	1	0.0289017	0	10	336	10	0	0	14	0	NA	NA	0	1	1	0.0289017	0	10	336	10	0	0	11	0	NA	NA	0	0.824062	1	0.0289017	0	10	336	10	0	0	25	0
IFFO2	1	19230773	19282826	NA	NA	0	1	1	0.0289017	0	10	336	10	0	0	14	0	NA	NA	0	1	1	0.0289017	0	10	336	10	0	0	11	0	NA	NA	0	0.824062	1	0.0289017	0	10	336	10	0	0	25	0
UBR4	1	19400999	19536746	NA	NA	0	1	1	0.0231214	0	8	338	8	0	0	14	0	NA	NA	0	1	1	0.0231214	0	8	338	8	0	0	11	0	NA	NA	0	0.955561	1	0.0231214	0	8	338	8	0	0	25	0
EMC1	1	19542157	19578053	NA	NA	0	1	1	0.0231214	0	8	338	8	0	0	14	0	NA	NA	0	1	1	0.0231214	0	8	338	8	0	0	11	0	NA	NA	0	0.955561	1	0.0231214	0	8	338	8	0	0	25	0
MRTO4	1	19578074	19586622	NA	NA	0	1	1	0.0231214	0	8	338	8	0	0	14	0	NA	NA	0	1	1	0.0231214	0	8	338	8	0	0	11	0	NA	NA	0	0.955561	1	0.0231214	0	8	338	8	0	0	25	0
AKR7L	1	19592475	19600568	NA	NA	0	1	1	0.0231214	0	8	338	8	0	0	14	0	NA	NA	0	1	1	0.0231214	0	8	338	8	0	0	11	0	NA	NA	0	0.955561	1	0.0231214	0	8	338	8	0	0	25	0
AKR7A3	1	19609056	19615280	NA	NA	0	1	1	0.0231214	0	8	338	8	0	0	14	0	NA	NA	0	1	1	0.0231214	0	8	338	8	0	0	11	0	NA	NA	0	0.955561	1	0.0231214	0	8	338	8	0	0	25	0
LOC100506730	1	19619740	19622230	NA	NA	0	1	1	0.0231214	0	8	338	8	0	0	14	0	NA	NA	0	1	1	0.0231214	0	8	338	8	0	0	11	0	NA	NA	0	0.955561	1	0.0231214	0	8	338	8	0	0	25	0
AKR7A2	1	19629201	19638640	NA	NA	0	1	1	0.0231214	0	8	338	8	0	0	14	0	NA	NA	0	1	1	0.0231214	0	8	338	8	0	0	11	0	NA	NA	0	0.955561	1	0.0231214	0	8	338	8	0	0	25	0
PQLC2	1	19638739	19655794	NA	NA	0	1	1	0.0231214	0	8	338	8	0	0	14	0	NA	NA	0	1	1	0.0231214	0	8	338	8	0	0	11	0	NA	NA	0	0.955561	1	0.0231214	0	8	338	8	0	0	25	0
CAPZB	1	19665266	19812066	NA	NA	0	1	1	0.0231214	0	8	338	8	0	0	14	0	NA	NA	0	1	1	0.0231214	0	8	338	8	0	0	11	0	NA	NA	0	0.955561	1	0.0231214	0	8	338	8	0	0	25	0
MINOS1	1	19923470	19956315	NA	NA	0	1	1	0.0202312	0	7	339	7	0	0	14	0	NA	NA	0	1	1	0.0202312	0	7	339	7	0	0	11	0	NA	NA	0	1	1	0.0202312	0	7	339	7	0	0	25	0
C1orf151-NBL1	1	19923470	19984949	NA	NA	0	1	1	0.0202312	0	7	339	7	0	0	14	0	NA	NA	0	1	1	0.0202312	0	7	339	7	0	0	11	0	NA	NA	0	1	1	0.0202312	0	7	339	7	0	0	25	0
NBL1	1	19969722	19984949	NA	NA	0	1	1	0.0202312	0	7	339	7	0	0	14	0	NA	NA	0	1	1	0.0202312	0	7	339	7	0	0	11	0	NA	NA	0	1	1	0.0202312	0	7	339	7	0	0	25	0
HTR6	1	19991779	20006055	NA	NA	0	1	1	0.0202312	0	7	339	7	0	0	14	0	NA	NA	0	1	1	0.0202312	0	7	339	7	0	0	11	0	NA	NA	0	1	1	0.0202312	0	7	339	7	0	0	25	0
TMCO4	1	20008705	20126410	NA	NA	0	1	1	0.0202312	0	7	339	7	0	0	14	0	NA	NA	0	1	1	0.0202312	0	7	339	7	0	0	11	0	NA	NA	0	1	1	0.0202312	0	7	339	7	0	0	25	0
RNF186	1	20140521	20141771	NA	NA	0	1	1	0.017341	0	6	340	6	0	0	14	0	NA	NA	0	1	1	0.017341	0	6	340	6	0	0	11	0	NA	NA	0	1	1	0.017341	0	6	340	6	0	0	25	0
OTUD3	1	20208887	20239437	NA	NA	0	1	1	0.017341	0	6	340	6	0	0	14	0	NA	NA	0	1	1	0.017341	0	6	340	6	0	0	11	0	NA	NA	0	1	1	0.017341	0	6	340	6	0	0	25	0
PLA2G2E	1	20246799	20250110	NA	NA	0	1	1	0.017341	0	6	340	6	0	0	14	0	NA	NA	0	1	1	0.017341	0	6	340	6	0	0	11	0	NA	NA	0	1	1	0.017341	0	6	340	6	0	0	25	0
PLA2G2A	1	20301923	20306932	NA	NA	0	1	1	0.017341	0	6	340	6	0	0	14	0	NA	NA	0	1	1	0.017341	0	6	340	6	0	0	11	0	NA	NA	0	1	1	0.017341	0	6	340	6	0	0	25	0
PLA2G5	1	20396700	20418394	NA	NA	0	1	1	0.0144509	0	5	341	5	0	0	14	0	NA	NA	0	1	1	0.0144509	0	5	341	5	0	0	11	0	NA	NA	0	1	1	0.0144509	0	5	341	5	0	0	25	0
PLA2G2D	1	20439142	20446059	NA	NA	0	1	1	0.0144509	0	5	341	5	0	0	14	0	NA	NA	0	1	1	0.0144509	0	5	341	5	0	0	11	0	NA	NA	0	1	1	0.0144509	0	5	341	5	0	0	25	0
PLA2G2F	1	20465822	20476879	NA	NA	0	1	1	0.0144509	0	5	341	5	0	0	14	0	NA	NA	0	1	1	0.0144509	0	5	341	5	0	0	11	0	NA	NA	0	1	1	0.0144509	0	5	341	5	0	0	25	0
PLA2G2C	1	20490483	20501687	NA	NA	0	1	1	0.0144509	0	5	341	5	0	0	14	0	NA	NA	0	1	1	0.0144509	0	5	341	5	0	0	11	0	NA	NA	0	1	1	0.0144509	0	5	341	5	0	0	25	0
UBXN10	1	20512577	20519942	NA	NA	0	1	1	0.0144509	0	5	341	5	0	0	14	0	NA	NA	0	1	1	0.0144509	0	5	341	5	0	0	11	0	NA	NA	0	1	1	0.0144509	0	5	341	5	0	0	25	0
VWA5B1	1	20617411	20681387	NA	NA	0	1	1	0.0144509	0	5	341	5	0	0	14	0	NA	NA	0	1	1	0.0144509	0	5	341	5	0	0	11	0	NA	NA	0	1	1	0.0144509	0	5	341	5	0	0	25	0
LOC339505	1	20686293	20755287	NA	NA	0	1	1	0.0144509	0	5	341	5	0	0	14	0	NA	NA	0	1	1	0.0144509	0	5	341	5	0	0	11	0	NA	NA	0	1	1	0.0144509	0	5	341	5	0	0	25	0
CAMK2N1	1	20808883	20812728	NA	NA	0	1	1	0.0144509	0	5	341	5	0	0	14	0	NA	NA	0	1	1	0.0144509	0	5	341	5	0	0	11	0	NA	NA	0	1	1	0.0144509	0	5	341	5	0	0	25	0
MUL1	1	20825940	20834674	NA	NA	0	1	1	0.0144509	0	5	341	5	0	0	14	0	NA	NA	0	1	1	0.0144509	0	5	341	5	0	0	11	0	NA	NA	0	1	1	0.0144509	0	5	341	5	0	0	25	0
FAM43B	1	20878931	20881513	NA	NA	0	1	1	0.0144509	0	5	341	5	0	0	14	0	NA	NA	0	1	1	0.0144509	0	5	341	5	0	0	11	0	NA	NA	0	1	1	0.0144509	0	5	341	5	0	0	25	0
CDA	1	20915443	20945400	1	1	0.00289017	1	1	0.0144509	1	5	340	6	0	0	14	0	1	1	0.00289017	1	1	0.0144509	1	5	340	6	0	0	11	0	1	1	0.00289017	1	1	0.0144509	1	5	340	6	0	0	25	0
PINK1	1	20959947	20978004	1	1	0.00289017	1	1	0.0144509	1	5	340	6	0	0	14	0	1	1	0.00289017	1	1	0.0144509	1	5	340	6	0	0	11	0	1	1	0.00289017	1	1	0.0144509	1	5	340	6	0	0	25	0
DDOST	1	20978259	20988037	1	1	0.00289017	1	1	0.0144509	1	5	340	6	0	0	14	0	1	1	0.00289017	1	1	0.0144509	1	5	340	6	0	0	11	0	1	1	0.00289017	1	1	0.0144509	1	5	340	6	0	0	25	0
KIF17	1	20990506	21044317	1	1	0.00289017	1	1	0.0144509	1	5	340	6	0	0	14	0	1	1	0.00289017	1	1	0.0144509	1	5	340	6	0	0	11	0	1	1	0.00289017	1	1	0.0144509	1	5	340	6	0	0	25	0
SH2D5	1	21046224	21059133	1	1	0.00289017	1	1	0.0144509	1	5	340	6	0	0	14	0	1	1	0.00289017	1	1	0.0144509	1	5	340	6	0	0	11	0	1	1	0.00289017	1	1	0.0144509	1	5	340	6	0	0	25	0
HP1BP3	1	21069170	21113181	1	1	0.00289017	1	1	0.0144509	1	5	340	6	0	0	14	0	1	1	0.00289017	1	1	0.0144509	1	5	340	6	0	0	11	0	1	1	0.00289017	1	1	0.0144509	1	5	340	6	0	0	25	0
EIF4G3	1	21132784	21503381	1	1	0.00578035	1	1	0.017341	2	6	338	8	0	0	14	0	1	1	0.00578035	1	1	0.017341	2	6	338	8	0	0	11	0	1	1	0.00578035	1	1	0.017341	2	6	338	8	0	0	25	0
ECE1	1	21543739	21672034	NA	NA	0	1	1	0.017341	0	6	340	6	0	0	14	0	NA	NA	0	1	1	0.017341	0	6	340	6	0	0	11	0	NA	NA	0	1	1	0.017341	0	6	340	6	0	0	25	0
LOC100506801	1	21619782	21626362	NA	NA	0	1	1	0.017341	0	6	340	6	0	0	14	0	NA	NA	0	1	1	0.017341	0	6	340	6	0	0	11	0	NA	NA	0	1	1	0.017341	0	6	340	6	0	0	25	0
NBPF3	1	21766620	21811393	NA	NA	0	1	1	0.0202312	0	7	339	7	0	0	14	0	NA	NA	0	1	1	0.0202312	0	7	339	7	0	0	11	0	NA	NA	0	1	1	0.0202312	0	7	339	7	0	0	25	0
ALPL	1	21835857	21904905	NA	NA	0	1	1	0.017341	0	6	340	6	0	0	14	0	NA	NA	0	1	1	0.017341	0	6	340	6	0	0	11	0	NA	NA	0	1	1	0.017341	0	6	340	6	0	0	25	0
RAP1GAP	1	21922707	21995856	NA	NA	0	1	1	0.017341	0	6	340	6	0	0	14	0	NA	NA	0	1	1	0.017341	0	6	340	6	0	0	11	0	NA	NA	0	1	1	0.017341	0	6	340	6	0	0	25	0
USP48	1	22004791	22109688	NA	NA	0	1	1	0.017341	0	6	340	6	0	0	14	0	NA	NA	0	1	1	0.017341	0	6	340	6	0	0	11	0	NA	NA	0	1	1	0.017341	0	6	340	6	0	0	25	0
LDLRAD2	1	22138757	22151714	NA	NA	0	1	1	0.0144509	0	5	341	5	0	0	14	0	NA	NA	0	1	1	0.0144509	0	5	341	5	0	0	11	0	NA	NA	0	1	1	0.0144509	0	5	341	5	0	0	25	0
HSPG2	1	22148736	22263750	NA	NA	0	1	1	0.0144509	0	5	341	5	0	0	14	0	NA	NA	0	1	1	0.0144509	0	5	341	5	0	0	11	0	NA	NA	0	1	1	0.0144509	0	5	341	5	0	0	25	0
CELA3B	1	22303417	22315847	NA	NA	0	1	1	0.0144509	0	5	341	5	0	0	14	0	NA	NA	0	1	1	0.0144509	0	5	341	5	0	0	11	0	NA	NA	0	1	1	0.0144509	0	5	341	5	0	0	25	0
CELA3A	1	22328148	22339035	NA	NA	0	1	1	0.0144509	0	5	341	5	0	0	14	0	NA	NA	0	1	1	0.0144509	0	5	341	5	0	0	11	0	NA	NA	0	1	1	0.0144509	0	5	341	5	0	0	25	0
LINC00339	1	22351706	22357715	NA	NA	0	1	1	0.0144509	0	5	341	5	0	0	14	0	NA	NA	0	1	1	0.0144509	0	5	341	5	0	0	11	0	NA	NA	0	1	1	0.0144509	0	5	341	5	0	0	25	0
CDC42	1	22379119	22419436	NA	NA	0	1	1	0.0144509	0	5	341	5	0	0	14	0	NA	NA	0	1	1	0.0144509	0	5	341	5	0	0	11	0	NA	NA	0	1	1	0.0144509	0	5	341	5	0	0	25	0
WNT4	1	22443797	22469519	NA	NA	0	1	1	0.0144509	0	5	341	5	0	0	14	0	NA	NA	0	1	1	0.0144509	0	5	341	5	0	0	11	0	NA	NA	0	1	1	0.0144509	0	5	341	5	0	0	25	0
ZBTB40	1	22778343	22857650	NA	NA	0	1	1	0.017341	0	6	340	6	0	0	14	0	NA	NA	0	1	1	0.017341	0	6	340	6	0	0	11	0	NA	NA	0	1	1	0.017341	0	6	340	6	0	0	25	0
EPHA8	1	22890003	22930087	NA	NA	0	1	1	0.017341	0	6	340	6	0	0	14	0	NA	NA	0	1	1	0.017341	0	6	340	6	0	0	11	0	NA	NA	0	1	1	0.017341	0	6	340	6	0	0	25	0
C1QA	1	22963117	22966175	NA	NA	0	1	1	0.017341	0	6	340	6	0	0	14	0	NA	NA	0	1	1	0.017341	0	6	340	6	0	0	11	0	NA	NA	0	1	1	0.017341	0	6	340	6	0	0	25	0
C1QC	1	22970117	22974603	NA	NA	0	1	1	0.017341	0	6	340	6	0	0	14	0	NA	NA	0	1	1	0.017341	0	6	340	6	0	0	11	0	NA	NA	0	1	1	0.017341	0	6	340	6	0	0	25	0
C1QB	1	22979681	22988029	NA	NA	0	1	1	0.017341	0	6	340	6	0	0	14	0	NA	NA	0	1	1	0.017341	0	6	340	6	0	0	11	0	NA	NA	0	1	1	0.017341	0	6	340	6	0	0	25	0
EPHB2	1	23037330	23241823	NA	NA	0	1	1	0.017341	0	6	340	6	0	0	14	0	NA	NA	0	1	1	0.017341	0	6	340	6	0	0	11	0	NA	NA	0	1	1	0.017341	0	6	340	6	0	0	25	0
MIR4684	1	23046009	23046091	NA	NA	0	1	1	0.017341	0	6	340	6	0	0	14	0	NA	NA	0	1	1	0.017341	0	6	340	6	0	0	11	0	NA	NA	0	1	1	0.017341	0	6	340	6	0	0	25	0
MIR4253	1	23189651	23189719	NA	NA	0	1	1	0.017341	0	6	340	6	0	0	14	0	NA	NA	0	1	1	0.017341	0	6	340	6	0	0	11	0	NA	NA	0	1	1	0.017341	0	6	340	6	0	0	25	0
LOC729059	1	23337326	23342343	NA	NA	0	1	1	0.017341	0	6	340	6	0	0	14	0	NA	NA	0	1	1	0.017341	0	6	340	6	0	0	11	0	NA	NA	0	1	1	0.017341	0	6	340	6	0	0	25	0
KDM1A	1	23345940	23410184	NA	NA	0	1	1	0.017341	0	6	340	6	0	0	14	0	NA	NA	0	1	1	0.017341	0	6	340	6	0	0	11	0	NA	NA	0	1	1	0.017341	0	6	340	6	0	0	25	0
MIR3115	1	23370797	23370865	NA	NA	0	1	1	0.0144509	0	5	341	5	0	0	14	0	NA	NA	0	1	1	0.0144509	0	5	341	5	0	0	11	0	NA	NA	0	1	1	0.0144509	0	5	341	5	0	0	25	0
LUZP1	1	23410515	23495351	NA	NA	0	1	1	0.0202312	0	7	339	7	0	0	14	0	NA	NA	0	1	1	0.0202312	0	7	339	7	0	0	11	0	NA	NA	0	1	1	0.0202312	0	7	339	7	0	0	25	0
HTR1D	1	23518387	23521222	NA	NA	0	1	1	0.0202312	0	7	339	7	0	0	14	0	NA	NA	0	1	1	0.0202312	0	7	339	7	0	0	11	0	NA	NA	0	1	1	0.0202312	0	7	339	7	0	0	25	0
HNRNPR	1	23636275	23670853	NA	NA	0	1	1	0.0231214	0	8	338	8	0	0	14	0	NA	NA	0	1	1	0.0231214	0	8	338	8	0	0	11	0	NA	NA	0	0.955561	1	0.0231214	0	8	338	8	0	0	25	0
ZNF436	1	23685940	23696357	NA	NA	0	1	1	0.0231214	0	8	338	8	0	0	14	0	NA	NA	0	1	1	0.0231214	0	8	338	8	0	0	11	0	NA	NA	0	0.955561	1	0.0231214	0	8	338	8	0	0	25	0
C1orf213	1	23695463	23698330	NA	NA	0	1	1	0.0231214	0	8	338	8	0	0	14	0	NA	NA	0	1	1	0.0231214	0	8	338	8	0	0	11	0	NA	NA	0	0.955561	1	0.0231214	0	8	338	8	0	0	25	0
TCEA3	1	23707554	23751261	NA	NA	0	1	1	0.0231214	0	8	338	8	0	0	14	0	NA	NA	0	1	1	0.0231214	0	8	338	8	0	0	11	0	NA	NA	0	0.955561	1	0.0231214	0	8	338	8	0	0	25	0
ASAP3	1	23755055	23810750	NA	NA	0	1	1	0.0231214	0	8	338	8	0	0	14	0	NA	NA	0	1	1	0.0231214	0	8	338	8	0	0	11	0	NA	NA	0	0.955561	1	0.0231214	0	8	338	8	0	0	25	0
E2F2	1	23832919	23857712	NA	NA	0	1	1	0.0260116	0	9	337	9	0	0	14	0	NA	NA	0	1	1	0.0260116	0	9	337	9	0	0	11	0	NA	NA	0	0.886039	1	0.0260116	0	9	337	9	0	0	25	0
ID3	1	23884420	23886285	NA	NA	0	1	1	0.0260116	0	9	337	9	0	0	14	0	NA	NA	0	1	1	0.0260116	0	9	337	9	0	0	11	0	NA	NA	0	0.886039	1	0.0260116	0	9	337	9	0	0	25	0
MDS2	1	23953823	23967056	NA	NA	0	1	1	0.0289017	0	10	336	10	0	0	14	0	NA	NA	0	1	1	0.0289017	0	10	336	10	0	0	11	0	NA	NA	0	0.824062	1	0.0289017	0	10	336	10	0	0	25	0
RPL11	1	24018268	24022915	NA	NA	0	1	1	0.0289017	0	10	336	10	0	0	14	0	NA	NA	0	1	1	0.0289017	0	10	336	10	0	0	11	0	NA	NA	0	0.824062	1	0.0289017	0	10	336	10	0	0	25	0
TCEB3	1	24069855	24088549	NA	NA	0	1	1	0.0289017	0	10	336	10	0	0	14	0	NA	NA	0	1	1	0.0289017	0	10	336	10	0	0	11	0	NA	NA	0	0.824062	1	0.0289017	0	10	336	10	0	0	25	0
LOC100506963	1	24086871	24104787	NA	NA	0	1	1	0.0289017	0	10	336	10	0	0	14	0	NA	NA	0	1	1	0.0289017	0	10	336	10	0	0	11	0	NA	NA	0	0.824062	1	0.0289017	0	10	336	10	0	0	25	0
PITHD1	1	24104875	24114722	NA	NA	0	1	1	0.0289017	0	10	336	10	0	0	14	0	NA	NA	0	1	1	0.0289017	0	10	336	10	0	0	11	0	NA	NA	0	0.824062	1	0.0289017	0	10	336	10	0	0	25	0
LYPLA2	1	24117645	24122029	NA	NA	0	1	1	0.0289017	0	10	336	10	0	0	14	0	NA	NA	0	1	1	0.0289017	0	10	336	10	0	0	11	0	NA	NA	0	0.824062	1	0.0289017	0	10	336	10	0	0	25	0
GALE	1	24122088	24127294	NA	NA	0	1	1	0.0289017	0	10	336	10	0	0	14	0	NA	NA	0	1	1	0.0289017	0	10	336	10	0	0	11	0	NA	NA	0	0.824062	1	0.0289017	0	10	336	10	0	0	25	0
HMGCL	1	24128366	24151949	1	1	0.00289017	1	1	0.0260116	1	9	336	10	0	0	14	0	1	1	0.00289017	1	1	0.0260116	1	9	336	10	0	0	11	0	1	1	0.00289017	0.886039	1	0.0260116	1	9	336	10	0	0	25	0
FUCA1	1	24171571	24194859	1	1	0.00289017	1	1	0.0231214	1	8	337	9	0	0	14	0	1	1	0.00289017	1	1	0.0231214	1	8	337	9	0	0	11	0	1	1	0.00289017	0.955561	1	0.0231214	1	8	337	9	0	0	25	0
CNR2	1	24200459	24239817	1	1	0.00289017	1	1	0.0231214	1	8	337	9	0	0	14	0	1	1	0.00289017	1	1	0.0231214	1	8	337	9	0	0	11	0	1	1	0.00289017	0.955561	1	0.0231214	1	8	337	9	0	0	25	0
MIR378F	1	24255559	24255637	1	1	0.00289017	1	1	0.0231214	1	8	337	9	0	0	14	0	1	1	0.00289017	1	1	0.0231214	1	8	337	9	0	0	11	0	1	1	0.00289017	0.955561	1	0.0231214	1	8	337	9	0	0	25	0
PNRC2	1	24286300	24289949	1	1	0.00289017	1	1	0.0231214	1	8	337	9	0	0	14	0	1	1	0.00289017	1	1	0.0231214	1	8	337	9	0	0	11	0	1	1	0.00289017	0.955561	1	0.0231214	1	8	337	9	0	0	25	0
SRSF10	1	24292936	24306953	1	1	0.00289017	1	1	0.0231214	1	8	337	9	0	0	14	0	1	1	0.00289017	1	1	0.0231214	1	8	337	9	0	0	11	0	1	1	0.00289017	0.955561	1	0.0231214	1	8	337	9	0	0	25	0
MYOM3	1	24382530	24438665	1	1	0.00289017	1	1	0.0231214	1	8	337	9	0	0	14	0	1	1	0.00289017	1	1	0.0231214	1	8	337	9	0	0	11	0	1	1	0.00289017	0.955561	1	0.0231214	1	8	337	9	0	0	25	0
IL22RA1	1	24446260	24469775	1	1	0.00289017	1	1	0.0231214	1	8	337	9	0	0	14	0	1	1	0.00289017	1	1	0.0231214	1	8	337	9	0	0	11	0	1	1	0.00289017	0.955561	1	0.0231214	1	8	337	9	0	0	25	0
IFNLR1	1	24480646	24513765	1	1	0.00289017	1	1	0.0202312	1	7	338	8	0	0	14	0	1	1	0.00289017	1	1	0.0202312	1	7	338	8	0	0	11	0	1	1	0.00289017	1	1	0.0202312	1	7	338	8	0	0	25	0
LOC284632	1	24526729	24538180	1	1	0.00289017	1	1	0.0202312	1	7	338	8	0	0	14	0	1	1	0.00289017	1	1	0.0202312	1	7	338	8	0	0	11	0	1	1	0.00289017	1	1	0.0202312	1	7	338	8	0	0	25	0
GRHL3	1	24645811	24690970	1	1	0.00289017	1	1	0.0202312	1	7	338	8	0	0	14	0	1	1	0.00289017	1	1	0.0202312	1	7	338	8	0	0	11	0	1	1	0.00289017	1	1	0.0202312	1	7	338	8	0	0	25	0
STPG1	1	24683488	24741587	1	1	0.00289017	1	1	0.0202312	1	7	338	8	0	0	14	0	1	1	0.00289017	1	1	0.0202312	1	7	338	8	0	0	11	0	1	1	0.00289017	1	1	0.0202312	1	7	338	8	0	0	25	0
NIPAL3	1	24742244	24799473	1	1	0.00289017	1	1	0.0202312	1	7	338	8	0	0	14	0	1	1	0.00289017	1	1	0.0202312	1	7	338	8	0	0	11	0	1	1	0.00289017	1	1	0.0202312	1	7	338	8	0	0	25	0
RCAN3AS	1	24822822	24828850	1	1	0.00289017	1	1	0.0202312	1	7	338	8	0	0	14	0	1	1	0.00289017	1	1	0.0202312	1	7	338	8	0	0	11	0	1	1	0.00289017	1	1	0.0202312	1	7	338	8	0	0	25	0
RCAN3	1	24828840	24863510	1	1	0.00289017	1	1	0.0202312	1	7	338	8	0	0	14	0	1	1	0.00289017	1	1	0.0202312	1	7	338	8	0	0	11	0	1	1	0.00289017	1	1	0.0202312	1	7	338	8	0	0	25	0
NCMAP	1	24882566	24935818	1	1	0.00289017	1	1	0.0202312	1	7	338	8	0	0	14	0	1	1	0.00289017	1	1	0.0202312	1	7	338	8	0	0	11	0	1	1	0.00289017	1	1	0.0202312	1	7	338	8	0	0	25	0
SRRM1	1	24969593	24999772	1	1	0.00289017	1	1	0.0202312	1	7	338	8	0	0	14	0	1	1	0.00289017	1	1	0.0202312	1	7	338	8	0	0	11	0	1	1	0.00289017	1	1	0.0202312	1	7	338	8	0	0	25	0
CLIC4	1	25071759	25170815	1	1	0.00289017	1	1	0.017341	1	6	339	7	0	0	14	0	1	1	0.00289017	1	1	0.017341	1	6	339	7	0	0	11	0	1	1	0.00289017	1	1	0.017341	1	6	339	7	0	0	25	0
RUNX3	1	25226001	25291501	1	1	0.00289017	1	1	0.0144509	1	5	340	6	0	0	14	0	1	1	0.00289017	1	1	0.0144509	1	5	340	6	0	0	11	0	1	1	0.00289017	1	1	0.0144509	1	5	340	6	0	0	25	0
SYF2	1	25548766	25559013	1	1	0.00289017	1	1	0.00867052	1	3	342	4	0	0	14	0	1	1	0.00289017	1	1	0.00867052	1	3	342	4	0	0	11	0	1	1	0.00289017	1	1	0.00867052	1	3	342	4	0	0	25	0
C1orf63	1	25568739	25573985	1	1	0.00289017	1	1	0.00867052	1	3	342	4	0	0	14	0	1	1	0.00289017	1	1	0.00867052	1	3	342	4	0	0	11	0	1	1	0.00289017	1	1	0.00867052	1	3	342	4	0	0	25	0
RHD	1	25598980	25656936	1	1	0.00289017	1	1	0.00867052	1	3	342	4	0	0	14	0	1	1	0.00289017	1	1	0.00867052	1	3	342	4	0	0	11	0	1	1	0.00289017	1	1	0.00867052	1	3	342	4	0	0	25	0
TMEM50A	1	25664788	25688852	1	1	0.00289017	1	1	0.00867052	1	3	342	4	0	0	14	0	1	1	0.00289017	1	1	0.00867052	1	3	342	4	0	0	11	0	1	1	0.00289017	1	1	0.00867052	1	3	342	4	0	0	25	0
RHCE	1	25688739	25747363	1	1	0.00289017	1	1	0.00867052	1	3	342	4	0	0	14	0	1	1	0.00289017	1	1	0.00867052	1	3	342	4	0	0	11	0	1	1	0.00289017	1	1	0.00867052	1	3	342	4	0	0	25	0
TMEM57	1	25757387	25826698	1	1	0.00289017	1	1	0.00867052	1	3	342	4	0	0	14	0	1	1	0.00289017	1	1	0.00867052	1	3	342	4	0	0	11	0	1	1	0.00289017	1	1	0.00867052	1	3	342	4	0	0	25	0
LDLRAP1	1	25870075	25895377	NA	NA	0	1	1	0.00867052	0	3	343	3	0	0	14	0	NA	NA	0	1	1	0.00867052	0	3	343	3	0	0	11	0	NA	NA	0	1	1	0.00867052	0	3	343	3	0	0	25	0
MAN1C1	1	25943958	26111258	NA	NA	0	1	1	0.00867052	0	3	343	3	0	0	14	0	NA	NA	0	1	1	0.00867052	0	3	343	3	0	0	11	0	NA	NA	0	1	1	0.00867052	0	3	343	3	0	0	25	0
SEPN1	1	26126666	26144713	NA	NA	0	1	1	0.00867052	0	3	343	3	0	0	14	0	NA	NA	0	1	1	0.00867052	0	3	343	3	0	0	11	0	NA	NA	0	1	1	0.00867052	0	3	343	3	0	0	25	0
MTFR1L	1	26146396	26159433	NA	NA	0	1	1	0.00867052	0	3	343	3	0	0	14	0	NA	NA	0	1	1	0.00867052	0	3	343	3	0	0	11	0	NA	NA	0	1	1	0.00867052	0	3	343	3	0	0	25	0
LOC646471	1	26146444	26150097	NA	NA	0	1	1	0.00867052	0	3	343	3	0	0	14	0	NA	NA	0	1	1	0.00867052	0	3	343	3	0	0	11	0	NA	NA	0	1	1	0.00867052	0	3	343	3	0	0	25	0
AUNIP	1	26160496	26185848	NA	NA	0	1	1	0.00867052	0	3	343	3	0	0	14	0	NA	NA	0	1	1	0.00867052	0	3	343	3	0	0	11	0	NA	NA	0	1	1	0.00867052	0	3	343	3	0	0	25	0
PAQR7	1	26187974	26197744	NA	NA	0	1	1	0.00867052	0	3	343	3	0	0	14	0	NA	NA	0	1	1	0.00867052	0	3	343	3	0	0	11	0	NA	NA	0	0.643974	1	0.0313295	0	3	343	3	0	1	24	1
STMN1	1	26210676	26233368	NA	NA	0	1	1	0.00867052	0	3	343	3	0	0	14	0	NA	NA	0	1	1	0.00867052	0	3	343	3	0	0	11	0	NA	NA	0	0.643974	1	0.0313295	0	3	343	3	0	1	24	1
MIR3917	1	26232852	26232945	NA	NA	0	1	1	0.00867052	0	3	343	3	0	0	14	0	NA	NA	0	1	1	0.00867052	0	3	343	3	0	0	11	0	NA	NA	0	0.643974	1	0.0313295	0	3	343	3	0	1	24	1
PAFAH2	1	26286257	26324648	NA	NA	0	1	1	0.00867052	0	3	343	3	0	0	14	0	NA	NA	0	1	1	0.00867052	0	3	343	3	0	0	11	0	NA	NA	0	0.643974	1	0.0313295	0	3	343	3	0	1	24	1
EXTL1	1	26348270	26362954	NA	NA	0	1	1	0.00867052	0	3	343	3	0	0	14	0	NA	NA	0	1	1	0.00867052	0	3	343	3	0	0	11	0	NA	NA	0	0.643974	1	0.0313295	0	3	343	3	0	1	24	1
SLC30A2	1	26364513	26372604	NA	NA	0	1	1	0.00867052	0	3	343	3	0	0	14	0	NA	NA	0	1	1	0.00867052	0	3	343	3	0	0	11	0	NA	NA	0	0.643974	1	0.0313295	0	3	343	3	0	1	24	1
TRIM63	1	26377795	26394125	NA	NA	0	1	1	0.00867052	0	3	343	3	0	0	14	0	NA	NA	0	1	1	0.00867052	0	3	343	3	0	0	11	0	NA	NA	0	0.643974	1	0.0313295	0	3	343	3	0	1	24	1
PDIK1L	1	26437655	26452039	NA	NA	0	1	1	0.00867052	0	3	343	3	0	0	14	0	NA	NA	0	1	1	0.00867052	0	3	343	3	0	0	11	0	NA	NA	0	0.643974	1	0.0313295	0	3	343	3	0	1	24	1
FAM110D	1	26485510	26489119	NA	NA	0	1	1	0.00867052	0	3	343	3	0	0	14	0	NA	NA	0	1	1	0.00867052	0	3	343	3	0	0	11	0	NA	NA	0	1	1	0.00867052	0	3	343	3	0	0	25	0
ZNF593	1	26496387	26497364	NA	NA	0	1	1	0.00867052	0	3	343	3	0	0	14	0	NA	NA	0	1	1	0.00867052	0	3	343	3	0	0	11	0	NA	NA	0	1	1	0.00867052	0	3	343	3	0	0	25	0
CNKSR1	1	26503980	26516375	NA	NA	0	1	1	0.00867052	0	3	343	3	0	0	14	0	NA	NA	0	1	1	0.00867052	0	3	343	3	0	0	11	0	NA	NA	0	1	1	0.00867052	0	3	343	3	0	0	25	0
CATSPER4	1	26517118	26529033	NA	NA	0	1	1	0.00867052	0	3	343	3	0	0	14	0	NA	NA	0	1	1	0.00867052	0	3	343	3	0	0	11	0	NA	NA	0	1	1	0.00867052	0	3	343	3	0	0	25	0
CEP85	1	26560692	26605299	NA	NA	0	1	1	0.0115607	0	4	342	4	0	0	14	0	NA	NA	0	1	1	0.0115607	0	4	342	4	0	0	11	0	NA	NA	0	1	1	0.0115607	0	4	342	4	0	0	25	0
SH3BGRL3	1	26606212	26608013	NA	NA	0	1	1	0.0115607	0	4	342	4	0	0	14	0	NA	NA	0	1	1	0.0115607	0	4	342	4	0	0	11	0	NA	NA	0	1	1	0.0115607	0	4	342	4	0	0	25	0
UBXN11	1	26608772	26644756	NA	NA	0	1	1	0.0115607	0	4	342	4	0	0	14	0	NA	NA	0	1	1	0.0115607	0	4	342	4	0	0	11	0	NA	NA	0	1	1	0.0115607	0	4	342	4	0	0	25	0
CD52	1	26644410	26647014	NA	NA	0	1	1	0.0115607	0	4	342	4	0	0	14	0	NA	NA	0	1	1	0.0115607	0	4	342	4	0	0	11	0	NA	NA	0	1	1	0.0115607	0	4	342	4	0	0	25	0
AIM1L	1	26648349	26680621	NA	NA	0	1	1	0.0115607	0	4	342	4	0	0	14	0	NA	NA	0	1	1	0.0115607	0	4	342	4	0	0	11	0	NA	NA	0	1	1	0.0115607	0	4	342	4	0	0	25	0
ZNF683	1	26688124	26699266	NA	NA	0	1	1	0.0115607	0	4	342	4	0	0	14	0	NA	NA	0	1	1	0.0115607	0	4	342	4	0	0	11	0	NA	NA	0	1	1	0.0115607	0	4	342	4	0	0	25	0
LIN28A	1	26737268	26756219	NA	NA	0	1	1	0.0115607	0	4	342	4	0	0	14	0	NA	NA	0	1	1	0.0115607	0	4	342	4	0	0	11	0	NA	NA	0	1	1	0.0115607	0	4	342	4	0	0	25	0
DHDDS	1	26758772	26797795	NA	NA	0	1	1	0.0115607	0	4	342	4	0	0	14	0	NA	NA	0	1	1	0.0115607	0	4	342	4	0	0	11	0	NA	NA	0	1	1	0.0115607	0	4	342	4	0	0	25	0
HMGN2	1	26798901	26803133	NA	NA	0	1	1	0.0115607	0	4	342	4	0	0	14	0	NA	NA	0	1	1	0.0115607	0	4	342	4	0	0	11	0	NA	NA	0	1	1	0.0115607	0	4	342	4	0	0	25	0
RPS6KA1	1	26856248	26901520	NA	NA	0	1	1	0.0115607	0	4	342	4	0	0	14	0	NA	NA	0	1	1	0.0115607	0	4	342	4	0	0	11	0	NA	NA	0	1	1	0.0115607	0	4	342	4	0	0	25	0
MIR1976	1	26881032	26881084	NA	NA	0	1	1	0.0115607	0	4	342	4	0	0	14	0	NA	NA	0	1	1	0.0115607	0	4	342	4	0	0	11	0	NA	NA	0	1	1	0.0115607	0	4	342	4	0	0	25	0
ARID1A	1	27022521	27108601	NA	NA	0	1	1	0.0115607	0	4	342	4	0	0	14	0	NA	NA	0	1	1	0.0115607	0	4	342	4	0	0	11	0	NA	NA	0	1	1	0.0115607	0	4	342	4	0	0	25	0
PIGV	1	27114453	27124894	NA	NA	0	1	1	0.0115607	0	4	342	4	0	0	14	0	NA	NA	0	1	1	0.0115607	0	4	342	4	0	0	11	0	NA	NA	0	1	1	0.0115607	0	4	342	4	0	0	25	0
ZDHHC18	1	27153200	27182211	NA	NA	0	1	1	0.0115607	0	4	342	4	0	0	14	0	NA	NA	0	1	1	0.0115607	0	4	342	4	0	0	11	0	NA	NA	0	1	1	0.0115607	0	4	342	4	0	0	25	0
SFN	1	27189632	27190947	NA	NA	0	1	1	0.0115607	0	4	342	4	0	0	14	0	NA	NA	0	1	1	0.0115607	0	4	342	4	0	0	11	0	NA	NA	0	1	1	0.0115607	0	4	342	4	0	0	25	0
GPN2	1	27205872	27216869	NA	NA	0	1	1	0.0115607	0	4	342	4	0	0	14	0	NA	NA	0	1	1	0.0115607	0	4	342	4	0	0	11	0	NA	NA	0	1	1	0.0115607	0	4	342	4	0	0	25	0
GPATCH3	1	27216978	27226962	NA	NA	0	1	1	0.0115607	0	4	342	4	0	0	14	0	NA	NA	0	1	1	0.0115607	0	4	342	4	0	0	11	0	NA	NA	0	1	1	0.0115607	0	4	342	4	0	0	25	0
NR0B2	1	27237974	27240567	NA	NA	0	1	1	0.0115607	0	4	342	4	0	0	14	0	NA	NA	0	1	1	0.0115607	0	4	342	4	0	0	11	0	NA	NA	0	1	1	0.0115607	0	4	342	4	0	0	25	0
NUDC	1	27248212	27273362	NA	NA	0	1	1	0.0115607	0	4	342	4	0	0	14	0	NA	NA	0	1	1	0.0115607	0	4	342	4	0	0	11	0	NA	NA	0	1	1	0.0115607	0	4	342	4	0	0	25	0
C1orf172	1	27276046	27286901	NA	NA	0	1	1	0.0115607	0	4	342	4	0	0	14	0	NA	NA	0	1	1	0.0115607	0	4	342	4	0	0	11	0	NA	NA	0	1	1	0.0115607	0	4	342	4	0	0	25	0
TRNP1	1	27320194	27327377	NA	NA	0	1	1	0.0115607	0	4	342	4	0	0	14	0	NA	NA	0	1	1	0.0115607	0	4	342	4	0	0	11	0	NA	NA	0	1	1	0.0115607	0	4	342	4	0	0	25	0
FAM46B	1	27331510	27339333	NA	NA	0	1	1	0.0115607	0	4	342	4	0	0	14	0	NA	NA	0	1	1	0.0115607	0	4	342	4	0	0	11	0	NA	NA	0	1	1	0.0115607	0	4	342	4	0	0	25	0
SLC9A1	1	27425299	27481621	NA	NA	0	1	1	0.0115607	0	4	342	4	0	0	14	0	NA	NA	0	1	1	0.0115607	0	4	342	4	0	0	11	0	NA	NA	0	1	1	0.0115607	0	4	342	4	0	0	25	0
WDTC1	1	27561006	27635110	1	1	0.00289017	1	1	0.0115607	1	4	341	5	0	0	14	0	0.072049	0.69441	0.0880189	1	1	0.0115607	1	4	341	5	1	0	10	1	1	1	0.00289017	1	1	0.0115607	1	4	341	5	0	0	25	0
TMEM222	1	27648635	27662891	1	1	0.00289017	1	1	0.0115607	1	4	341	5	0	0	14	0	0.072049	0.69441	0.0880189	1	1	0.0115607	1	4	341	5	1	0	10	1	1	1	0.00289017	1	1	0.0115607	1	4	341	5	0	0	25	0
LOC644961	1	27650364	27653016	1	1	0.00289017	1	1	0.0115607	1	4	341	5	0	0	14	0	0.072049	0.69441	0.0880189	1	1	0.0115607	1	4	341	5	1	0	10	1	1	1	0.00289017	1	1	0.0115607	1	4	341	5	0	0	25	0
SYTL1	1	27668482	27680423	1	1	0.00289017	1	1	0.0115607	1	4	341	5	0	0	14	0	0.072049	0.69441	0.0880189	1	1	0.0115607	1	4	341	5	1	0	10	1	1	1	0.00289017	1	1	0.0115607	1	4	341	5	0	0	25	0
MAP3K6	1	27681669	27693337	1	1	0.00289017	1	1	0.0115607	1	4	341	5	0	0	14	0	0.072049	0.69441	0.0880189	1	1	0.0115607	1	4	341	5	1	0	10	1	1	1	0.00289017	1	1	0.0115607	1	4	341	5	0	0	25	0
FCN3	1	27695600	27701315	1	1	0.00289017	1	1	0.0115607	1	4	341	5	0	0	14	0	0.072049	0.69441	0.0880189	1	1	0.0115607	1	4	341	5	1	0	10	1	1	1	0.00289017	1	1	0.0115607	1	4	341	5	0	0	25	0
CD164L2	1	27705595	27709805	1	1	0.00289017	1	1	0.0115607	1	4	341	5	0	0	14	0	0.072049	0.69441	0.0880189	1	1	0.0115607	1	4	341	5	1	0	10	1	1	1	0.00289017	1	1	0.0115607	1	4	341	5	0	0	25	0
GPR3	1	27719147	27722317	1	1	0.00289017	1	1	0.0115607	1	4	341	5	0	0	14	0	0.072049	0.69441	0.0880189	1	1	0.0115607	1	4	341	5	1	0	10	1	1	1	0.00289017	1	1	0.0115607	1	4	341	5	0	0	25	0
WASF2	1	27730733	27816678	1	1	0.00289017	1	1	0.0115607	1	4	341	5	0	0	14	0	0.072049	0.69441	0.0880189	1	1	0.0115607	1	4	341	5	1	0	10	1	1	1	0.00289017	1	1	0.0115607	1	4	341	5	0	0	25	0
AHDC1	1	27860755	27930143	1	1	0.0115607	1	1	0.0115607	4	4	338	8	0	0	14	0	0.00172835	0.172684	0.170257	1	1	0.0115607	4	4	338	8	2	0	9	2	1	1	0.0115607	1	1	0.0115607	4	4	338	8	0	0	25	0
FGR	1	27938800	27961727	1	1	0.0115607	1	1	0.0115607	4	4	338	8	0	0	14	0	0.00172835	0.172684	0.170257	1	1	0.0115607	4	4	338	8	2	0	9	2	1	1	0.0115607	1	1	0.0115607	4	4	338	8	0	0	25	0
IFI6	1	27992571	27998724	1	1	0.00578035	1	1	0.0115607	2	4	340	6	0	0	14	0	6.17678e-05	0.0150789	0.176038	1	1	0.0115607	2	4	340	6	2	0	9	2	1	1	0.00578035	1	1	0.0115607	2	4	340	6	0	0	25	0
FAM76A	1	28052489	28089423	1	1	0.00578035	1	1	0.0144509	2	5	339	7	0	0	14	0	6.17678e-05	0.0150789	0.176038	1	1	0.0144509	2	5	339	7	2	0	9	2	1	1	0.00578035	1	1	0.0144509	2	5	339	7	0	0	25	0
STX12	1	28099693	28150963	1	1	0.00578035	1	1	0.0144509	2	5	339	7	0	0	14	0	0.171495	1	0.0851287	1	1	0.0144509	2	5	339	7	1	0	10	1	1	1	0.00578035	1	1	0.0144509	2	5	339	7	0	0	25	0
PPP1R8	1	28157251	28178183	1	1	0.00578035	1	1	0.0144509	2	5	339	7	0	0	14	0	0.171495	1	0.0851287	1	1	0.0144509	2	5	339	7	1	0	10	1	1	1	0.00578035	1	1	0.0144509	2	5	339	7	0	0	25	0
SCARNA1	1	28160911	28161077	1	1	0.00578035	1	1	0.0144509	2	5	339	7	0	0	14	0	0.171495	1	0.0851287	1	1	0.0144509	2	5	339	7	1	0	10	1	1	1	0.00578035	1	1	0.0144509	2	5	339	7	0	0	25	0
THEMIS2	1	28199054	28213193	1	1	0.00578035	1	1	0.0144509	2	5	339	7	0	0	14	0	0.171495	1	0.0851287	1	1	0.0144509	2	5	339	7	1	0	10	1	1	1	0.00578035	1	1	0.0144509	2	5	339	7	0	0	25	0
RPA2	1	28218048	28241236	1	1	0.00578035	1	1	0.0144509	2	5	339	7	0	0	14	0	0.171495	1	0.0851287	1	1	0.0144509	2	5	339	7	1	0	10	1	1	1	0.00578035	1	1	0.0144509	2	5	339	7	0	0	25	0
SMPDL3B	1	28261503	28285663	1	1	0.00578035	1	1	0.0144509	2	5	339	7	0	0	14	0	0.171495	1	0.0851287	1	1	0.0144509	2	5	339	7	1	0	10	1	1	1	0.00578035	1	1	0.0144509	2	5	339	7	0	0	25	0
XKR8	1	28286503	28294604	1	1	0.00578035	1	1	0.0144509	2	5	339	7	0	0	14	0	0.171495	1	0.0851287	1	1	0.0144509	2	5	339	7	1	0	10	1	1	1	0.00578035	1	1	0.0144509	2	5	339	7	0	0	25	0
EYA3	1	28296854	28415148	1	1	0.00578035	1	1	0.0144509	2	5	339	7	0	0	14	0	0.171495	1	0.0851287	1	1	0.0144509	2	5	339	7	1	0	10	1	1	1	0.00578035	1	1	0.0144509	2	5	339	7	0	0	25	0
PTAFR	1	28473676	28520447	1	1	0.00578035	1	1	0.0144509	2	5	339	7	0	0	14	0	0.171495	1	0.0851287	1	1	0.0144509	2	5	339	7	1	0	10	1	1	1	0.00578035	1	1	0.0144509	2	5	339	7	0	0	25	0
DNAJC8	1	28526789	28559542	1	1	0.00578035	1	1	0.0144509	2	5	339	7	0	0	14	0	0.171495	1	0.0851287	1	1	0.0144509	2	5	339	7	1	0	10	1	1	1	0.00578035	1	1	0.0144509	2	5	339	7	0	0	25	0
ATPIF1	1	28562601	28564616	1	1	0.00578035	1	1	0.0144509	2	5	339	7	0	0	14	0	0.171495	1	0.0851287	1	1	0.0144509	2	5	339	7	1	0	10	1	1	1	0.00578035	1	1	0.0144509	2	5	339	7	0	0	25	0
SESN2	1	28585962	28609002	1	1	0.00578035	1	1	0.0115607	2	4	340	6	0	0	14	0	0.171495	1	0.0851287	1	1	0.0115607	2	4	340	6	1	0	10	1	1	1	0.00578035	1	1	0.0115607	2	4	340	6	0	0	25	0
MED18	1	28655512	28662478	1	1	0.00578035	1	1	0.0115607	2	4	340	6	0	0	14	0	0.171495	1	0.0851287	1	1	0.0115607	2	4	340	6	1	0	10	1	1	1	0.00578035	1	1	0.0115607	2	4	340	6	0	0	25	0
PHACTR4	1	28696092	28826881	1	1	0.00578035	1	1	0.0144509	2	5	339	7	0	0	14	0	0.171495	1	0.0851287	1	1	0.0144509	2	5	339	7	1	0	10	1	1	1	0.00578035	1	1	0.0144509	2	5	339	7	0	0	25	0
SNHG3	1	28832454	28837404	1	1	0.00289017	1	1	0.0144509	1	5	340	6	0	0	14	0	0.072049	0.69441	0.0880189	1	1	0.0144509	1	5	340	6	1	0	10	1	1	1	0.00289017	1	1	0.0144509	1	5	340	6	0	0	25	0
RCC1	1	28832454	28865708	1	1	0.00289017	1	1	0.0144509	1	5	340	6	0	0	14	0	0.072049	0.69441	0.0880189	1	1	0.0144509	1	5	340	6	1	0	10	1	1	1	0.00289017	1	1	0.0144509	1	5	340	6	0	0	25	0
TRNAU1AP	1	28879528	28905057	1	1	0.00289017	1	1	0.0144509	1	5	340	6	0	0	14	0	0.072049	0.69441	0.0880189	1	1	0.0144509	1	5	340	6	1	0	10	1	1	1	0.00289017	1	1	0.0144509	1	5	340	6	0	0	25	0
SNHG12	1	28905049	28908366	1	1	0.00289017	1	1	0.0144509	1	5	340	6	0	0	14	0	0.072049	0.69441	0.0880189	1	1	0.0144509	1	5	340	6	1	0	10	1	1	1	0.00289017	1	1	0.0144509	1	5	340	6	0	0	25	0
SNORD99	1	28905254	28905334	1	1	0.00289017	1	1	0.0144509	1	5	340	6	0	0	14	0	0.072049	0.69441	0.0880189	1	1	0.0144509	1	5	340	6	1	0	10	1	1	1	0.00289017	1	1	0.0144509	1	5	340	6	0	0	25	0
SNORA61	1	28906275	28906405	1	1	0.00289017	1	1	0.0144509	1	5	340	6	0	0	14	0	0.072049	0.69441	0.0880189	1	1	0.0144509	1	5	340	6	1	0	10	1	1	1	0.00289017	1	1	0.0144509	1	5	340	6	0	0	25	0
SNORA44	1	28906892	28907024	1	1	0.00289017	1	1	0.0144509	1	5	340	6	0	0	14	0	0.072049	0.69441	0.0880189	1	1	0.0144509	1	5	340	6	1	0	10	1	1	1	0.00289017	1	1	0.0144509	1	5	340	6	0	0	25	0
SNORA16A	1	28907431	28907565	1	1	0.00289017	1	1	0.0115607	1	4	341	5	0	0	14	0	0.072049	0.69441	0.0880189	1	1	0.0115607	1	4	341	5	1	0	10	1	1	1	0.00289017	1	1	0.0115607	1	4	341	5	0	0	25	0
RAB42	1	28918711	28921088	1	1	0.00289017	1	1	0.0115607	1	4	341	5	0	0	14	0	0.072049	0.69441	0.0880189	1	1	0.0115607	1	4	341	5	1	0	10	1	1	1	0.00289017	1	1	0.0115607	1	4	341	5	0	0	25	0
TAF12	1	28929608	28969604	1	1	0.00289017	1	1	0.0115607	1	4	341	5	0	0	14	0	0.072049	0.69441	0.0880189	1	1	0.0115607	1	4	341	5	1	0	10	1	1	1	0.00289017	1	1	0.0115607	1	4	341	5	0	0	25	0
RNU11	1	28975111	28975246	1	1	0.00289017	1	1	0.0115607	1	4	341	5	0	0	14	0	0.072049	0.69441	0.0880189	1	1	0.0115607	1	4	341	5	1	0	10	1	1	1	0.00289017	1	1	0.0115607	1	4	341	5	0	0	25	0
GMEB1	1	28995239	29042115	1	1	0.00289017	1	1	0.0144509	1	5	340	6	0	0	14	0	0.072049	0.69441	0.0880189	1	1	0.0144509	1	5	340	6	1	0	10	1	1	1	0.00289017	1	1	0.0144509	1	5	340	6	0	0	25	0
YTHDF2	1	29063132	29096287	1	1	0.00289017	1	1	0.0144509	1	5	340	6	0	0	14	0	0.072049	0.69441	0.0880189	1	1	0.0144509	1	5	340	6	1	0	10	1	1	1	0.00289017	1	1	0.0144509	1	5	340	6	0	0	25	0
OPRD1	1	29138653	29190208	1	1	0.00289017	1	1	0.0144509	1	5	340	6	0	0	14	0	0.072049	0.69441	0.0880189	1	1	0.0144509	1	5	340	6	1	0	10	1	1	1	0.00289017	1	1	0.0144509	1	5	340	6	0	0	25	0
EPB41	1	29213602	29446558	1	1	0.00289017	1	1	0.0115607	1	4	341	5	0	0	14	0	0.072049	0.69441	0.0880189	1	1	0.0115607	1	4	341	5	1	0	10	1	1	1	0.00289017	1	1	0.0115607	1	4	341	5	0	0	25	0
TMEM200B	1	29445936	29450421	1	1	0.00289017	1	1	0.0115607	1	4	341	5	0	0	14	0	1	1	0.00289017	1	1	0.0115607	1	4	341	5	0	0	11	0	1	1	0.00289017	1	1	0.0115607	1	4	341	5	0	0	25	0
SRSF4	1	29474249	29508637	1	1	0.00289017	1	1	0.0115607	1	4	341	5	0	0	14	0	1	1	0.00289017	1	1	0.0115607	1	4	341	5	0	0	11	0	1	1	0.00289017	1	1	0.0115607	1	4	341	5	0	0	25	0
MECR	1	29519384	29557454	1	1	0.00289017	1	1	0.0115607	1	4	341	5	0	0	14	0	1	1	0.00289017	1	1	0.0115607	1	4	341	5	0	0	11	0	1	1	0.00289017	1	1	0.0115607	1	4	341	5	0	0	25	0
PTPRU	1	29563027	29653325	1	1	0.00289017	1	1	0.0115607	1	4	341	5	0	0	14	0	1	1	0.00289017	1	1	0.0115607	1	4	341	5	0	0	11	0	1	1	0.00289017	1	1	0.0115607	1	4	341	5	0	0	25	0
MATN1	1	31184123	31196432	1	1	0.00578035	1	1	0.00289017	2	1	343	3	0	0	14	0	1	1	0.00578035	1	1	0.00289017	2	1	343	3	0	0	11	0	1	1	0.00578035	1	1	0.00289017	2	1	343	3	0	0	25	0
MATN1-AS1	1	31191618	31199593	1	1	0.00578035	1	1	0.00289017	2	1	343	3	0	0	14	0	1	1	0.00578035	1	1	0.00289017	2	1	343	3	0	0	11	0	1	1	0.00578035	1	1	0.00289017	2	1	343	3	0	0	25	0
LAPTM5	1	31205314	31230683	1	1	0.00578035	1	1	0.00289017	2	1	343	3	0	0	14	0	1	1	0.00578035	1	1	0.00289017	2	1	343	3	0	0	11	0	1	1	0.00578035	1	1	0.00289017	2	1	343	3	0	0	25	0
MIR4420	1	31212002	31212079	1	1	0.00578035	1	1	0.00289017	2	1	343	3	0	0	14	0	1	1	0.00578035	1	1	0.00289017	2	1	343	3	0	0	11	0	1	1	0.00578035	1	1	0.00289017	2	1	343	3	0	0	25	0
SDC3	1	31342312	31381480	1	1	0.00578035	1	1	0.00289017	2	1	343	3	0	0	14	0	1	1	0.00578035	1	1	0.00289017	2	1	343	3	0	0	11	0	1	1	0.00578035	1	1	0.00289017	2	1	343	3	0	0	25	0
PUM1	1	31404352	31538564	1	1	0.00289017	1	1	0.00289017	1	1	344	2	0	0	14	0	1	1	0.00289017	1	1	0.00289017	1	1	344	2	0	0	11	0	1	1	0.00289017	1	1	0.00289017	1	1	344	2	0	0	25	0
SNORD103B	1	31408535	31408623	1	1	0.00289017	1	1	0.00289017	1	1	344	2	0	0	14	0	1	1	0.00289017	1	1	0.00289017	1	1	344	2	0	0	11	0	1	1	0.00289017	1	1	0.00289017	1	1	344	2	0	0	25	0
SNORD103A	1	31421964	31422052	1	1	0.00289017	1	1	0.00289017	1	1	344	2	0	0	14	0	1	1	0.00289017	1	1	0.00289017	1	1	344	2	0	0	11	0	1	1	0.00289017	1	1	0.00289017	1	1	344	2	0	0	25	0
SNORD85	1	31441009	31441084	1	1	0.00289017	1	1	0.00289017	1	1	344	2	0	0	14	0	1	1	0.00289017	1	1	0.00289017	1	1	344	2	0	0	11	0	1	1	0.00289017	1	1	0.00289017	1	1	344	2	0	0	25	0
NKAIN1	1	31652591	31712734	1	1	0.00578035	1	1	0.00289017	2	1	343	3	0	0	14	0	1	1	0.00578035	1	1	0.00289017	2	1	343	3	0	0	11	0	1	1	0.00578035	1	1	0.00289017	2	1	343	3	0	0	25	0
SNRNP40	1	31732414	31769644	1	1	0.00578035	1	1	0.00289017	2	1	343	3	0	0	14	0	1	1	0.00578035	1	1	0.00289017	2	1	343	3	0	0	11	0	1	1	0.00578035	1	1	0.00289017	2	1	343	3	0	0	25	0
ZCCHC17	1	31769841	31837780	1	1	0.00578035	1	1	0.00289017	2	1	343	3	0	0	14	0	1	1	0.00578035	1	1	0.00289017	2	1	343	3	0	0	11	0	1	1	0.00578035	1	1	0.00289017	2	1	343	3	0	0	25	0
FABP3	1	31838099	31845923	1	1	0.00289017	1	1	0.00289017	1	1	344	2	0	0	14	0	1	1	0.00289017	1	1	0.00289017	1	1	344	2	0	0	11	0	1	1	0.00289017	1	1	0.00289017	1	1	344	2	0	0	25	0
SERINC2	1	31882411	31907527	1	1	0.00289017	1	1	0.00289017	1	1	344	2	0	0	14	0	1	1	0.00289017	1	1	0.00289017	1	1	344	2	0	0	11	0	1	1	0.00289017	1	1	0.00289017	1	1	344	2	0	0	25	0
LOC149086	1	31971838	31974167	1	1	0.00289017	1	1	0.00289017	1	1	344	2	0	0	14	0	1	1	0.00289017	1	1	0.00289017	1	1	344	2	0	0	11	0	1	1	0.00289017	1	1	0.00289017	1	1	344	2	0	0	25	0
LOC284551	1	31984035	31989846	1	1	0.00289017	1	1	0.00289017	1	1	344	2	0	0	14	0	1	1	0.00289017	1	1	0.00289017	1	1	344	2	0	0	11	0	1	1	0.00289017	1	1	0.00289017	1	1	344	2	0	0	25	0
TINAGL1	1	32042085	32053287	1	1	0.00289017	1	1	0.00289017	1	1	344	2	0	0	14	0	1	1	0.00289017	1	1	0.00289017	1	1	344	2	0	0	11	0	1	1	0.00289017	1	1	0.00289017	1	1	344	2	0	0	25	0
HCRTR1	1	32083300	32092919	1	1	0.00289017	1	1	0.00289017	1	1	344	2	0	0	14	0	1	1	0.00289017	1	1	0.00289017	1	1	344	2	0	0	11	0	1	1	0.00289017	1	1	0.00289017	1	1	344	2	0	0	25	0
PEF1	1	32095462	32110838	1	1	0.00289017	1	1	0.00289017	1	1	344	2	0	0	14	0	1	1	0.00289017	1	1	0.00289017	1	1	344	2	0	0	11	0	1	1	0.00289017	1	1	0.00289017	1	1	344	2	0	0	25	0
COL16A1	1	32117847	32169768	1	1	0.00289017	1	1	0.00289017	1	1	344	2	0	0	14	0	1	1	0.00289017	1	1	0.00289017	1	1	344	2	0	0	11	0	1	1	0.00289017	1	1	0.00289017	1	1	344	2	0	0	25	0
BAI2	1	32192717	32229648	1	1	0.00289017	1	1	0.00289017	1	1	344	2	0	0	14	0	1	1	0.00289017	1	1	0.00289017	1	1	344	2	0	0	11	0	1	1	0.00289017	1	1	0.00289017	1	1	344	2	0	0	25	0
MIR4254	1	32224260	32224336	1	1	0.00289017	1	1	0.00289017	1	1	344	2	0	0	14	0	1	1	0.00289017	1	1	0.00289017	1	1	344	2	0	0	11	0	1	1	0.00289017	1	1	0.00289017	1	1	344	2	0	0	25	0
SPOCD1	1	32256024	32281580	1	1	0.00289017	1	1	0.00289017	1	1	344	2	0	0	14	0	1	1	0.00289017	1	1	0.00289017	1	1	344	2	0	0	11	0	1	1	0.00289017	1	1	0.00289017	1	1	344	2	0	0	25	0
PTP4A2	1	32372021	32403988	1	1	0.00289017	1	1	0.00289017	1	1	344	2	0	0	14	0	1	1	0.00289017	1	1	0.00289017	1	1	344	2	0	0	11	0	1	1	0.00289017	1	1	0.00289017	1	1	344	2	0	0	25	0
KHDRBS1	1	32479294	32526460	1	1	0.00289017	1	1	0.00289017	1	1	344	2	0	0	14	0	1	1	0.00289017	1	1	0.00289017	1	1	344	2	0	0	11	0	1	1	0.00289017	1	1	0.00289017	1	1	344	2	0	0	25	0
TMEM39B	1	32538502	32568467	1	1	0.00289017	1	1	0.00289017	1	1	344	2	0	0	14	0	1	1	0.00289017	1	1	0.00289017	1	1	344	2	0	0	11	0	1	1	0.00289017	1	1	0.00289017	1	1	344	2	0	0	25	0
KPNA6	1	32573643	32642168	1	1	0.00289017	1	1	0.00289017	1	1	344	2	0	0	14	0	1	1	0.00289017	1	1	0.00289017	1	1	344	2	0	0	11	0	1	1	0.00289017	1	1	0.00289017	1	1	344	2	0	0	25	0
TXLNA	1	32645344	32663886	1	1	0.00289017	1	1	0.00289017	1	1	344	2	0	0	14	0	1	1	0.00289017	1	1	0.00289017	1	1	344	2	0	0	11	0	1	1	0.00289017	1	1	0.00289017	1	1	344	2	0	0	25	0
CCDC28B	1	32666201	32670991	1	1	0.00289017	1	1	0.00289017	1	1	344	2	0	0	14	0	1	1	0.00289017	1	1	0.00289017	1	1	344	2	0	0	11	0	1	1	0.00289017	1	1	0.00289017	1	1	344	2	0	0	25	0
IQCC	1	32671235	32674288	1	1	0.00289017	1	1	0.00289017	1	1	344	2	0	0	14	0	1	1	0.00289017	1	1	0.00289017	1	1	344	2	0	0	11	0	1	1	0.00289017	1	1	0.00289017	1	1	344	2	0	0	25	0
DCDC2B	1	32674694	32681797	1	1	0.00289017	1	1	0.00289017	1	1	344	2	0	0	14	0	1	1	0.00289017	1	1	0.00289017	1	1	344	2	0	0	11	0	1	1	0.00289017	1	1	0.00289017	1	1	344	2	0	0	25	0
TMEM234	1	32681797	32687926	1	1	0.00289017	1	1	0.00289017	1	1	344	2	0	0	14	0	1	1	0.00289017	1	1	0.00289017	1	1	344	2	0	0	11	0	1	1	0.00289017	1	1	0.00289017	1	1	344	2	0	0	25	0
EIF3I	1	32687970	32697205	1	1	0.00578035	1	1	0.00289017	2	1	343	3	0	0	14	0	1	1	0.00578035	1	1	0.00289017	2	1	343	3	0	0	11	0	1	1	0.00578035	1	1	0.00289017	2	1	343	3	0	0	25	0
MTMR9LP	1	32697260	32707311	1	1	0.00578035	1	1	0.00289017	2	1	343	3	0	0	14	0	1	1	0.00578035	1	1	0.00289017	2	1	343	3	0	0	11	0	1	1	0.00578035	1	1	0.00289017	2	1	343	3	0	0	25	0
FAM167B	1	32712817	32714461	1	1	0.00578035	1	1	0.00289017	2	1	343	3	0	0	14	0	1	1	0.00578035	1	1	0.00289017	2	1	343	3	0	0	11	0	1	1	0.00578035	1	1	0.00289017	2	1	343	3	0	0	25	0
LCK	1	32716839	32751766	1	1	0.00578035	1	1	0.00289017	2	1	343	3	0	0	14	0	1	1	0.00578035	1	1	0.00289017	2	1	343	3	0	0	11	0	1	1	0.00578035	1	1	0.00289017	2	1	343	3	0	0	25	0
HDAC1	1	32757707	32799224	1	1	0.00867052	1	1	0.00289017	3	1	342	4	0	0	14	0	1	1	0.00867052	1	1	0.00289017	3	1	342	4	0	0	11	0	1	1	0.00867052	1	1	0.00289017	3	1	342	4	0	0	25	0
MARCKSL1	1	32799429	32801840	1	1	0.00867052	1	1	0.00289017	3	1	342	4	0	0	14	0	1	1	0.00867052	1	1	0.00289017	3	1	342	4	0	0	11	0	1	1	0.00867052	1	1	0.00289017	3	1	342	4	0	0	25	0
LOC100128071	1	32826870	32827844	1	1	0.00867052	1	1	0.00289017	3	1	342	4	0	0	14	0	1	1	0.00867052	1	1	0.00289017	3	1	342	4	0	0	11	0	1	1	0.00867052	1	1	0.00289017	3	1	342	4	0	0	25	0
TSSK3	1	32827861	32829924	1	1	0.00867052	1	1	0.00289017	3	1	342	4	0	0	14	0	1	1	0.00867052	1	1	0.00289017	3	1	342	4	0	0	11	0	1	1	0.00867052	1	1	0.00289017	3	1	342	4	0	0	25	0
BSDC1	1	32830704	32860062	1	1	0.00867052	1	1	0.00289017	3	1	342	4	0	0	14	0	1	1	0.00867052	1	1	0.00289017	3	1	342	4	0	0	11	0	1	1	0.00867052	1	1	0.00289017	3	1	342	4	0	0	25	0
ZBTB8B	1	32930657	32953459	1	1	0.00867052	1	1	0.00289017	3	1	342	4	0	0	14	0	1	1	0.00867052	1	1	0.00289017	3	1	342	4	0	0	11	0	1	1	0.00867052	1	1	0.00289017	3	1	342	4	0	0	25	0
ZBTB8A	1	33004771	33071542	1	1	0.00867052	1	1	0.00289017	3	1	342	4	0	0	14	0	1	1	0.00867052	1	1	0.00289017	3	1	342	4	0	0	11	0	1	1	0.00867052	1	1	0.00289017	3	1	342	4	0	0	25	0
ZBTB8OS	1	33087306	33116185	1	1	0.00867052	1	1	0.00289017	3	1	342	4	0	0	14	0	1	1	0.00867052	1	1	0.00289017	3	1	342	4	0	0	11	0	1	1	0.00867052	1	1	0.00289017	3	1	342	4	0	0	25	0
RBBP4	1	33116748	33151812	1	1	0.00867052	1	1	0.00289017	3	1	342	4	0	0	14	0	1	1	0.00867052	1	1	0.00289017	3	1	342	4	0	0	11	0	1	1	0.00867052	1	1	0.00289017	3	1	342	4	0	0	25	0
SYNC	1	33145506	33168361	1	1	0.00867052	1	1	0.00289017	3	1	342	4	0	0	14	0	1	1	0.00867052	1	1	0.00289017	3	1	342	4	0	0	11	0	1	1	0.00867052	1	1	0.00289017	3	1	342	4	0	0	25	0
KIAA1522	1	33207511	33240571	1	1	0.00867052	1	1	0.00289017	3	1	342	4	0	0	14	0	1	1	0.00867052	1	1	0.00289017	3	1	342	4	0	0	11	0	1	1	0.00867052	1	1	0.00289017	3	1	342	4	0	0	25	0
YARS	1	33240839	33283633	1	1	0.00578035	1	1	0.00289017	2	1	343	3	0	0	14	0	1	1	0.00578035	1	1	0.00289017	2	1	343	3	0	0	11	0	1	1	0.00578035	1	1	0.00289017	2	1	343	3	0	0	25	0
S100PBP	1	33283042	33324480	1	1	0.00578035	1	1	0.00289017	2	1	343	3	0	0	14	0	1	1	0.00578035	1	1	0.00289017	2	1	343	3	0	0	11	0	1	1	0.00578035	1	1	0.00289017	2	1	343	3	0	0	25	0
FNDC5	1	33327868	33338082	1	1	0.00578035	1	1	0.00289017	2	1	343	3	0	0	14	0	1	1	0.00578035	1	1	0.00289017	2	1	343	3	0	0	11	0	1	1	0.00578035	1	1	0.00289017	2	1	343	3	0	0	25	0
HPCA	1	33352097	33360247	1	1	0.00578035	1	1	0.00289017	2	1	343	3	0	0	14	0	1	1	0.00578035	1	1	0.00289017	2	1	343	3	0	0	11	0	1	1	0.00578035	1	1	0.00289017	2	1	343	3	0	0	25	0
TMEM54	1	33360195	33366953	1	1	0.00578035	1	1	0.00289017	2	1	343	3	0	0	14	0	1	1	0.00578035	1	1	0.00289017	2	1	343	3	0	0	11	0	1	1	0.00578035	1	1	0.00289017	2	1	343	3	0	0	25	0
RNF19B	1	33402049	33430286	1	1	0.00578035	0.12148	1	0.0685384	2	1	343	3	0	1	13	1	1	1	0.00578035	1	1	0.00289017	2	1	343	3	0	0	11	0	1	1	0.00578035	1	1	0.00289017	2	1	343	3	0	0	25	0
AK2	1	33473540	33502512	1	1	0.00578035	0.12148	1	0.0685384	2	1	343	3	0	1	13	1	1	1	0.00578035	1	1	0.00289017	2	1	343	3	0	0	11	0	1	1	0.00578035	1	1	0.00289017	2	1	343	3	0	0	25	0
ADC	1	33546713	33585995	1	1	0.00578035	0.12148	1	0.0685384	2	1	343	3	0	1	13	1	1	1	0.00578035	1	1	0.00289017	2	1	343	3	0	0	11	0	1	1	0.00578035	1	1	0.00289017	2	1	343	3	0	0	25	0
TRIM62	1	33611002	33647671	1	1	0.00578035	0.12148	1	0.0685384	2	1	343	3	0	1	13	1	1	1	0.00578035	1	1	0.00289017	2	1	343	3	0	0	11	0	1	1	0.00578035	1	1	0.00289017	2	1	343	3	0	0	25	0
ZNF362	1	33722173	33766320	1	1	0.00578035	0.12148	1	0.0685384	2	1	343	3	0	1	13	1	1	1	0.00578035	1	1	0.00289017	2	1	343	3	0	0	11	0	1	1	0.00578035	1	1	0.00289017	2	1	343	3	0	0	25	0
PHC2	1	33789223	33841194	1	1	0.00578035	0.12148	1	0.0685384	2	1	343	3	0	1	13	1	1	1	0.00578035	1	1	0.00289017	2	1	343	3	0	0	11	0	1	1	0.00578035	1	1	0.00289017	2	1	343	3	0	0	25	0
MIR3605	1	33797993	33798093	1	1	0.00578035	0.12148	1	0.0685384	2	1	343	3	0	1	13	1	1	1	0.00578035	1	1	0.00289017	2	1	343	3	0	0	11	0	1	1	0.00578035	1	1	0.00289017	2	1	343	3	0	0	25	0
ZSCAN20	1	33938231	33961995	1	1	0.00578035	0.12148	1	0.0685384	2	1	343	3	0	1	13	1	1	1	0.00578035	1	1	0.00289017	2	1	343	3	0	0	11	0	1	1	0.00578035	1	1	0.00289017	2	1	343	3	0	0	25	0
CSMD2	1	33979608	34631443	1	1	0.00578035	0.12148	1	0.0685384	2	1	343	3	0	1	13	1	1	1	0.00578035	1	1	0.00289017	2	1	343	3	0	0	11	0	1	1	0.00578035	1	1	0.00289017	2	1	343	3	0	0	25	0
HMGB4	1	34326075	34330392	1	1	0.00578035	1	1	0.00289017	2	1	343	3	0	0	14	0	1	1	0.00578035	1	1	0.00289017	2	1	343	3	0	0	11	0	1	1	0.00578035	1	1	0.00289017	2	1	343	3	0	0	25	0
LOC402779	1	34334556	34351059	1	1	0.00578035	1	1	0.00289017	2	1	343	3	0	0	14	0	1	1	0.00578035	1	1	0.00289017	2	1	343	3	0	0	11	0	1	1	0.00578035	1	1	0.00289017	2	1	343	3	0	0	25	0
C1orf94	1	34632623	34684731	1	1	0.00289017	1	1	0.00289017	1	1	344	2	0	0	14	0	1	1	0.00289017	1	1	0.00289017	1	1	344	2	0	0	11	0	1	1	0.00289017	1	1	0.00289017	1	1	344	2	0	0	25	0
GJB5	1	35220647	35224113	1	1	0.00289017	1	1	0.00289017	1	1	344	2	0	0	14	0	1	1	0.00289017	1	1	0.00289017	1	1	344	2	0	0	11	0	1	1	0.00289017	1	1	0.00289017	1	1	344	2	0	0	25	0
GJB4	1	35225341	35229325	1	1	0.00289017	1	1	0.00289017	1	1	344	2	0	0	14	0	1	1	0.00289017	1	1	0.00289017	1	1	344	2	0	0	11	0	1	1	0.00289017	1	1	0.00289017	1	1	344	2	0	0	25	0
GJB3	1	35246789	35251967	1	1	0.00289017	1	1	0.00289017	1	1	344	2	0	0	14	0	1	1	0.00289017	1	1	0.00289017	1	1	344	2	0	0	11	0	1	1	0.00289017	1	1	0.00289017	1	1	344	2	0	0	25	0
GJA4	1	35258598	35261348	1	1	0.00289017	1	1	0.00289017	1	1	344	2	0	0	14	0	1	1	0.00289017	1	1	0.00289017	1	1	344	2	0	0	11	0	1	1	0.00289017	1	1	0.00289017	1	1	344	2	0	0	25	0
SMIM12	1	35315962	35325417	1	1	0.00289017	1	1	0.00289017	1	1	344	2	0	0	14	0	1	1	0.00289017	1	1	0.00289017	1	1	344	2	0	0	11	0	1	1	0.00289017	1	1	0.00289017	1	1	344	2	0	0	25	0
DLGAP3	1	35331036	35370984	1	1	0.00289017	1	1	0.00289017	1	1	344	2	0	0	14	0	1	1	0.00289017	1	1	0.00289017	1	1	344	2	0	0	11	0	1	1	0.00289017	1	1	0.00289017	1	1	344	2	0	0	25	0
LOC653160	1	35441299	35444307	1	1	0.00289017	1	1	0.00289017	1	1	344	2	0	0	14	0	1	1	0.00289017	1	1	0.00289017	1	1	344	2	0	0	11	0	1	1	0.00289017	1	1	0.00289017	1	1	344	2	0	0	25	0
ZMYM6NB	1	35447126	35450948	1	1	0.00289017	1	1	0.00289017	1	1	344	2	0	0	14	0	1	1	0.00289017	1	1	0.00289017	1	1	344	2	0	0	11	0	1	1	0.00289017	1	1	0.00289017	1	1	344	2	0	0	25	0
ZMYM6	1	35451766	35497569	1	1	0.00289017	1	1	0.00289017	1	1	344	2	0	0	14	0	1	1	0.00289017	1	1	0.00289017	1	1	344	2	0	0	11	0	1	1	0.00289017	1	1	0.00289017	1	1	344	2	0	0	25	0
ZMYM1	1	35544971	35581455	1	1	0.00289017	0.12148	1	0.0685384	1	1	344	2	0	1	13	1	1	1	0.00289017	1	1	0.00289017	1	1	344	2	0	0	11	0	1	1	0.00289017	1	1	0.00289017	1	1	344	2	0	0	25	0
SFPQ	1	35649200	35658743	1	1	0.00289017	0.12148	1	0.0685384	1	1	344	2	0	1	13	1	1	1	0.00289017	1	1	0.00289017	1	1	344	2	0	0	11	0	1	1	0.00289017	1	1	0.00289017	1	1	344	2	0	0	25	0
ZMYM4	1	35734567	35887545	1	1	0.00867052	0.12148	1	0.0685384	3	1	342	4	0	1	13	1	1	1	0.00867052	1	1	0.00289017	3	1	342	4	0	0	11	0	1	1	0.00867052	1	1	0.00289017	3	1	342	4	0	0	25	0
KIAA0319L	1	35899090	36023037	1	1	0.00867052	0.12148	1	0.0685384	3	1	342	4	0	1	13	1	1	1	0.00867052	1	1	0.00289017	3	1	342	4	0	0	11	0	1	1	0.00867052	1	1	0.00289017	3	1	342	4	0	0	25	0
NCDN	1	36023392	36032380	1	1	0.00578035	0.12148	1	0.0685384	2	1	343	3	0	1	13	1	1	1	0.00578035	1	1	0.00289017	2	1	343	3	0	0	11	0	1	1	0.00578035	1	1	0.00289017	2	1	343	3	0	0	25	0
TFAP2E	1	36038970	36060927	1	1	0.00578035	0.12148	1	0.0685384	2	1	343	3	0	1	13	1	1	1	0.00578035	1	1	0.00289017	2	1	343	3	0	0	11	0	1	1	0.00578035	1	1	0.00289017	2	1	343	3	0	0	25	0
PSMB2	1	36065142	36107445	1	1	0.00578035	0.12148	1	0.0685384	2	1	343	3	0	1	13	1	1	1	0.00578035	1	1	0.00289017	2	1	343	3	0	0	11	0	1	1	0.00578035	1	1	0.00289017	2	1	343	3	0	0	25	0
C1orf216	1	36179476	36184790	1	1	0.00578035	0.12148	1	0.0685384	2	1	343	3	0	1	13	1	1	1	0.00578035	1	1	0.00289017	2	1	343	3	0	0	11	0	1	1	0.00578035	1	1	0.00289017	2	1	343	3	0	0	25	0
CLSPN	1	36197712	36235551	1	1	0.00578035	0.12148	1	0.0685384	2	1	343	3	0	1	13	1	1	1	0.00578035	1	1	0.00289017	2	1	343	3	0	0	11	0	1	1	0.00578035	1	1	0.00289017	2	1	343	3	0	0	25	0
EIF2C4	1	36273827	36323490	1	1	0.00578035	0.12148	1	0.0685384	2	1	343	3	0	1	13	1	1	1	0.00578035	1	1	0.00289017	2	1	343	3	0	0	11	0	1	1	0.00578035	1	1	0.00289017	2	1	343	3	0	0	25	0
EIF2C1	1	36348809	36389899	1	1	0.00578035	0.12148	1	0.0685384	2	1	343	3	0	1	13	1	1	1	0.00578035	1	1	0.00289017	2	1	343	3	0	0	11	0	1	1	0.00578035	1	1	0.00289017	2	1	343	3	0	0	25	0
EIF2C3	1	36396682	36522063	1	1	0.00578035	0.12148	1	0.0685384	2	1	343	3	0	1	13	1	1	1	0.00578035	1	1	0.00289017	2	1	343	3	0	0	11	0	1	1	0.00578035	1	1	0.00289017	2	1	343	3	0	0	25	0
TEKT2	1	36549675	36553876	NA	NA	0	0.12148	1	0.0685384	0	1	345	1	0	1	13	1	NA	NA	0	1	1	0.00289017	0	1	345	1	0	0	11	0	NA	NA	0	1	1	0.00289017	0	1	345	1	0	0	25	0
ADPRHL2	1	36554452	36559533	NA	NA	0	0.12148	1	0.0685384	0	1	345	1	0	1	13	1	NA	NA	0	1	1	0.00289017	0	1	345	1	0	0	11	0	NA	NA	0	1	1	0.00289017	0	1	345	1	0	0	25	0
COL8A2	1	36560843	36565850	NA	NA	0	0.12148	1	0.0685384	0	1	345	1	0	1	13	1	NA	NA	0	1	1	0.00289017	0	1	345	1	0	0	11	0	NA	NA	0	1	1	0.00289017	0	1	345	1	0	0	25	0
TRAPPC3	1	36602169	36621654	NA	NA	0	0.12148	1	0.0685384	0	1	345	1	0	1	13	1	NA	NA	0	1	1	0.00289017	0	1	345	1	0	0	11	0	NA	NA	0	1	1	0.00289017	0	1	345	1	0	0	25	0
MAP7D1	1	36621802	36646441	NA	NA	0	0.12148	1	0.0685384	0	1	345	1	0	1	13	1	NA	NA	0	1	1	0.00289017	0	1	345	1	0	0	11	0	NA	NA	0	1	1	0.00289017	0	1	345	1	0	0	25	0
THRAP3	1	36690016	36770957	NA	NA	0	0.12148	1	0.0685384	0	1	345	1	0	1	13	1	NA	NA	0	1	1	0.00289017	0	1	345	1	0	0	11	0	NA	NA	0	1	1	0.00289017	0	1	345	1	0	0	25	0
SH3D21	1	36771993	36786948	NA	NA	0	0.12148	1	0.0685384	0	1	345	1	0	1	13	1	NA	NA	0	1	1	0.00289017	0	1	345	1	0	0	11	0	NA	NA	0	1	1	0.00289017	0	1	345	1	0	0	25	0
EVA1B	1	36787631	36789755	NA	NA	0	0.12148	1	0.0685384	0	1	345	1	0	1	13	1	NA	NA	0	1	1	0.00289017	0	1	345	1	0	0	11	0	NA	NA	0	1	1	0.00289017	0	1	345	1	0	0	25	0
STK40	1	36805224	36851485	NA	NA	0	0.12148	1	0.0685384	0	1	345	1	0	1	13	1	NA	NA	0	1	1	0.00289017	0	1	345	1	0	0	11	0	NA	NA	0	1	1	0.00289017	0	1	345	1	0	0	25	0
LSM10	1	36859030	36863493	NA	NA	0	0.12148	1	0.0685384	0	1	345	1	0	1	13	1	NA	NA	0	1	1	0.00289017	0	1	345	1	0	0	11	0	NA	NA	0	1	1	0.00289017	0	1	345	1	0	0	25	0
OSCP1	1	36883506	36916086	NA	NA	0	0.12148	1	0.0685384	0	1	345	1	0	1	13	1	NA	NA	0	1	1	0.00289017	0	1	345	1	0	0	11	0	NA	NA	0	1	1	0.00289017	0	1	345	1	0	0	25	0
MRPS15	1	36921361	36930040	1	1	0.00289017	0.12148	1	0.0685384	1	1	344	2	0	1	13	1	1	1	0.00289017	1	1	0.00289017	1	1	344	2	0	0	11	0	1	1	0.00289017	1	1	0.00289017	1	1	344	2	0	0	25	0
CSF3R	1	36931643	36948915	1	1	0.00289017	0.12148	1	0.0685384	1	1	344	2	0	1	13	1	1	1	0.00289017	1	1	0.00289017	1	1	344	2	0	0	11	0	1	1	0.00289017	1	1	0.00289017	1	1	344	2	0	0	25	0
GRIK3	1	37261127	37499844	1	1	0.00289017	1	1	0.00867052	1	3	342	4	0	0	14	0	1	1	0.00289017	1	1	0.00867052	1	3	342	4	0	0	11	0	1	1	0.00289017	1	1	0.00867052	1	3	342	4	0	0	25	0
MIR4255	1	37627163	37627235	1	1	0.00289017	1	1	0.00867052	1	3	342	4	0	0	14	0	1	1	0.00289017	1	1	0.00867052	1	3	342	4	0	0	11	0	1	1	0.00289017	1	1	0.00867052	1	3	342	4	0	0	25	0
LOC728431	1	37920479	37940044	1	1	0.00289017	1	1	0.00867052	1	3	342	4	0	0	14	0	1	1	0.00289017	1	1	0.00867052	1	3	342	4	0	0	11	0	1	1	0.00289017	1	1	0.00867052	1	3	342	4	0	0	25	0
ZC3H12A	1	37940118	37949978	1	1	0.00289017	1	1	0.00867052	1	3	342	4	0	0	14	0	1	1	0.00289017	1	1	0.00867052	1	3	342	4	0	0	11	0	1	1	0.00289017	1	1	0.00867052	1	3	342	4	0	0	25	0
MEAF6	1	37955560	37980420	1	1	0.00289017	1	1	0.00867052	1	3	342	4	0	0	14	0	1	1	0.00289017	1	1	0.00867052	1	3	342	4	0	0	11	0	1	1	0.00289017	1	1	0.00867052	1	3	342	4	0	0	25	0
MIR5581	1	37966535	37966595	1	1	0.00289017	1	1	0.00867052	1	3	342	4	0	0	14	0	1	1	0.00289017	1	1	0.00867052	1	3	342	4	0	0	11	0	1	1	0.00289017	1	1	0.00867052	1	3	342	4	0	0	25	0
SNIP1	1	38000049	38019945	1	1	0.00289017	1	1	0.00867052	1	3	342	4	0	0	14	0	1	1	0.00289017	1	1	0.00867052	1	3	342	4	0	0	11	0	1	1	0.00289017	1	1	0.00867052	1	3	342	4	0	0	25	0
DNALI1	1	38022519	38032458	1	1	0.00289017	1	1	0.00867052	1	3	342	4	0	0	14	0	1	1	0.00289017	1	1	0.00867052	1	3	342	4	0	0	11	0	1	1	0.00289017	1	1	0.00867052	1	3	342	4	0	0	25	0
GNL2	1	38032412	38061586	1	1	0.00289017	1	1	0.00867052	1	3	342	4	0	0	14	0	1	1	0.00289017	1	1	0.00867052	1	3	342	4	0	0	11	0	1	1	0.00289017	1	1	0.00867052	1	3	342	4	0	0	25	0
RSPO1	1	38076950	38100595	1	1	0.00289017	1	1	0.00867052	1	3	342	4	0	0	14	0	1	1	0.00289017	1	1	0.00867052	1	3	342	4	0	0	11	0	1	1	0.00289017	1	1	0.00867052	1	3	342	4	0	0	25	0
C1orf109	1	38147241	38156192	1	1	0.00289017	1	1	0.00867052	1	3	342	4	0	0	14	0	1	1	0.00289017	1	1	0.00867052	1	3	342	4	0	0	11	0	1	1	0.00289017	1	1	0.00867052	1	3	342	4	0	0	25	0
CDCA8	1	38158072	38175391	1	1	0.00289017	1	1	0.00867052	1	3	342	4	0	0	14	0	1	1	0.00289017	1	1	0.00867052	1	3	342	4	0	0	11	0	1	1	0.00289017	1	1	0.00867052	1	3	342	4	0	0	25	0
EPHA10	1	38181645	38230824	1	1	0.00289017	1	1	0.00867052	1	3	342	4	0	0	14	0	1	1	0.00289017	1	1	0.00867052	1	3	342	4	0	0	11	0	1	1	0.00289017	1	1	0.00867052	1	3	342	4	0	0	25	0
MANEAL	1	38259773	38267278	1	1	0.00289017	1	1	0.00867052	1	3	342	4	0	0	14	0	1	1	0.00289017	1	1	0.00867052	1	3	342	4	0	0	11	0	1	1	0.00289017	1	1	0.00867052	1	3	342	4	0	0	25	0
YRDC	1	38268613	38273865	1	1	0.00289017	1	1	0.00867052	1	3	342	4	0	0	14	0	1	1	0.00289017	1	1	0.00867052	1	3	342	4	0	0	11	0	1	1	0.00289017	1	1	0.00867052	1	3	342	4	0	0	25	0
C1orf122	1	38273472	38275126	1	1	0.00289017	1	1	0.00867052	1	3	342	4	0	0	14	0	1	1	0.00289017	1	1	0.00867052	1	3	342	4	0	0	11	0	1	1	0.00289017	1	1	0.00867052	1	3	342	4	0	0	25	0
MTF1	1	38275238	38325292	1	1	0.00289017	1	1	0.00867052	1	3	342	4	0	0	14	0	1	1	0.00289017	1	1	0.00867052	1	3	342	4	0	0	11	0	1	1	0.00289017	1	1	0.00867052	1	3	342	4	0	0	25	0
INPP5B	1	38326368	38412729	1	1	0.00289017	1	1	0.00867052	1	3	342	4	0	0	14	0	1	1	0.00289017	1	1	0.00867052	1	3	342	4	0	0	11	0	1	1	0.00289017	1	1	0.00867052	1	3	342	4	0	0	25	0
SF3A3	1	38422651	38455761	1	1	0.00289017	1	1	0.00867052	1	3	342	4	0	0	14	0	1	1	0.00289017	1	1	0.00867052	1	3	342	4	0	0	11	0	1	1	0.00289017	1	1	0.00867052	1	3	342	4	0	0	25	0
FHL3	1	38462441	38471187	1	1	0.00289017	1	1	0.00867052	1	3	342	4	0	0	14	0	1	1	0.00289017	1	1	0.00867052	1	3	342	4	0	0	11	0	1	1	0.00289017	1	1	0.00867052	1	3	342	4	0	0	25	0
UTP11L	1	38478383	38490497	1	1	0.00289017	1	1	0.00867052	1	3	342	4	0	0	14	0	1	1	0.00289017	1	1	0.00867052	1	3	342	4	0	0	11	0	1	1	0.00289017	1	1	0.00867052	1	3	342	4	0	0	25	0
POU3F1	1	38509522	38512450	1	1	0.00289017	1	1	0.00867052	1	3	342	4	0	0	14	0	1	1	0.00289017	1	1	0.00867052	1	3	342	4	0	0	11	0	1	1	0.00289017	1	1	0.00867052	1	3	342	4	0	0	25	0
MIR3659	1	38554902	38555001	1	1	0.00289017	1	1	0.00867052	1	3	342	4	0	0	14	0	1	1	0.00289017	1	1	0.00867052	1	3	342	4	0	0	11	0	1	1	0.00289017	1	1	0.00867052	1	3	342	4	0	0	25	0
LOC339442	1	38674705	38680439	1	1	0.00289017	1	1	0.00867052	1	3	342	4	0	0	14	0	1	1	0.00289017	1	1	0.00867052	1	3	342	4	0	0	11	0	1	1	0.00289017	1	1	0.00867052	1	3	342	4	0	0	25	0
RRAGC	1	39303868	39325495	1	1	0.00289017	1	1	0.00578035	1	2	343	3	0	0	14	0	1	1	0.00289017	1	1	0.00578035	1	2	343	3	0	0	11	0	1	1	0.00289017	1	1	0.00578035	1	2	343	3	0	0	25	0
MYCBP	1	39328161	39339050	1	1	0.00289017	1	1	0.00578035	1	2	343	3	0	0	14	0	1	1	0.00289017	1	1	0.00578035	1	2	343	3	0	0	11	0	1	1	0.00289017	1	1	0.00578035	1	2	343	3	0	0	25	0
GJA9-MYCBP	1	39328161	39347298	1	1	0.00289017	1	1	0.00578035	1	2	343	3	0	0	14	0	1	1	0.00289017	1	1	0.00578035	1	2	343	3	0	0	11	0	1	1	0.00289017	1	1	0.00578035	1	2	343	3	0	0	25	0
GJA9	1	39339738	39347298	1	1	0.00289017	1	1	0.00578035	1	2	343	3	0	0	14	0	1	1	0.00289017	1	1	0.00578035	1	2	343	3	0	0	11	0	1	1	0.00289017	1	1	0.00578035	1	2	343	3	0	0	25	0
RHBDL2	1	39351478	39407456	1	1	0.00867052	1	1	0.00578035	3	2	341	5	0	0	14	0	1	1	0.00867052	1	1	0.00578035	3	2	341	5	0	0	11	0	1	1	0.00867052	1	1	0.00578035	3	2	341	5	0	0	25	0
AKIRIN1	1	39456915	39471737	1	1	0.00867052	1	1	0.00578035	3	2	341	5	0	0	14	0	1	1	0.00867052	1	1	0.00578035	3	2	341	5	0	0	11	0	1	1	0.00867052	1	1	0.00578035	3	2	341	5	0	0	25	0
NDUFS5	1	39491966	39500308	1	1	0.00867052	1	1	0.00578035	3	2	341	5	0	0	14	0	1	1	0.00867052	1	1	0.00578035	3	2	341	5	0	0	11	0	1	1	0.00867052	1	1	0.00578035	3	2	341	5	0	0	25	0
MACF1	1	39547088	39952810	1	1	0.00867052	1	1	0.00578035	3	2	341	5	0	0	14	0	1	1	0.00867052	1	1	0.00578035	3	2	341	5	0	0	11	0	1	1	0.00867052	1	1	0.00578035	3	2	341	5	0	0	25	0
KIAA0754	1	39875175	39882154	1	1	0.00867052	1	1	0.00578035	3	2	341	5	0	0	14	0	1	1	0.00867052	1	1	0.00578035	3	2	341	5	0	0	11	0	1	1	0.00867052	1	1	0.00578035	3	2	341	5	0	0	25	0
BMP8A	1	39957317	39995541	1	1	0.00867052	1	1	0.00578035	3	2	341	5	0	0	14	0	1	1	0.00867052	1	1	0.00578035	3	2	341	5	0	0	11	0	1	1	0.00867052	1	1	0.00578035	3	2	341	5	0	0	25	0
PPIEL	1	39987951	40025370	1	1	0.00867052	1	1	0.00578035	3	2	341	5	0	0	14	0	1	1	0.00867052	1	1	0.00578035	3	2	341	5	0	0	11	0	1	1	0.00867052	1	1	0.00578035	3	2	341	5	0	0	25	0
PABPC4	1	40026484	40042521	1	1	0.00867052	1	1	0.00578035	3	2	341	5	0	0	14	0	1	1	0.00867052	1	1	0.00578035	3	2	341	5	0	0	11	0	1	1	0.00867052	1	1	0.00578035	3	2	341	5	0	0	25	0
SNORA55	1	40033045	40033182	1	1	0.00867052	1	1	0.00578035	3	2	341	5	0	0	14	0	1	1	0.00867052	1	1	0.00578035	3	2	341	5	0	0	11	0	1	1	0.00867052	1	1	0.00578035	3	2	341	5	0	0	25	0
HEYL	1	40089102	40105348	1	1	0.00867052	1	1	0.00578035	3	2	341	5	0	0	14	0	1	1	0.00867052	1	1	0.00578035	3	2	341	5	0	0	11	0	1	1	0.00867052	1	1	0.00578035	3	2	341	5	0	0	25	0
NT5C1A	1	40124792	40137710	1	1	0.0115607	1	1	0.00578035	4	2	340	6	0	0	14	0	1	1	0.0115607	1	1	0.00578035	4	2	340	6	0	0	11	0	1	1	0.0115607	1	1	0.00578035	4	2	340	6	0	0	25	0
HPCAL4	1	40144644	40157089	1	1	0.0115607	1	1	0.00578035	4	2	340	6	0	0	14	0	1	1	0.0115607	1	1	0.00578035	4	2	340	6	0	0	11	0	1	1	0.0115607	1	1	0.00578035	4	2	340	6	0	0	25	0
PPIE	1	40204516	40229586	1	1	0.0115607	1	1	0.00578035	4	2	340	6	0	0	14	0	1	1	0.0115607	1	1	0.00578035	4	2	340	6	0	0	11	0	1	1	0.0115607	1	1	0.00578035	4	2	340	6	0	0	25	0
BMP8B	1	40223902	40254533	1	1	0.0115607	1	1	0.00578035	4	2	340	6	0	0	14	0	1	1	0.0115607	1	1	0.00578035	4	2	340	6	0	0	11	0	1	1	0.0115607	1	1	0.00578035	4	2	340	6	0	0	25	0
OXCT2	1	40235196	40237020	1	1	0.0115607	1	1	0.00578035	4	2	340	6	0	0	14	0	1	1	0.0115607	1	1	0.00578035	4	2	340	6	0	0	11	0	1	1	0.0115607	1	1	0.00578035	4	2	340	6	0	0	25	0
TRIT1	1	40306705	40349177	1	1	0.0115607	1	1	0.00578035	4	2	340	6	0	0	14	0	1	1	0.0115607	1	1	0.00578035	4	2	340	6	0	0	11	0	1	1	0.0115607	1	1	0.00578035	4	2	340	6	0	0	25	0
MYCL1	1	40361095	40367687	1	1	0.00867052	1	1	0.00578035	3	2	341	5	0	0	14	0	1	1	0.00867052	1	1	0.00578035	3	2	341	5	0	0	11	0	1	1	0.00867052	1	1	0.00578035	3	2	341	5	0	0	25	0
MFSD2A	1	40420783	40435628	1	1	0.00867052	1	1	0.00578035	3	2	341	5	0	0	14	0	1	1	0.00867052	1	1	0.00578035	3	2	341	5	0	0	11	0	1	1	0.00867052	1	1	0.00578035	3	2	341	5	0	0	25	0
CAP1	1	40506254	40538321	1	1	0.00867052	1	1	0.00578035	3	2	341	5	0	0	14	0	1	1	0.00867052	1	1	0.00578035	3	2	341	5	0	0	11	0	1	1	0.00867052	1	1	0.00578035	3	2	341	5	0	0	25	0
PPT1	1	40538381	40563142	1	1	0.00867052	1	1	0.00578035	3	2	341	5	0	0	14	0	1	1	0.00867052	1	1	0.00578035	3	2	341	5	0	0	11	0	1	1	0.00867052	1	1	0.00578035	3	2	341	5	0	0	25	0
RLF	1	40627040	40706593	1	1	0.00867052	1	1	0.00578035	3	2	341	5	0	0	14	0	1	1	0.00867052	1	1	0.00578035	3	2	341	5	0	0	11	0	1	1	0.00867052	1	1	0.00578035	3	2	341	5	0	0	25	0
TMCO2	1	40713572	40717365	1	1	0.00867052	1	1	0.00578035	3	2	341	5	0	0	14	0	1	1	0.00867052	1	1	0.00578035	3	2	341	5	0	0	11	0	1	1	0.00867052	1	1	0.00578035	3	2	341	5	0	0	25	0
ZMPSTE24	1	40723721	40759856	1	1	0.00867052	1	1	0.00578035	3	2	341	5	0	0	14	0	1	1	0.00867052	1	1	0.00578035	3	2	341	5	0	0	11	0	1	1	0.00867052	1	1	0.00578035	3	2	341	5	0	0	25	0
COL9A2	1	40766162	40782939	1	1	0.00867052	1	1	0.00578035	3	2	341	5	0	0	14	0	1	1	0.00867052	1	1	0.00578035	3	2	341	5	0	0	11	0	1	1	0.00867052	1	1	0.00578035	3	2	341	5	0	0	25	0
SMAP2	1	40839377	40888998	1	1	0.00578035	1	1	0.00867052	2	3	341	5	0	0	14	0	1	1	0.00578035	1	1	0.00867052	2	3	341	5	0	0	11	0	1	1	0.00578035	1	1	0.00867052	2	3	341	5	0	0	25	0
ZFP69B	1	40916336	40929390	1	1	0.00578035	1	1	0.00867052	2	3	341	5	0	0	14	0	1	1	0.00578035	1	1	0.00867052	2	3	341	5	0	0	11	0	1	1	0.00578035	1	1	0.00867052	2	3	341	5	0	0	25	0
ZFP69	1	40943301	40962015	1	1	0.00578035	1	1	0.00867052	2	3	341	5	0	0	14	0	1	1	0.00578035	1	1	0.00867052	2	3	341	5	0	0	11	0	1	1	0.00578035	1	1	0.00867052	2	3	341	5	0	0	25	0
EXO5	1	40974432	40982214	1	1	0.00578035	1	1	0.00867052	2	3	341	5	0	0	14	0	1	1	0.00578035	1	1	0.00867052	2	3	341	5	0	0	11	0	1	1	0.00578035	1	1	0.00867052	2	3	341	5	0	0	25	0
ZNF684	1	40997232	41013841	1	1	0.00578035	1	1	0.00867052	2	3	341	5	0	0	14	0	1	1	0.00578035	1	1	0.00867052	2	3	341	5	0	0	11	0	1	1	0.00578035	1	1	0.00867052	2	3	341	5	0	0	25	0
RIMS3	1	41086351	41131324	1	1	0.00578035	1	1	0.00867052	2	3	341	5	0	0	14	0	1	1	0.00578035	1	1	0.00867052	2	3	341	5	0	0	11	0	1	1	0.00578035	1	1	0.00867052	2	3	341	5	0	0	25	0
LOC100130557	1	41154751	41157933	1	1	0.00289017	1	1	0.00867052	1	3	342	4	0	0	14	0	1	1	0.00289017	1	1	0.00867052	1	3	342	4	0	0	11	0	1	1	0.00289017	1	1	0.00867052	1	3	342	4	0	0	25	0
NFYC	1	41157241	41237275	1	1	0.00289017	1	1	0.00867052	1	3	342	4	0	0	14	0	1	1	0.00289017	1	1	0.00867052	1	3	342	4	0	0	11	0	1	1	0.00289017	1	1	0.00867052	1	3	342	4	0	0	25	0
MIR30E	1	41220026	41220118	1	1	0.00289017	1	1	0.00867052	1	3	342	4	0	0	14	0	1	1	0.00289017	1	1	0.00867052	1	3	342	4	0	0	11	0	1	1	0.00289017	1	1	0.00867052	1	3	342	4	0	0	25	0
MIR30C1	1	41222955	41223044	1	1	0.00289017	1	1	0.00867052	1	3	342	4	0	0	14	0	1	1	0.00289017	1	1	0.00867052	1	3	342	4	0	0	11	0	1	1	0.00289017	1	1	0.00867052	1	3	342	4	0	0	25	0
KCNQ4	1	41249683	41306124	1	1	0.00289017	1	1	0.00867052	1	3	342	4	0	0	14	0	1	1	0.00289017	1	1	0.00867052	1	3	342	4	0	0	11	0	1	1	0.00289017	1	1	0.00867052	1	3	342	4	0	0	25	0
CITED4	1	41326727	41328018	1	1	0.00289017	1	1	0.00867052	1	3	342	4	0	0	14	0	1	1	0.00289017	1	1	0.00867052	1	3	342	4	0	0	11	0	1	1	0.00289017	1	1	0.00867052	1	3	342	4	0	0	25	0
CTPS1	1	41445006	41478235	1	1	0.00289017	1	1	0.00867052	1	3	342	4	0	0	14	0	1	1	0.00289017	1	1	0.00867052	1	3	342	4	0	0	11	0	1	1	0.00289017	1	1	0.00867052	1	3	342	4	0	0	25	0
SLFNL1-AS1	1	41480261	41509562	1	1	0.00289017	1	1	0.00867052	1	3	342	4	0	0	14	0	1	1	0.00289017	1	1	0.00867052	1	3	342	4	0	0	11	0	1	1	0.00289017	1	1	0.00867052	1	3	342	4	0	0	25	0
SLFNL1	1	41481268	41487427	1	1	0.00289017	1	1	0.00867052	1	3	342	4	0	0	14	0	1	1	0.00289017	1	1	0.00867052	1	3	342	4	0	0	11	0	1	1	0.00289017	1	1	0.00867052	1	3	342	4	0	0	25	0
SCMH1	1	41492870	41707815	1	1	0.00289017	1	1	0.00867052	1	3	342	4	0	0	14	0	1	1	0.00289017	1	1	0.00867052	1	3	342	4	0	0	11	0	1	1	0.00289017	1	1	0.00867052	1	3	342	4	0	0	25	0
EDN2	1	41944445	41950344	1	1	0.00289017	1	1	0.0115607	1	4	341	5	0	0	14	0	1	1	0.00289017	1	1	0.0115607	1	4	341	5	0	0	11	0	1	1	0.00289017	1	1	0.0115607	1	4	341	5	0	0	25	0
HIVEP3	1	41972035	42501596	1	1	0.00289017	1	1	0.017341	1	6	339	7	0	0	14	0	1	1	0.00289017	1	1	0.017341	1	6	339	7	0	0	11	0	1	1	0.00289017	1	1	0.017341	1	6	339	7	0	0	25	0
GUCA2B	1	42619091	42621495	1	1	0.00289017	1	1	0.0144509	1	5	340	6	0	0	14	0	1	1	0.00289017	1	1	0.0144509	1	5	340	6	0	0	11	0	1	1	0.00289017	1	1	0.0144509	1	5	340	6	0	0	25	0
GUCA2A	1	42628361	42630395	1	1	0.00289017	1	1	0.0144509	1	5	340	6	0	0	14	0	1	1	0.00289017	1	1	0.0144509	1	5	340	6	0	0	11	0	1	1	0.00289017	1	1	0.0144509	1	5	340	6	0	0	25	0
FOXJ3	1	42642209	42801548	1	1	0.00289017	1	1	0.0144509	1	5	340	6	0	0	14	0	1	1	0.00289017	1	1	0.0144509	1	5	340	6	0	0	11	0	1	1	0.00289017	1	1	0.0144509	1	5	340	6	0	0	25	0
RIMKLA	1	42846467	42889900	1	1	0.00289017	1	1	0.0144509	1	5	340	6	0	0	14	0	1	1	0.00289017	1	1	0.0144509	1	5	340	6	0	0	11	0	1	1	0.00289017	1	1	0.0144509	1	5	340	6	0	0	25	0
ZMYND12	1	42896000	42921938	1	1	0.00289017	1	1	0.0144509	1	5	340	6	0	0	14	0	1	1	0.00289017	1	1	0.0144509	1	5	340	6	0	0	11	0	1	1	0.00289017	1	1	0.0144509	1	5	340	6	0	0	25	0
PPCS	1	42922172	42926086	1	1	0.00289017	1	1	0.0144509	1	5	340	6	0	0	14	0	1	1	0.00289017	1	1	0.0144509	1	5	340	6	0	0	11	0	1	1	0.00289017	1	1	0.0144509	1	5	340	6	0	0	25	0
CCDC30	1	43000559	43120335	1	1	0.00289017	1	1	0.0144509	1	5	340	6	0	0	14	0	1	1	0.00289017	1	1	0.0144509	1	5	340	6	0	0	11	0	1	1	0.00289017	1	1	0.0144509	1	5	340	6	0	0	25	0
PPIH	1	43124047	43142429	1	1	0.00289017	1	1	0.0144509	1	5	340	6	0	0	14	0	1	1	0.00289017	1	1	0.0144509	1	5	340	6	0	0	11	0	1	1	0.00289017	1	1	0.0144509	1	5	340	6	0	0	25	0
YBX1	1	43148065	43168020	1	1	0.00289017	1	1	0.0144509	1	5	340	6	0	0	14	0	1	1	0.00289017	1	1	0.0144509	1	5	340	6	0	0	11	0	1	1	0.00289017	1	1	0.0144509	1	5	340	6	0	0	25	0
CLDN19	1	43198763	43205925	1	1	0.00289017	1	1	0.0144509	1	5	340	6	0	0	14	0	1	1	0.00289017	1	1	0.0144509	1	5	340	6	0	0	11	0	1	1	0.00289017	1	1	0.0144509	1	5	340	6	0	0	25	0
LEPRE1	1	43212005	43232755	1	1	0.00289017	1	1	0.0115607	1	4	341	5	0	0	14	0	1	1	0.00289017	1	1	0.0115607	1	4	341	5	0	0	11	0	1	1	0.00289017	1	1	0.0115607	1	4	341	5	0	0	25	0
C1orf50	1	43232915	43241413	1	1	0.00289017	1	1	0.0115607	1	4	341	5	0	0	14	0	1	1	0.00289017	1	1	0.0115607	1	4	341	5	0	0	11	0	1	1	0.00289017	1	1	0.0115607	1	4	341	5	0	0	25	0
LOC100129924	1	43253660	43263901	1	1	0.00289017	1	1	0.00578035	1	2	343	3	0	0	14	0	1	1	0.00289017	1	1	0.00578035	1	2	343	3	0	0	11	0	1	1	0.00289017	1	1	0.00578035	1	2	343	3	0	0	25	0
CCDC23	1	43272722	43283059	1	1	0.00289017	1	1	0.00578035	1	2	343	3	0	0	14	0	1	1	0.00289017	1	1	0.00578035	1	2	343	3	0	0	11	0	1	1	0.00289017	1	1	0.00578035	1	2	343	3	0	0	25	0
ERMAP	1	43282775	43310660	1	1	0.00289017	1	1	0.00578035	1	2	343	3	0	0	14	0	1	1	0.00289017	1	1	0.00578035	1	2	343	3	0	0	11	0	1	1	0.00289017	1	1	0.00578035	1	2	343	3	0	0	25	0
ZNF691	1	43312243	43318146	1	1	0.00289017	1	1	0.00578035	1	2	343	3	0	0	14	0	1	1	0.00289017	1	1	0.00578035	1	2	343	3	0	0	11	0	1	1	0.00289017	1	1	0.00578035	1	2	343	3	0	0	25	0
SLC2A1	1	43391045	43424847	1	1	0.00289017	1	1	0.00578035	1	2	343	3	0	0	14	0	1	1	0.00289017	1	1	0.00578035	1	2	343	3	0	0	11	0	1	1	0.00289017	1	1	0.00578035	1	2	343	3	0	0	25	0
SLC2A1-AS1	1	43424719	43449029	1	1	0.00289017	1	1	0.00578035	1	2	343	3	0	0	14	0	1	1	0.00289017	1	1	0.00578035	1	2	343	3	0	0	11	0	1	1	0.00289017	1	1	0.00578035	1	2	343	3	0	0	25	0
FAM183A	1	43613593	43622067	1	1	0.00289017	1	1	0.00578035	1	2	343	3	0	0	14	0	1	1	0.00289017	1	1	0.00578035	1	2	343	3	0	0	11	0	1	1	0.00289017	1	1	0.00578035	1	2	343	3	0	0	25	0
EBNA1BP2	1	43629844	43638241	1	1	0.00289017	1	1	0.00578035	1	2	343	3	0	0	14	0	1	1	0.00289017	1	1	0.00578035	1	2	343	3	0	0	11	0	1	1	0.00289017	1	1	0.00578035	1	2	343	3	0	0	25	0
WDR65	1	43638000	43720029	1	1	0.00578035	1	1	0.00578035	2	2	342	4	0	0	14	0	1	1	0.00578035	1	1	0.00578035	2	2	342	4	0	0	11	0	1	1	0.00578035	1	1	0.00578035	2	2	342	4	0	0	25	0
TMEM125	1	43735664	43739673	1	1	0.00578035	1	1	0.00578035	2	2	342	4	0	0	14	0	1	1	0.00578035	1	1	0.00578035	2	2	342	4	0	0	11	0	1	1	0.00578035	1	1	0.00578035	2	2	342	4	0	0	25	0
C1orf210	1	43747556	43751288	1	1	0.00578035	1	1	0.00578035	2	2	342	4	0	0	14	0	1	1	0.00578035	1	1	0.00578035	2	2	342	4	0	0	11	0	1	1	0.00578035	1	1	0.00578035	2	2	342	4	0	0	25	0
TIE1	1	43766565	43788781	1	1	0.0115607	1	1	0.00289017	4	1	341	5	0	0	14	0	1	1	0.0115607	1	1	0.00289017	4	1	341	5	0	0	11	0	1	1	0.0115607	1	1	0.00289017	4	1	341	5	0	0	25	0
MPL	1	43803474	43820135	1	1	0.00867052	1	1	0.00289017	3	1	342	4	0	0	14	0	1	1	0.00867052	1	1	0.00289017	3	1	342	4	0	0	11	0	1	1	0.00867052	1	1	0.00289017	3	1	342	4	0	0	25	0
CDC20	1	43824625	43828873	1	1	0.00867052	1	1	0.00289017	3	1	342	4	0	0	14	0	1	1	0.00867052	1	1	0.00289017	3	1	342	4	0	0	11	0	1	1	0.00867052	1	1	0.00289017	3	1	342	4	0	0	25	0
ELOVL1	1	43829067	43833745	1	1	0.00867052	1	1	0.00289017	3	1	342	4	0	0	14	0	1	1	0.00867052	1	1	0.00289017	3	1	342	4	0	0	11	0	1	1	0.00867052	1	1	0.00289017	3	1	342	4	0	0	25	0
MED8	1	43849587	43855483	1	1	0.00578035	1	1	0.00289017	2	1	343	3	0	0	14	0	1	1	0.00578035	1	1	0.00289017	2	1	343	3	0	0	11	0	1	1	0.00578035	1	1	0.00289017	2	1	343	3	0	0	25	0
SZT2	1	43855555	43919918	1	1	0.00578035	1	1	0.00289017	2	1	343	3	0	0	14	0	1	1	0.00578035	1	1	0.00289017	2	1	343	3	0	0	11	0	1	1	0.00578035	1	1	0.00289017	2	1	343	3	0	0	25	0
HYI	1	43916673	43919660	1	1	0.00578035	1	1	0.00289017	2	1	343	3	0	0	14	0	1	1	0.00578035	1	1	0.00289017	2	1	343	3	0	0	11	0	1	1	0.00578035	1	1	0.00289017	2	1	343	3	0	0	25	0
PTPRF	1	43996546	44089343	1	1	0.00867052	1	1	0.00289017	3	1	342	4	0	0	14	0	1	1	0.00867052	1	1	0.00289017	3	1	342	4	0	0	11	0	1	1	0.00867052	1	1	0.00289017	3	1	342	4	0	0	25	0
KDM4A	1	44115796	44171189	1	1	0.00867052	1	1	0.00289017	3	1	342	4	0	0	14	0	1	1	0.00867052	1	1	0.00289017	3	1	342	4	0	0	11	0	1	1	0.00867052	1	1	0.00289017	3	1	342	4	0	0	25	0
KDM4A-AS1	1	44165408	44173012	1	1	0.00867052	1	1	0.00289017	3	1	342	4	0	0	14	0	1	1	0.00867052	1	1	0.00289017	3	1	342	4	0	0	11	0	1	1	0.00867052	1	1	0.00289017	3	1	342	4	0	0	25	0
ST3GAL3	1	44173203	44396837	1	1	0.00867052	1	1	0.00289017	3	1	342	4	0	0	14	0	1	1	0.00867052	1	1	0.00289017	3	1	342	4	0	0	11	0	1	1	0.00867052	1	1	0.00289017	3	1	342	4	0	0	25	0
ARTN	1	44398991	44402912	1	1	0.00578035	1	1	0.00289017	2	1	343	3	0	0	14	0	1	1	0.00578035	1	1	0.00289017	2	1	343	3	0	0	11	0	1	1	0.00578035	1	1	0.00289017	2	1	343	3	0	0	25	0
IPO13	1	44412477	44433694	1	1	0.00578035	1	1	0.00289017	2	1	343	3	0	0	14	0	1	1	0.00578035	1	1	0.00289017	2	1	343	3	0	0	11	0	1	1	0.00578035	1	1	0.00289017	2	1	343	3	0	0	25	0
DPH2	1	44435652	44439043	1	1	0.00578035	1	1	0.00289017	2	1	343	3	0	0	14	0	1	1	0.00578035	1	1	0.00289017	2	1	343	3	0	0	11	0	1	1	0.00578035	1	1	0.00289017	2	1	343	3	0	0	25	0
ATP6V0B	1	44440601	44443972	1	1	0.00578035	1	1	0.00289017	2	1	343	3	0	0	14	0	1	1	0.00578035	1	1	0.00289017	2	1	343	3	0	0	11	0	1	1	0.00578035	1	1	0.00289017	2	1	343	3	0	0	25	0
B4GALT2	1	44444873	44456843	1	1	0.00578035	1	1	0.00289017	2	1	343	3	0	0	14	0	1	1	0.00578035	1	1	0.00289017	2	1	343	3	0	0	11	0	1	1	0.00578035	1	1	0.00289017	2	1	343	3	0	0	25	0
CCDC24	1	44457279	44462198	1	1	0.00578035	1	1	0.00289017	2	1	343	3	0	0	14	0	1	1	0.00578035	1	1	0.00289017	2	1	343	3	0	0	11	0	1	1	0.00578035	1	1	0.00289017	2	1	343	3	0	0	25	0
SLC6A9	1	44462154	44497164	1	1	0.00578035	1	1	0.00289017	2	1	343	3	0	0	14	0	1	1	0.00578035	1	1	0.00289017	2	1	343	3	0	0	11	0	1	1	0.00578035	1	1	0.00289017	2	1	343	3	0	0	25	0
KLF17	1	44584521	44600809	1	1	0.00578035	1	1	0.00578035	2	2	342	4	0	0	14	0	1	1	0.00578035	1	1	0.00578035	2	2	342	4	0	0	11	0	1	1	0.00578035	1	1	0.00578035	2	2	342	4	0	0	25	0
DMAP1	1	44679124	44686351	1	1	0.00578035	1	1	0.00578035	2	2	342	4	0	0	14	0	1	1	0.00578035	1	1	0.00578035	2	2	342	4	0	0	11	0	1	1	0.00578035	1	1	0.00578035	2	2	342	4	0	0	25	0
ERI3	1	44686741	44820939	1	1	0.00578035	1	1	0.00578035	2	2	342	4	0	0	14	0	1	1	0.00578035	1	1	0.00578035	2	2	342	4	0	0	11	0	1	1	0.00578035	1	1	0.00578035	2	2	342	4	0	0	25	0
RNF220	1	44870959	45117396	1	1	0.00578035	1	1	0.00578035	2	2	342	4	0	0	14	0	1	1	0.00578035	1	1	0.00578035	2	2	342	4	0	0	11	0	1	1	0.00578035	1	1	0.00578035	2	2	342	4	0	0	25	0
MIR5584	1	45011164	45011224	1	1	0.00289017	1	1	0.00578035	1	2	343	3	0	0	14	0	1	1	0.00289017	1	1	0.00578035	1	2	343	3	0	0	11	0	1	1	0.00289017	1	1	0.00578035	1	2	343	3	0	0	25	0
TMEM53	1	45119500	45140099	1	1	0.00578035	1	1	0.00578035	2	2	342	4	0	0	14	0	1	1	0.00578035	1	1	0.00578035	2	2	342	4	0	0	11	0	1	1	0.00578035	1	1	0.00578035	2	2	342	4	0	0	25	0
C1orf228	1	45140393	45191263	1	1	0.00578035	1	1	0.00289017	2	1	343	3	0	0	14	0	1	1	0.00578035	1	1	0.00289017	2	1	343	3	0	0	11	0	1	1	0.00578035	1	1	0.00289017	2	1	343	3	0	0	25	0
KIF2C	1	45205489	45233438	1	1	0.00578035	1	1	0.00289017	2	1	343	3	0	0	14	0	1	1	0.00578035	1	1	0.00289017	2	1	343	3	0	0	11	0	1	1	0.00578035	1	1	0.00289017	2	1	343	3	0	0	25	0
RPS8	1	45241245	45244412	1	1	0.00578035	1	1	0.00289017	2	1	343	3	0	0	14	0	1	1	0.00578035	1	1	0.00289017	2	1	343	3	0	0	11	0	1	1	0.00578035	1	1	0.00289017	2	1	343	3	0	0	25	0
SNORD55	1	45241536	45241610	1	1	0.00578035	1	1	0.00289017	2	1	343	3	0	0	14	0	1	1	0.00578035	1	1	0.00289017	2	1	343	3	0	0	11	0	1	1	0.00578035	1	1	0.00289017	2	1	343	3	0	0	25	0
SNORD46	1	45242163	45242261	1	1	0.00578035	1	1	0.00289017	2	1	343	3	0	0	14	0	1	1	0.00578035	1	1	0.00289017	2	1	343	3	0	0	11	0	1	1	0.00578035	1	1	0.00289017	2	1	343	3	0	0	25	0
SNORD38A	1	45243513	45243584	1	1	0.00578035	1	1	0.00289017	2	1	343	3	0	0	14	0	1	1	0.00578035	1	1	0.00289017	2	1	343	3	0	0	11	0	1	1	0.00578035	1	1	0.00289017	2	1	343	3	0	0	25	0
SNORD38B	1	45244061	45244130	1	1	0.00578035	1	1	0.00289017	2	1	343	3	0	0	14	0	1	1	0.00578035	1	1	0.00289017	2	1	343	3	0	0	11	0	1	1	0.00578035	1	1	0.00289017	2	1	343	3	0	0	25	0
BEST4	1	45249256	45253426	1	1	0.00578035	1	1	0.00289017	2	1	343	3	0	0	14	0	1	1	0.00578035	1	1	0.00289017	2	1	343	3	0	0	11	0	1	1	0.00578035	1	1	0.00289017	2	1	343	3	0	0	25	0
PLK3	1	45266035	45271667	1	1	0.00867052	1	1	0.00289017	3	1	342	4	0	0	14	0	1	1	0.00867052	1	1	0.00289017	3	1	342	4	0	0	11	0	1	1	0.00867052	1	1	0.00289017	3	1	342	4	0	0	25	0
TCTEX1D4	1	45271585	45272957	1	1	0.00867052	1	1	0.00289017	3	1	342	4	0	0	14	0	1	1	0.00867052	1	1	0.00289017	3	1	342	4	0	0	11	0	1	1	0.00867052	1	1	0.00289017	3	1	342	4	0	0	25	0
BTBD19	1	45274153	45279801	1	1	0.00867052	1	1	0.00289017	3	1	342	4	0	0	14	0	1	1	0.00867052	1	1	0.00289017	3	1	342	4	0	0	11	0	1	1	0.00867052	1	1	0.00289017	3	1	342	4	0	0	25	0
PTCH2	1	45285515	45308616	1	1	0.00867052	1	1	0.00289017	3	1	342	4	0	0	14	0	1	1	0.00867052	1	1	0.00289017	3	1	342	4	0	0	11	0	1	1	0.00867052	1	1	0.00289017	3	1	342	4	0	0	25	0
EIF2B3	1	45316193	45452394	1	1	0.00867052	1	1	0.00289017	3	1	342	4	0	0	14	0	1	1	0.00867052	1	1	0.00289017	3	1	342	4	0	0	11	0	1	1	0.00867052	1	1	0.00289017	3	1	342	4	0	0	25	0
HECTD3	1	45468219	45477027	1	1	0.00867052	1	1	0.00289017	3	1	342	4	0	0	14	0	1	1	0.00867052	1	1	0.00289017	3	1	342	4	0	0	11	0	1	1	0.00867052	1	1	0.00289017	3	1	342	4	0	0	25	0
UROD	1	45477804	45481341	1	1	0.00867052	1	1	0.00289017	3	1	342	4	0	0	14	0	1	1	0.00867052	1	1	0.00289017	3	1	342	4	0	0	11	0	1	1	0.00867052	1	1	0.00289017	3	1	342	4	0	0	25	0
ZSWIM5	1	45482075	45672250	1	1	0.00867052	1	1	0.00289017	3	1	342	4	0	0	14	0	1	1	0.00867052	1	1	0.00289017	3	1	342	4	0	0	11	0	1	1	0.00867052	1	1	0.00289017	3	1	342	4	0	0	25	0
LOC400752	1	45769581	45771291	1	1	0.0115607	1	1	0.00289017	4	1	341	5	0	0	14	0	1	1	0.0115607	1	1	0.00289017	4	1	341	5	0	0	11	0	1	1	0.0115607	1	1	0.00289017	4	1	341	5	0	0	25	0
HPDL	1	45792544	45794346	1	1	0.0115607	1	1	0.00289017	4	1	341	5	0	0	14	0	1	1	0.0115607	1	1	0.00289017	4	1	341	5	0	0	11	0	1	1	0.0115607	1	1	0.00289017	4	1	341	5	0	0	25	0
MUTYH	1	45794913	45806142	1	1	0.0115607	1	1	0.00578035	4	2	340	6	0	0	14	0	1	1	0.0115607	1	1	0.00578035	4	2	340	6	0	0	11	0	1	1	0.0115607	1	1	0.00578035	4	2	340	6	0	0	25	0
TOE1	1	45805341	45809650	1	1	0.00867052	1	1	0.00578035	3	2	341	5	0	0	14	0	1	1	0.00867052	1	1	0.00578035	3	2	341	5	0	0	11	0	1	1	0.00867052	1	1	0.00578035	3	2	341	5	0	0	25	0
TESK2	1	45809554	45956840	1	1	0.00867052	1	1	0.00867052	3	3	340	6	0	0	14	0	1	1	0.00867052	1	1	0.00867052	3	3	340	6	0	0	11	0	1	1	0.00867052	1	1	0.00867052	3	3	340	6	0	0	25	0
CCDC163P	1	45959597	45965751	1	1	0.00578035	1	1	0.0115607	2	4	340	6	0	0	14	0	1	1	0.00578035	1	1	0.0115607	2	4	340	6	0	0	11	0	1	1	0.00578035	1	1	0.0115607	2	4	340	6	0	0	25	0
MMACHC	1	45965855	45976739	1	1	0.00578035	1	1	0.0115607	2	4	340	6	0	0	14	0	1	1	0.00578035	1	1	0.0115607	2	4	340	6	0	0	11	0	1	1	0.00578035	1	1	0.0115607	2	4	340	6	0	0	25	0
PRDX1	1	45976706	45988562	1	1	0.00578035	1	1	0.0115607	2	4	340	6	0	0	14	0	1	1	0.00578035	1	1	0.0115607	2	4	340	6	0	0	11	0	1	1	0.00578035	1	1	0.0115607	2	4	340	6	0	0	25	0
AKR1A1	1	46016454	46035723	1	1	0.00578035	1	1	0.0115607	2	4	340	6	0	0	14	0	1	1	0.00578035	1	1	0.0115607	2	4	340	6	0	0	11	0	1	1	0.00578035	1	1	0.0115607	2	4	340	6	0	0	25	0
NASP	1	46049659	46084578	1	1	0.00578035	1	1	0.017341	2	6	338	8	0	0	14	0	1	1	0.00578035	1	1	0.017341	2	6	338	8	0	0	11	0	1	1	0.00578035	1	1	0.017341	2	6	338	8	0	0	25	0
CCDC17	1	46085715	46089731	1	1	0.00578035	1	1	0.017341	2	6	338	8	0	0	14	0	1	1	0.00578035	1	1	0.017341	2	6	338	8	0	0	11	0	1	1	0.00578035	1	1	0.017341	2	6	338	8	0	0	25	0
GPBP1L1	1	46092975	46152302	1	1	0.00578035	1	1	0.0202312	2	7	337	9	0	0	14	0	1	1	0.00578035	1	1	0.0202312	2	7	337	9	0	0	11	0	1	1	0.00578035	1	1	0.0202312	2	7	337	9	0	0	25	0
RPS15AP10	1	46111451	46112357	1	1	0.00578035	1	1	0.017341	2	6	338	8	0	0	14	0	1	1	0.00578035	1	1	0.017341	2	6	338	8	0	0	11	0	1	1	0.00578035	1	1	0.017341	2	6	338	8	0	0	25	0
TMEM69	1	46153846	46160108	1	1	0.00578035	1	1	0.0231214	2	8	336	10	0	0	14	0	1	1	0.00578035	1	1	0.0231214	2	8	336	10	0	0	11	0	1	1	0.00578035	0.955561	1	0.0231214	2	8	336	10	0	0	25	0
IPP	1	46159997	46216485	1	1	0.00578035	1	1	0.0231214	2	8	336	10	0	0	14	0	1	1	0.00578035	1	1	0.0231214	2	8	336	10	0	0	11	0	1	1	0.00578035	0.955561	1	0.0231214	2	8	336	10	0	0	25	0
MAST2	1	46269284	46501796	1	1	0.00578035	1	1	0.0260116	2	9	335	11	0	0	14	0	1	1	0.00578035	1	1	0.0260116	2	9	335	11	0	0	11	0	1	1	0.00578035	0.886039	1	0.0260116	2	9	335	11	0	0	25	0
PIK3R3	1	46505811	46598708	1	1	0.00578035	1	1	0.0346821	2	12	332	14	0	0	14	0	1	1	0.00578035	1	1	0.0346821	2	12	332	14	0	0	11	0	1	1	0.00578035	0.717889	1	0.0346821	2	12	332	14	0	0	25	0
TSPAN1	1	46640748	46651634	1	1	0.00578035	1	1	0.0317919	2	11	333	13	0	0	14	0	1	1	0.00578035	1	1	0.0317919	2	11	333	13	0	0	11	0	1	1	0.00578035	0.76834	1	0.0317919	2	11	333	13	0	0	25	0
POMGNT1	1	46654352	46685977	1	1	0.00578035	1	1	0.0317919	2	11	333	13	0	0	14	0	1	1	0.00578035	1	1	0.0317919	2	11	333	13	0	0	11	0	1	1	0.00578035	0.76834	1	0.0317919	2	11	333	13	0	0	25	0
LURAP1	1	46669005	46686928	1	1	0.00578035	1	1	0.0317919	2	11	333	13	0	0	14	0	1	1	0.00578035	1	1	0.0317919	2	11	333	13	0	0	11	0	1	1	0.00578035	0.76834	1	0.0317919	2	11	333	13	0	0	25	0
RAD54L	1	46713366	46744145	1	1	0.00578035	1	1	0.0317919	2	11	333	13	0	0	14	0	1	1	0.00578035	1	1	0.0317919	2	11	333	13	0	0	11	0	1	1	0.00578035	0.76834	1	0.0317919	2	11	333	13	0	0	25	0
LRRC41	1	46744071	46769038	1	1	0.00578035	1	1	0.0317919	2	11	333	13	0	0	14	0	1	1	0.00578035	1	1	0.0317919	2	11	333	13	0	0	11	0	1	1	0.00578035	0.76834	1	0.0317919	2	11	333	13	0	0	25	0
UQCRH	1	46769379	46782447	1	1	0.00578035	1	1	0.0317919	2	11	333	13	0	0	14	0	1	1	0.00578035	1	1	0.0317919	2	11	333	13	0	0	11	0	1	1	0.00578035	0.76834	1	0.0317919	2	11	333	13	0	0	25	0
NSUN4	1	46805848	46830824	1	1	0.00578035	1	1	0.0289017	2	10	334	12	0	0	14	0	1	1	0.00578035	1	1	0.0289017	2	10	334	12	0	0	11	0	1	1	0.00578035	0.824062	1	0.0289017	2	10	334	12	0	0	25	0
FAAH	1	46859938	46879520	1	1	0.00578035	1	1	0.0289017	2	10	334	12	0	0	14	0	1	1	0.00578035	1	1	0.0289017	2	10	334	12	0	0	11	0	1	1	0.00578035	0.824062	1	0.0289017	2	10	334	12	0	0	25	0
LOC729041	1	46899498	46911374	1	1	0.00578035	1	1	0.0289017	2	10	334	12	0	0	14	0	1	1	0.00578035	1	1	0.0289017	2	10	334	12	0	0	11	0	1	1	0.00578035	0.824062	1	0.0289017	2	10	334	12	0	0	25	0
DMBX1	1	46972667	46979886	1	1	0.00578035	1	1	0.0289017	2	10	334	12	0	0	14	0	1	1	0.00578035	1	1	0.0289017	2	10	334	12	0	0	11	0	1	1	0.00578035	0.824062	1	0.0289017	2	10	334	12	0	0	25	0
MKNK1-AS1	1	47004367	47035927	1	1	0.00578035	1	1	0.0260116	2	9	335	11	0	0	14	0	1	1	0.00578035	1	1	0.0260116	2	9	335	11	0	0	11	0	1	1	0.00578035	0.886039	1	0.0260116	2	9	335	11	0	0	25	0
KNCN	1	47011315	47016887	1	1	0.00578035	1	1	0.0260116	2	9	335	11	0	0	14	0	1	1	0.00578035	1	1	0.0260116	2	9	335	11	0	0	11	0	1	1	0.00578035	0.886039	1	0.0260116	2	9	335	11	0	0	25	0
MKNK1	1	47023078	47069966	1	1	0.00289017	1	1	0.0260116	1	9	336	10	0	0	14	0	1	1	0.00289017	1	1	0.0260116	1	9	336	10	0	0	11	0	1	1	0.00289017	1	1	0.0139884	1	9	336	10	0	1	24	1
MOB3C	1	47073386	47082563	1	1	0.00289017	1	1	0.0260116	1	9	336	10	0	0	14	0	1	1	0.00289017	1	1	0.0260116	1	9	336	10	0	0	11	0	1	1	0.00289017	1	1	0.0139884	1	9	336	10	0	1	24	1
ATPAF1	1	47100710	47134099	1	1	0.00289017	1	1	0.0260116	1	9	336	10	0	0	14	0	1	1	0.00289017	1	1	0.0260116	1	9	336	10	0	0	11	0	1	1	0.00289017	1	1	0.0139884	1	9	336	10	0	1	24	1
TEX38	1	47137496	47139256	1	1	0.00289017	1	1	0.0260116	1	9	336	10	0	0	14	0	1	1	0.00289017	1	1	0.0260116	1	9	336	10	0	0	11	0	1	1	0.00289017	1	1	0.0139884	1	9	336	10	0	1	24	1
EFCAB14-AS1	1	47139707	47157769	1	1	0.00289017	1	1	0.0260116	1	9	336	10	0	0	14	0	1	1	0.00289017	1	1	0.0260116	1	9	336	10	0	0	11	0	1	1	0.00289017	1	1	0.0139884	1	9	336	10	0	1	24	1
EFCAB14	1	47140830	47184736	1	1	0.00289017	1	1	0.0260116	1	9	336	10	0	0	14	0	1	1	0.00289017	1	1	0.0260116	1	9	336	10	0	0	11	0	1	1	0.00289017	1	1	0.0139884	1	9	336	10	0	1	24	1
CYP4B1	1	47264669	47285021	1	1	0.00289017	1	1	0.0317919	1	11	334	12	0	0	14	0	1	1	0.00289017	1	1	0.0317919	1	11	334	12	0	0	11	0	1	1	0.00289017	1	1	0.00820809	1	11	334	12	0	1	24	1
CYP4Z2P	1	47308766	47366147	1	1	0.00289017	1	1	0.0317919	1	11	334	12	0	0	14	0	1	1	0.00289017	1	1	0.0317919	1	11	334	12	0	0	11	0	1	1	0.00289017	1	1	0.00820809	1	11	334	12	0	1	24	1
CYP4A11	1	47394845	47407156	1	1	0.00289017	1	1	0.0317919	1	11	334	12	0	0	14	0	1	1	0.00289017	1	1	0.0317919	1	11	334	12	0	0	11	0	1	1	0.00289017	1	1	0.00820809	1	11	334	12	0	1	24	1
CYP4X1	1	47489239	47516423	1	1	0.00289017	1	1	0.0317919	1	11	334	12	0	0	14	0	1	1	0.00289017	1	1	0.0317919	1	11	334	12	0	0	11	0	1	1	0.00289017	1	1	0.00820809	1	11	334	12	0	1	24	1
CYP4Z1	1	47533159	47583992	1	1	0.00289017	1	1	0.0317919	1	11	334	12	0	0	14	0	1	1	0.00289017	1	1	0.0317919	1	11	334	12	0	0	11	0	1	1	0.00289017	1	1	0.00820809	1	11	334	12	0	1	24	1
CYP4A22	1	47603106	47614526	1	1	0.00289017	1	1	0.0317919	1	11	334	12	0	0	14	0	1	1	0.00289017	1	1	0.0317919	1	11	334	12	0	0	11	0	1	1	0.00289017	1	1	0.00820809	1	11	334	12	0	1	24	1
PDZK1IP1-AS1	1	47644921	47646011	1	1	0.00289017	1	1	0.0289017	1	10	335	11	0	0	14	0	1	1	0.00289017	1	1	0.0289017	1	10	335	11	0	0	11	0	1	1	0.00289017	1	1	0.0110983	1	10	335	11	0	1	24	1
PDZK1IP1	1	47649260	47655771	1	1	0.00289017	1	1	0.0289017	1	10	335	11	0	0	14	0	1	1	0.00289017	1	1	0.0289017	1	10	335	11	0	0	11	0	1	1	0.00289017	1	1	0.0110983	1	10	335	11	0	1	24	1
TAL1	1	47681962	47695443	1	1	0.00289017	1	1	0.0289017	1	10	335	11	0	0	14	0	1	1	0.00289017	1	1	0.0289017	1	10	335	11	0	0	11	0	1	1	0.00289017	1	1	0.0110983	1	10	335	11	0	1	24	1
STIL	1	47715810	47779819	1	1	0.00578035	1	1	0.0317919	2	11	333	13	0	0	14	0	1	1	0.00578035	1	1	0.0317919	2	11	333	13	0	0	11	0	1	1	0.00578035	1	1	0.00820809	2	11	333	13	0	1	24	1
CMPK1	1	47799468	47844511	1	1	0.00578035	1	1	0.0317919	2	11	333	13	0	0	14	0	1	1	0.00578035	1	1	0.0317919	2	11	333	13	0	0	11	0	1	1	0.00578035	1	1	0.00820809	2	11	333	13	0	1	24	1
FOXE3	1	47881743	47883724	1	1	0.00578035	1	1	0.0317919	2	11	333	13	0	0	14	0	1	1	0.00578035	1	1	0.0317919	2	11	333	13	0	0	11	0	1	1	0.00578035	1	1	0.00820809	2	11	333	13	0	1	24	1
FOXD2-AS1	1	47897806	47900313	1	1	0.00578035	1	1	0.0317919	2	11	333	13	0	0	14	0	1	1	0.00578035	1	1	0.0317919	2	11	333	13	0	0	11	0	1	1	0.00578035	1	1	0.00820809	2	11	333	13	0	1	24	1
FOXD2	1	47901688	47906363	1	1	0.00578035	1	1	0.0317919	2	11	333	13	0	0	14	0	1	1	0.00578035	1	1	0.0317919	2	11	333	13	0	0	11	0	1	1	0.00578035	1	1	0.00820809	2	11	333	13	0	1	24	1
TRABD2B	1	48226199	48462562	1	1	0.00578035	1	1	0.0317919	2	11	333	13	0	0	14	0	1	1	0.00578035	1	1	0.0317919	2	11	333	13	0	0	11	0	1	1	0.00578035	1	1	0.00820809	2	11	333	13	0	1	24	1
SKINTL	1	48567386	48648100	1	1	0.00578035	1	1	0.0289017	2	10	334	12	0	0	14	0	1	1	0.00578035	1	1	0.0289017	2	10	334	12	0	0	11	0	1	1	0.00578035	1	1	0.0110983	2	10	334	12	0	1	24	1
SLC5A9	1	48688356	48714316	1	1	0.00578035	1	1	0.0260116	2	9	335	11	0	0	14	0	1	1	0.00578035	1	1	0.0260116	2	9	335	11	0	0	11	0	1	1	0.00578035	1	1	0.0139884	2	9	335	11	0	1	24	1
SPATA6	1	48761043	48937876	1	1	0.00578035	1	1	0.0260116	2	9	335	11	0	0	14	0	1	1	0.00578035	1	1	0.0260116	2	9	335	11	0	0	11	0	1	1	0.00578035	1	1	0.0139884	2	9	335	11	0	1	24	1
AGBL4	1	48998526	50489626	1	1	0.0202312	0.993523	1	0.0375723	7	13	326	20	0	0	14	0	1	1	0.0202312	1	1	0.0375723	7	13	326	20	0	0	11	0	1	1	0.0202312	1	1	0.00242775	7	13	326	20	0	1	24	1
BEND5	1	49193539	49242547	1	1	0.00289017	1	1	0.0231214	1	8	337	9	0	0	14	0	1	1	0.00289017	1	1	0.0231214	1	8	337	9	0	0	11	0	1	1	0.00289017	1	1	0.0168786	1	8	337	9	0	1	24	1
ELAVL4	1	50513685	50667540	1	1	0.0115607	1	1	0.0289017	4	10	332	14	0	0	14	0	1	1	0.0115607	1	1	0.0289017	4	10	332	14	0	0	11	0	1	1	0.0115607	1	1	0.0110983	4	10	332	14	0	1	24	1
DMRTA2	1	50883222	50889119	1	1	0.00867052	1	1	0.0317919	3	11	332	14	0	0	14	0	1	1	0.00867052	1	1	0.0317919	3	11	332	14	0	0	11	0	1	1	0.00867052	1	1	0.00820809	3	11	332	14	0	1	24	1
FAF1	1	50906934	51425936	1	1	0.00867052	1	1	0.0317919	3	11	332	14	0	0	14	0	1	1	0.00867052	1	1	0.0317919	3	11	332	14	0	0	11	0	1	1	0.00867052	1	1	0.00820809	3	11	332	14	0	1	24	1
CDKN2C	1	51434366	51440309	1	1	0.00578035	1	1	0.0231214	2	8	336	10	0	0	14	0	1	1	0.00578035	1	1	0.0231214	2	8	336	10	0	0	11	0	1	1	0.00578035	1	1	0.0168786	2	8	336	10	0	1	24	1
C1orf185	1	51567905	51613754	1	1	0.00289017	1	1	0.0260116	1	9	336	10	0	0	14	0	1	1	0.00289017	1	1	0.0260116	1	9	336	10	0	0	11	0	1	1	0.00289017	0.886039	1	0.0260116	1	9	336	10	0	0	25	0
RNF11	1	51701944	51739119	1	1	0.00289017	1	1	0.0260116	1	9	336	10	0	0	14	0	1	1	0.00289017	1	1	0.0260116	1	9	336	10	0	0	11	0	1	1	0.00289017	0.886039	1	0.0260116	1	9	336	10	0	0	25	0
TTC39A	1	51752929	51810785	1	1	0.00289017	1	1	0.0260116	1	9	336	10	0	0	14	0	1	1	0.00289017	1	1	0.0260116	1	9	336	10	0	0	11	0	1	1	0.00289017	0.886039	1	0.0260116	1	9	336	10	0	0	25	0
EPS15	1	51819934	51984995	1	1	0.00289017	1	1	0.0317919	1	11	334	12	0	0	14	0	1	1	0.00289017	1	1	0.0317919	1	11	334	12	0	0	11	0	1	1	0.00289017	0.76834	1	0.0317919	1	11	334	12	0	0	25	0
OSBPL9	1	52082545	52254891	1	1	0.00289017	1	1	0.0317919	1	11	334	12	0	0	14	0	1	1	0.00289017	1	1	0.0317919	1	11	334	12	0	0	11	0	1	1	0.00289017	0.76834	1	0.0317919	1	11	334	12	0	0	25	0
NRD1	1	52254865	52344609	1	1	0.00289017	1	1	0.0317919	1	11	334	12	0	0	14	0	1	1	0.00289017	1	1	0.0317919	1	11	334	12	0	0	11	0	1	1	0.00289017	0.76834	1	0.0317919	1	11	334	12	0	0	25	0
MIR761	1	52302015	52302074	1	1	0.00289017	1	1	0.0317919	1	11	334	12	0	0	14	0	1	1	0.00289017	1	1	0.0317919	1	11	334	12	0	0	11	0	1	1	0.00289017	0.76834	1	0.0317919	1	11	334	12	0	0	25	0
RAB3B	1	52373627	52456436	1	1	0.00289017	1	1	0.0289017	1	10	335	11	0	0	14	0	1	1	0.00289017	1	1	0.0289017	1	10	335	11	0	0	11	0	1	1	0.00289017	0.824062	1	0.0289017	1	10	335	11	0	0	25	0
TXNDC12	1	52485803	52521843	1	1	0.00289017	1	1	0.0317919	1	11	334	12	0	0	14	0	1	1	0.00289017	1	1	0.0317919	1	11	334	12	0	0	11	0	1	1	0.00289017	0.76834	1	0.0317919	1	11	334	12	0	0	25	0
KTI12	1	52497776	52499472	1	1	0.00289017	1	1	0.0317919	1	11	334	12	0	0	14	0	1	1	0.00289017	1	1	0.0317919	1	11	334	12	0	0	11	0	1	1	0.00289017	0.76834	1	0.0317919	1	11	334	12	0	0	25	0
BTF3L4	1	52521856	52556388	1	1	0.00289017	1	1	0.0317919	1	11	334	12	0	0	14	0	1	1	0.00289017	1	1	0.0317919	1	11	334	12	0	0	11	0	0.301615	1	0.0371098	0.76834	1	0.0317919	1	11	334	12	1	0	24	1
ZFYVE9	1	52608045	52812358	1	1	0.00289017	1	1	0.0317919	1	11	334	12	0	0	14	0	1	1	0.00289017	1	1	0.0317919	1	11	334	12	0	0	11	0	0.301615	1	0.0371098	0.76834	1	0.0317919	1	11	334	12	1	0	24	1
CC2D1B	1	52816264	52831877	1	1	0.00289017	1	1	0.0317919	1	11	334	12	0	0	14	0	1	1	0.00289017	1	1	0.0317919	1	11	334	12	0	0	11	0	1	1	0.00289017	0.76834	1	0.0317919	1	11	334	12	0	0	25	0
ORC1	1	52838500	52870143	1	1	0.00289017	1	1	0.0317919	1	11	334	12	0	0	14	0	1	1	0.00289017	1	1	0.0317919	1	11	334	12	0	0	11	0	1	1	0.00289017	0.76834	1	0.0317919	1	11	334	12	0	0	25	0
PRPF38A	1	52870218	52883992	1	1	0.00289017	1	1	0.0317919	1	11	334	12	0	0	14	0	1	1	0.00289017	1	1	0.0317919	1	11	334	12	0	0	11	0	1	1	0.00289017	0.76834	1	0.0317919	1	11	334	12	0	0	25	0
ZCCHC11	1	52888947	53018762	1	1	0.00289017	1	1	0.0317919	1	11	334	12	0	0	14	0	1	1	0.00289017	1	1	0.0317919	1	11	334	12	0	0	11	0	1	1	0.00289017	0.76834	1	0.0317919	1	11	334	12	0	0	25	0
GPX7	1	53068042	53074723	1	1	0.00289017	1	1	0.0260116	1	9	336	10	0	0	14	0	1	1	0.00289017	1	1	0.0260116	1	9	336	10	0	0	11	0	1	1	0.00289017	0.886039	1	0.0260116	1	9	336	10	0	0	25	0
FAM159A	1	53099065	53122737	1	1	0.00289017	1	1	0.0260116	1	9	336	10	0	0	14	0	1	1	0.00289017	1	1	0.0260116	1	9	336	10	0	0	11	0	1	1	0.00289017	0.886039	1	0.0260116	1	9	336	10	0	0	25	0
SELRC1	1	53152013	53164038	1	1	0.00289017	1	1	0.0260116	1	9	336	10	0	0	14	0	1	1	0.00289017	1	1	0.0260116	1	9	336	10	0	0	11	0	1	1	0.00289017	0.886039	1	0.0260116	1	9	336	10	0	0	25	0
ZYG11B	1	53192130	53293013	1	1	0.00289017	1	1	0.0289017	1	10	335	11	0	0	14	0	1	1	0.00289017	1	1	0.0289017	1	10	335	11	0	0	11	0	1	1	0.00289017	0.824062	1	0.0289017	1	10	335	11	0	0	25	0
ZYG11A	1	53308182	53360247	1	1	0.00289017	1	1	0.0289017	1	10	335	11	0	0	14	0	1	1	0.00289017	1	1	0.0289017	1	10	335	11	0	0	11	0	1	1	0.00289017	0.824062	1	0.0289017	1	10	335	11	0	0	25	0
ECHDC2	1	53361581	53387446	1	1	0.00289017	1	1	0.0289017	1	10	335	11	0	0	14	0	1	1	0.00289017	1	1	0.0289017	1	10	335	11	0	0	11	0	1	1	0.00289017	0.824062	1	0.0289017	1	10	335	11	0	0	25	0
SCP2	1	53392900	53517289	1	1	0.00289017	1	1	0.0289017	1	10	335	11	0	0	14	0	1	1	0.00289017	1	1	0.0289017	1	10	335	11	0	0	11	0	1	1	0.00289017	0.824062	1	0.0289017	1	10	335	11	0	0	25	0
PODN	1	53527723	53551174	1	1	0.00289017	1	1	0.0289017	1	10	335	11	0	0	14	0	1	1	0.00289017	1	1	0.0289017	1	10	335	11	0	0	11	0	1	1	0.00289017	0.824062	1	0.0289017	1	10	335	11	0	0	25	0
SLC1A7	1	53552854	53608289	1	1	0.00289017	1	1	0.0289017	1	10	335	11	0	0	14	0	1	1	0.00289017	1	1	0.0289017	1	10	335	11	0	0	11	0	1	1	0.00289017	0.824062	1	0.0289017	1	10	335	11	0	0	25	0
CPT2	1	53662100	53679869	1	1	0.00289017	0.993523	1	0.0375723	1	13	332	14	0	0	14	0	1	1	0.00289017	1	1	0.0375723	1	13	332	14	0	0	11	0	1	1	0.00289017	0.67194	1	0.0375723	1	13	332	14	0	0	25	0
C1orf123	1	53679771	53686289	1	1	0.00289017	0.993523	1	0.0375723	1	13	332	14	0	0	14	0	1	1	0.00289017	1	1	0.0375723	1	13	332	14	0	0	11	0	1	1	0.00289017	0.67194	1	0.0375723	1	13	332	14	0	0	25	0
MAGOH	1	53692563	53704282	1	1	0.00289017	0.993523	1	0.0375723	1	13	332	14	0	0	14	0	1	1	0.00289017	1	1	0.0375723	1	13	332	14	0	0	11	0	1	1	0.00289017	0.67194	1	0.0375723	1	13	332	14	0	0	25	0
LOC100507564	1	53704281	53708455	1	1	0.00289017	0.993523	1	0.0375723	1	13	332	14	0	0	14	0	1	1	0.00289017	1	1	0.0375723	1	13	332	14	0	0	11	0	1	1	0.00289017	0.67194	1	0.0375723	1	13	332	14	0	0	25	0
LRP8	1	53708040	53793821	1	1	0.00289017	0.993523	1	0.0375723	1	13	332	14	0	0	14	0	1	1	0.00289017	1	1	0.0375723	1	13	332	14	0	0	11	0	1	1	0.00289017	0.67194	1	0.0375723	1	13	332	14	0	0	25	0
SLC25A3P1	1	53904042	53905693	NA	NA	0	1	1	0.0346821	0	12	334	12	0	0	14	0	NA	NA	0	1	1	0.0346821	0	12	334	12	0	0	11	0	NA	NA	0	0.717889	1	0.0346821	0	12	334	12	0	0	25	0
DMRTB1	1	53925071	53933158	NA	NA	0	1	1	0.0346821	0	12	334	12	0	0	14	0	NA	NA	0	1	1	0.0346821	0	12	334	12	0	0	11	0	NA	NA	0	0.717889	1	0.0346821	0	12	334	12	0	0	25	0
GLIS1	1	53971905	54199877	NA	NA	0	1	1	0.0346821	0	12	334	12	0	0	14	0	NA	NA	0	1	1	0.0346821	0	12	334	12	0	0	11	0	NA	NA	0	0.717889	1	0.0346821	0	12	334	12	0	0	25	0
TMEM48	1	54231133	54304225	NA	NA	0	1	1	0.0317919	0	11	335	11	0	0	14	0	NA	NA	0	1	1	0.0317919	0	11	335	11	0	0	11	0	NA	NA	0	0.76834	1	0.0317919	0	11	335	11	0	0	25	0
YIPF1	1	54317391	54355487	NA	NA	0	1	1	0.0317919	0	11	335	11	0	0	14	0	NA	NA	0	1	1	0.0317919	0	11	335	11	0	0	11	0	NA	NA	0	0.76834	1	0.0317919	0	11	335	11	0	0	25	0
DIO1	1	54359860	54376759	NA	NA	0	1	1	0.0317919	0	11	335	11	0	0	14	0	NA	NA	0	1	1	0.0317919	0	11	335	11	0	0	11	0	NA	NA	0	0.76834	1	0.0317919	0	11	335	11	0	0	25	0
HSPB11	1	54387233	54411288	NA	NA	0	1	1	0.0317919	0	11	335	11	0	0	14	0	NA	NA	0	1	1	0.0317919	0	11	335	11	0	0	11	0	NA	NA	0	0.76834	1	0.0317919	0	11	335	11	0	0	25	0
LRRC42	1	54411998	54433841	NA	NA	0	1	1	0.0317919	0	11	335	11	0	0	14	0	NA	NA	0	1	1	0.0317919	0	11	335	11	0	0	11	0	NA	NA	0	0.76834	1	0.0317919	0	11	335	11	0	0	25	0
LDLRAD1	1	54474505	54483803	NA	NA	0	1	1	0.0317919	0	11	335	11	0	0	14	0	NA	NA	0	1	1	0.0317919	0	11	335	11	0	0	11	0	NA	NA	0	0.76834	1	0.0317919	0	11	335	11	0	0	25	0
TMEM59	1	54497348	54519111	NA	NA	0	1	1	0.0317919	0	11	335	11	0	0	14	0	NA	NA	0	1	1	0.0317919	0	11	335	11	0	0	11	0	NA	NA	0	0.76834	1	0.0317919	0	11	335	11	0	0	25	0
TCEANC2	1	54519273	54565416	NA	NA	0	1	1	0.0317919	0	11	335	11	0	0	14	0	NA	NA	0	1	1	0.0317919	0	11	335	11	0	0	11	0	NA	NA	0	0.76834	1	0.0317919	0	11	335	11	0	0	25	0
MIR4781	1	54519751	54519827	NA	NA	0	1	1	0.0317919	0	11	335	11	0	0	14	0	NA	NA	0	1	1	0.0317919	0	11	335	11	0	0	11	0	NA	NA	0	0.76834	1	0.0317919	0	11	335	11	0	0	25	0
CDCP2	1	54604667	54619443	NA	NA	0	1	1	0.0317919	0	11	335	11	0	0	14	0	NA	NA	0	1	1	0.0317919	0	11	335	11	0	0	11	0	NA	NA	0	0.76834	1	0.0317919	0	11	335	11	0	0	25	0
CYB5RL	1	54638026	54665746	NA	NA	0	1	1	0.0289017	0	10	336	10	0	0	14	0	NA	NA	0	1	1	0.0289017	0	10	336	10	0	0	11	0	NA	NA	0	0.824062	1	0.0289017	0	10	336	10	0	0	25	0
MRPL37	1	54665839	54684056	NA	NA	0	1	1	0.0289017	0	10	336	10	0	0	14	0	NA	NA	0	1	1	0.0289017	0	10	336	10	0	0	11	0	NA	NA	0	0.824062	1	0.0289017	0	10	336	10	0	0	25	0
SSBP3	1	54692194	54872092	NA	NA	0	1	1	0.0317919	0	11	335	11	0	0	14	0	NA	NA	0	1	1	0.0317919	0	11	335	11	0	0	11	0	NA	NA	0	0.76834	1	0.0317919	0	11	335	11	0	0	25	0
ACOT11	1	55013806	55100417	NA	NA	0	1	1	0.0317919	0	11	335	11	0	0	14	0	NA	NA	0	1	1	0.0317919	0	11	335	11	0	0	11	0	NA	NA	0	0.76834	1	0.0317919	0	11	335	11	0	0	25	0
FAM151A	1	55074849	55089200	NA	NA	0	1	1	0.0317919	0	11	335	11	0	0	14	0	NA	NA	0	1	1	0.0317919	0	11	335	11	0	0	11	0	NA	NA	0	0.76834	1	0.0317919	0	11	335	11	0	0	25	0
HEATR8	1	55107426	55175939	NA	NA	0	1	1	0.0317919	0	11	335	11	0	0	14	0	NA	NA	0	1	1	0.0317919	0	11	335	11	0	0	11	0	NA	NA	0	0.76834	1	0.0317919	0	11	335	11	0	0	25	0
HEATR8-TTC4	1	55107426	55208328	NA	NA	0	1	1	0.0317919	0	11	335	11	0	0	14	0	NA	NA	0	1	1	0.0317919	0	11	335	11	0	0	11	0	NA	NA	0	0.76834	1	0.0317919	0	11	335	11	0	0	25	0
TTC4	1	55181494	55208328	NA	NA	0	1	1	0.0317919	0	11	335	11	0	0	14	0	NA	NA	0	1	1	0.0317919	0	11	335	11	0	0	11	0	NA	NA	0	0.76834	1	0.0317919	0	11	335	11	0	0	25	0
PARS2	1	55222570	55230226	NA	NA	0	1	1	0.0317919	0	11	335	11	0	0	14	0	NA	NA	0	1	1	0.0317919	0	11	335	11	0	0	11	0	NA	NA	0	0.76834	1	0.0317919	0	11	335	11	0	0	25	0
TTC22	1	55246751	55266941	NA	NA	0	1	1	0.0317919	0	11	335	11	0	0	14	0	NA	NA	0	1	1	0.0317919	0	11	335	11	0	0	11	0	NA	NA	0	0.76834	1	0.0317919	0	11	335	11	0	0	25	0
C1orf177	1	55271735	55307937	NA	NA	0	1	1	0.0317919	0	11	335	11	0	0	14	0	NA	NA	0	1	1	0.0317919	0	11	335	11	0	0	11	0	NA	NA	0	0.76834	1	0.0317919	0	11	335	11	0	0	25	0
DHCR24	1	55315299	55352921	NA	NA	0	1	1	0.0346821	0	12	334	12	0	0	14	0	NA	NA	0	1	1	0.0346821	0	12	334	12	0	0	11	0	NA	NA	0	0.717889	1	0.0346821	0	12	334	12	0	0	25	0
TMEM61	1	55446464	55457966	NA	NA	0	1	1	0.0317919	0	11	335	11	0	0	14	0	NA	NA	0	1	1	0.0317919	0	11	335	11	0	0	11	0	NA	NA	0	0.76834	1	0.0317919	0	11	335	11	0	0	25	0
BSND	1	55464616	55474465	NA	NA	0	1	1	0.0317919	0	11	335	11	0	0	14	0	NA	NA	0	1	1	0.0317919	0	11	335	11	0	0	11	0	NA	NA	0	0.76834	1	0.0317919	0	11	335	11	0	0	25	0
PCSK9	1	55505148	55530526	NA	NA	0	1	1	0.0317919	0	11	335	11	0	0	14	0	NA	NA	0	1	1	0.0317919	0	11	335	11	0	0	11	0	NA	NA	0	0.76834	1	0.0317919	0	11	335	11	0	0	25	0
USP24	1	55532031	55681039	NA	NA	0	0.959626	1	0.0396367	0	11	335	11	0	1	13	1	NA	NA	0	1	1	0.0317919	0	11	335	11	0	0	11	0	NA	NA	0	0.76834	1	0.0317919	0	11	335	11	0	0	25	0
LOC100507634	1	55681080	55683128	NA	NA	0	0.959626	1	0.0396367	0	11	335	11	0	1	13	1	NA	NA	0	1	1	0.0317919	0	11	335	11	0	0	11	0	NA	NA	0	0.76834	1	0.0317919	0	11	335	11	0	0	25	0
MIR4422	1	55691313	55691396	NA	NA	0	0.959626	1	0.0396367	0	11	335	11	0	1	13	1	NA	NA	0	1	1	0.0317919	0	11	335	11	0	0	11	0	NA	NA	0	0.76834	1	0.0317919	0	11	335	11	0	0	25	0
PPAP2B	1	56960418	57045257	NA	NA	0	1	1	0.0317919	0	11	335	11	0	0	14	0	NA	NA	0	1	1	0.0317919	0	11	335	11	0	0	11	0	NA	NA	0	0.76834	1	0.0317919	0	11	335	11	0	0	25	0
PRKAA2	1	57110989	57181008	NA	NA	0	1	1	0.0317919	0	11	335	11	0	0	14	0	NA	NA	0	1	1	0.0317919	0	11	335	11	0	0	11	0	NA	NA	0	0.76834	1	0.0317919	0	11	335	11	0	0	25	0
C1orf168	1	57184476	57285369	NA	NA	0	1	1	0.0317919	0	11	335	11	0	0	14	0	NA	NA	0	1	1	0.0317919	0	11	335	11	0	0	11	0	NA	NA	0	0.76834	1	0.0317919	0	11	335	11	0	0	25	0
C8A	1	57320442	57383894	NA	NA	0	1	1	0.0289017	0	10	336	10	0	0	14	0	NA	NA	0	1	1	0.0289017	0	10	336	10	0	0	11	0	NA	NA	0	0.824062	1	0.0289017	0	10	336	10	0	0	25	0
C8B	1	57394882	57431688	NA	NA	0	1	1	0.0289017	0	10	336	10	0	0	14	0	NA	NA	0	1	1	0.0289017	0	10	336	10	0	0	11	0	NA	NA	0	0.824062	1	0.0289017	0	10	336	10	0	0	25	0
DAB1	1	57463578	58716211	NA	NA	0	1	1	0.0317919	0	11	335	11	0	0	14	0	NA	NA	0	1	1	0.0317919	0	11	335	11	0	0	11	0	NA	NA	0	0.76834	1	0.0317919	0	11	335	11	0	0	25	0
OMA1	1	58946390	59012446	NA	NA	0	1	1	0.0346821	0	12	334	12	0	0	14	0	NA	NA	0	1	1	0.0346821	0	12	334	12	0	0	11	0	NA	NA	0	0.717889	1	0.0346821	0	12	334	12	0	0	25	0
TACSTD2	1	59041094	59043166	NA	NA	0	1	1	0.0346821	0	12	334	12	0	0	14	0	NA	NA	0	1	1	0.0346821	0	12	334	12	0	0	11	0	NA	NA	0	0.717889	1	0.0346821	0	12	334	12	0	0	25	0
MYSM1	1	59120410	59165747	NA	NA	0	1	1	0.0346821	0	12	334	12	0	0	14	0	NA	NA	0	1	1	0.0346821	0	12	334	12	0	0	11	0	NA	NA	0	0.717889	1	0.0346821	0	12	334	12	0	0	25	0
JUN	1	59246462	59249785	1	1	0.00289017	0.993523	1	0.0375723	1	13	332	14	0	0	14	0	0.072049	0.69441	0.0880189	1	1	0.0375723	1	13	332	14	1	0	10	1	1	1	0.00289017	1	1	0.00242775	1	13	332	14	0	1	24	1
LOC100131060	1	59250822	59365384	1	1	0.00578035	0.993523	1	0.0375723	2	13	331	15	0	0	14	0	0.171495	1	0.0851287	1	1	0.0375723	2	13	331	15	1	0	10	1	1	1	0.00578035	1	1	0.00242775	2	13	331	15	0	1	24	1
HSD52	1	59597607	59612479	1	1	0.00289017	1	1	0.0346821	1	12	333	13	0	0	14	0	1	1	0.00289017	1	1	0.0346821	1	12	333	13	0	0	11	0	1	1	0.00289017	0.717889	1	0.0346821	1	12	333	13	0	0	25	0
FGGY	1	59762624	60228402	1	1	0.00289017	1	1	0.0346821	1	12	333	13	0	0	14	0	1	1	0.00289017	1	1	0.0346821	1	12	333	13	0	0	11	0	1	1	0.00289017	0.717889	1	0.0346821	1	12	333	13	0	0	25	0
MIR4711	1	60198898	60198968	1	1	0.00289017	1	1	0.0346821	1	12	333	13	0	0	14	0	1	1	0.00289017	1	1	0.0346821	1	12	333	13	0	0	11	0	1	1	0.00289017	0.717889	1	0.0346821	1	12	333	13	0	0	25	0
HOOK1	1	60280532	60342050	1	1	0.00289017	1	1	0.0346821	1	12	333	13	0	0	14	0	1	1	0.00289017	1	1	0.0346821	1	12	333	13	0	0	11	0	1	1	0.00289017	0.717889	1	0.0346821	1	12	333	13	0	0	25	0
CYP2J2	1	60358979	60392423	1	1	0.00289017	1	1	0.0338563	1	13	332	14	0	1	13	1	1	1	0.00289017	1	1	0.0375723	1	13	332	14	0	0	11	0	1	1	0.00289017	0.67194	1	0.0375723	1	13	332	14	0	0	25	0
C1orf87	1	60456065	60539442	1	1	0.00289017	1	1	0.0338563	1	13	332	14	0	1	13	1	1	1	0.00289017	1	1	0.0375723	1	13	332	14	0	0	11	0	1	1	0.00289017	0.67194	1	0.0375723	1	13	332	14	0	0	25	0
NFIA	1	61542945	61928460	1	1	0.00289017	1	1	0.0251858	1	16	329	17	0	1	13	1	1	1	0.00289017	1	1	0.0462428	1	16	329	17	0	0	11	0	1	1	0.00289017	0.555573	1	0.0462428	1	16	329	17	0	0	25	0
MGC34796	1	62119913	62121800	1	1	0.00289017	1	1	0.0251858	1	16	329	17	0	1	13	1	1	1	0.00289017	1	1	0.0462428	1	16	329	17	0	0	11	0	1	1	0.00289017	0.555573	1	0.0462428	1	16	329	17	0	0	25	0
TM2D1	1	62146718	62191095	1	1	0.00289017	1	1	0.0251858	1	16	329	17	0	1	13	1	1	1	0.00289017	1	1	0.0462428	1	16	329	17	0	0	11	0	1	1	0.00289017	0.555573	1	0.0462428	1	16	329	17	0	0	25	0
INADL	1	62208148	62629591	1	1	0.00289017	1	1	0.0251858	1	16	329	17	0	1	13	1	1	1	0.00289017	1	1	0.0462428	1	16	329	17	0	0	11	0	1	1	0.00289017	0.555573	1	0.0462428	1	16	329	17	0	0	25	0
L1TD1	1	62660473	62678001	1	1	0.00289017	0.909485	1	0.0433526	1	15	330	16	0	0	14	0	1	1	0.00289017	1	1	0.0433526	1	15	330	16	0	0	11	0	1	1	0.00289017	0.591231	1	0.0433526	1	15	330	16	0	0	25	0
KANK4	1	62701836	62785083	1	1	0.00289017	0.909485	1	0.0433526	1	15	330	16	0	0	14	0	1	1	0.00289017	1	1	0.0433526	1	15	330	16	0	0	11	0	1	1	0.00289017	0.591231	1	0.0433526	1	15	330	16	0	0	25	0
USP1	1	62901974	62917475	1	1	0.00289017	0.909485	1	0.0433526	1	15	330	16	0	0	14	0	1	1	0.00289017	1	1	0.0433526	1	15	330	16	0	0	11	0	1	1	0.00289017	0.591231	1	0.0433526	1	15	330	16	0	0	25	0
DOCK7	1	62920396	63153969	1	1	0.00289017	0.909485	1	0.0433526	1	15	330	16	0	0	14	0	1	1	0.00289017	1	1	0.0433526	1	15	330	16	0	0	11	0	1	1	0.00289017	0.591231	1	0.0433526	1	15	330	16	0	0	25	0
ANGPTL3	1	63063186	63071180	1	1	0.00289017	0.909485	1	0.0433526	1	15	330	16	0	0	14	0	1	1	0.00289017	1	1	0.0433526	1	15	330	16	0	0	11	0	1	1	0.00289017	0.591231	1	0.0433526	1	15	330	16	0	0	25	0
ATG4C	1	63249776	63330941	1	1	0.00289017	0.871556	1	0.0462428	1	16	329	17	0	0	14	0	1	1	0.00289017	1	1	0.0462428	1	16	329	17	0	0	11	0	1	1	0.00289017	0.555573	1	0.0462428	1	16	329	17	0	0	25	0
LINC00466	1	63624753	63782901	1	1	0.00289017	0.871556	1	0.0462428	1	16	329	17	0	0	14	0	1	1	0.00289017	1	1	0.0462428	1	16	329	17	0	0	11	0	1	1	0.00289017	0.555573	1	0.0462428	1	16	329	17	0	0	25	0
FOXD3	1	63788729	63790797	1	1	0.00289017	0.871556	1	0.0462428	1	16	329	17	0	0	14	0	1	1	0.00289017	1	1	0.0462428	1	16	329	17	0	0	11	0	1	1	0.00289017	0.555573	1	0.0462428	1	16	329	17	0	0	25	0
ALG6	1	63833260	63904233	1	1	0.00289017	0.871556	1	0.0462428	1	16	329	17	0	0	14	0	1	1	0.00289017	1	1	0.0462428	1	16	329	17	0	0	11	0	1	1	0.00289017	0.555573	1	0.0462428	1	16	329	17	0	0	25	0
ITGB3BP	1	63906440	63988944	1	1	0.00289017	0.871556	1	0.0462428	1	16	329	17	0	0	14	0	1	1	0.00289017	1	1	0.0462428	1	16	329	17	0	0	11	0	1	1	0.00289017	0.555573	1	0.0462428	1	16	329	17	0	0	25	0
EFCAB7	1	63989012	64038364	1	1	0.00289017	0.835959	1	0.0491329	1	17	328	18	0	0	14	0	1	1	0.00289017	0.972684	1	0.0491329	1	17	328	18	0	0	11	0	1	1	0.00289017	0.522576	1	0.0491329	1	17	328	18	0	0	25	0
DLEU2L	1	64014650	64016307	1	1	0.00289017	0.835959	1	0.0491329	1	17	328	18	0	0	14	0	1	1	0.00289017	0.972684	1	0.0491329	1	17	328	18	0	0	11	0	1	1	0.00289017	0.522576	1	0.0491329	1	17	328	18	0	0	25	0
PGM1	1	64058946	64125916	1	1	0.00289017	0.835959	1	0.0491329	1	17	328	18	0	0	14	0	1	1	0.00289017	0.972684	1	0.0491329	1	17	328	18	0	0	11	0	1	1	0.00289017	0.522576	1	0.0491329	1	17	328	18	0	0	25	0
ROR1	1	64239689	64647179	1	1	0.00289017	0.802457	1	0.0520231	1	18	327	19	0	0	14	0	1	1	0.00289017	0.939058	1	0.0520231	1	18	327	19	0	0	11	0	1	1	0.00289017	0.491959	1	0.0520231	1	18	327	19	0	0	25	0
UBE2U	1	64669489	64710027	1	1	0.00289017	0.871556	1	0.0462428	1	16	329	17	0	0	14	0	1	1	0.00289017	1	1	0.0462428	1	16	329	17	0	0	11	0	1	1	0.00289017	0.555573	1	0.0462428	1	16	329	17	0	0	25	0
CACHD1	1	64936475	65158741	1	1	0.00289017	0.835959	1	0.0491329	1	17	328	18	0	0	14	0	1	1	0.00289017	0.972684	1	0.0491329	1	17	328	18	0	0	11	0	1	1	0.00289017	1	1	0.00913295	1	17	328	18	0	1	24	1
MIR4794	1	65045529	65045604	1	1	0.00289017	0.835959	1	0.0491329	1	17	328	18	0	0	14	0	1	1	0.00289017	0.972684	1	0.0491329	1	17	328	18	0	0	11	0	1	1	0.00289017	1	1	0.00913295	1	17	328	18	0	1	24	1
RAVER2	1	65210777	65298914	1	1	0.00289017	0.835959	1	0.0491329	1	17	328	18	0	0	14	0	1	1	0.00289017	0.972684	1	0.0491329	1	17	328	18	0	0	11	0	1	1	0.00289017	1	1	0.00913295	1	17	328	18	0	1	24	1
JAK1	1	65298905	65432187	1	1	0.00289017	0.835959	1	0.0491329	1	17	328	18	0	0	14	0	1	1	0.00289017	0.972684	1	0.0491329	1	17	328	18	0	0	11	0	1	1	0.00289017	1	1	0.00913295	1	17	328	18	0	1	24	1
MIR3671	1	65523437	65523525	1	1	0.00289017	0.909485	1	0.0433526	1	15	330	16	0	0	14	0	1	1	0.00289017	1	1	0.0433526	1	15	330	16	0	0	11	0	1	1	0.00289017	1	1	0.0033526	1	15	330	16	0	1	24	1
MIR101-1	1	65524116	65524191	1	1	0.00289017	0.909485	1	0.0433526	1	15	330	16	0	0	14	0	1	1	0.00289017	1	1	0.0433526	1	15	330	16	0	0	11	0	1	1	0.00289017	1	1	0.0033526	1	15	330	16	0	1	24	1
AK4	1	65613231	65697828	1	1	0.00578035	0.950028	1	0.0404624	2	14	330	16	0	0	14	0	1	1	0.00578035	1	1	0.0404624	2	14	330	16	0	0	11	0	1	1	0.00578035	1	1	0.000462428	2	14	330	16	0	1	24	1
DNAJC6	1	65730376	65881552	1	1	0.00578035	0.993523	1	0.0375723	2	13	331	15	0	0	14	0	1	1	0.00578035	1	1	0.0375723	2	13	331	15	0	0	11	0	1	1	0.00578035	1	1	0.00242775	2	13	331	15	0	1	24	1
LEPROT	1	65886130	65901690	1	1	0.00578035	0.993523	1	0.0375723	2	13	331	15	0	0	14	0	1	1	0.00578035	1	1	0.0375723	2	13	331	15	0	0	11	0	1	1	0.00578035	1	1	0.00242775	2	13	331	15	0	1	24	1
LEPR	1	65886334	66103176	1	1	0.00578035	0.993523	1	0.0375723	2	13	331	15	0	0	14	0	1	1	0.00578035	1	1	0.0375723	2	13	331	15	0	0	11	0	1	1	0.00578035	1	1	0.00242775	2	13	331	15	0	1	24	1
PDE4B	1	66258192	66840262	1	1	0.00578035	1	1	0.028076	2	15	329	17	0	1	13	1	1	1	0.00578035	1	1	0.0433526	2	15	329	17	0	0	11	0	1	1	0.00578035	1	1	0.0033526	2	15	329	17	0	1	24	1
SGIP1	1	66999824	67210768	1	1	0.00289017	1	1	0.0346821	1	12	333	13	0	0	14	0	1	1	0.00289017	1	1	0.0346821	1	12	333	13	0	0	11	0	1	1	0.00289017	1	1	0.00531792	1	12	333	13	0	1	24	1
MIR3117	1	67094122	67094200	1	1	0.00289017	1	1	0.0317919	1	11	334	12	0	0	14	0	1	1	0.00289017	1	1	0.0317919	1	11	334	12	0	0	11	0	1	1	0.00289017	1	1	0.00820809	1	11	334	12	0	1	24	1
TCTEX1D1	1	67218139	67244730	1	1	0.00578035	1	1	0.0260116	2	9	335	11	0	0	14	0	1	1	0.00578035	1	1	0.0260116	2	9	335	11	0	0	11	0	1	1	0.00578035	1	1	0.0139884	2	9	335	11	0	1	24	1
INSL5	1	67263423	67266942	1	1	0.00578035	1	1	0.0260116	2	9	335	11	0	0	14	0	1	1	0.00578035	1	1	0.0260116	2	9	335	11	0	0	11	0	1	1	0.00578035	1	1	0.0139884	2	9	335	11	0	1	24	1
WDR78	1	67278571	67390570	1	1	0.00578035	1	1	0.0260116	2	9	335	11	0	0	14	0	1	1	0.00578035	1	1	0.0260116	2	9	335	11	0	0	11	0	1	1	0.00578035	1	1	0.0139884	2	9	335	11	0	1	24	1
MIER1	1	67390577	67454302	1	1	0.00578035	1	1	0.0260116	2	9	335	11	0	0	14	0	1	1	0.00578035	1	1	0.0260116	2	9	335	11	0	0	11	0	1	1	0.00578035	1	1	0.0139884	2	9	335	11	0	1	24	1
SLC35D1	1	67465014	67520080	1	1	0.00578035	1	1	0.0260116	2	9	335	11	0	0	14	0	1	1	0.00578035	1	1	0.0260116	2	9	335	11	0	0	11	0	1	1	0.00578035	1	1	0.0139884	2	9	335	11	0	1	24	1
C1orf141	1	67557858	67594220	1	1	0.00578035	1	1	0.0231214	2	8	336	10	0	0	14	0	1	1	0.00578035	1	1	0.0231214	2	8	336	10	0	0	11	0	1	1	0.00578035	1	1	0.0168786	2	8	336	10	0	1	24	1
IL23R	1	67632168	67725650	1	1	0.00578035	0.793383	1	0.0483072	2	8	336	10	0	1	13	1	1	1	0.00578035	1	1	0.0231214	2	8	336	10	0	0	11	0	1	1	0.00578035	1	1	0.0168786	2	8	336	10	0	1	24	1
IL12RB2	1	67773046	67862583	1	1	0.00578035	0.726838	1	0.0511974	2	7	337	9	0	1	13	1	1	1	0.00578035	1	1	0.0202312	2	7	337	9	0	0	11	0	1	1	0.00578035	1	1	0.0197688	2	7	337	9	0	1	24	1
SERBP1	1	67873492	67896123	1	1	0.00578035	0.726838	1	0.0511974	2	7	337	9	0	1	13	1	1	1	0.00578035	1	1	0.0202312	2	7	337	9	0	0	11	0	1	1	0.00578035	1	1	0.0197688	2	7	337	9	0	1	24	1
GADD45A	1	68150859	68154021	1	1	0.00578035	0.726838	1	0.0511974	2	7	337	9	0	1	13	1	1	1	0.00578035	1	1	0.0202312	2	7	337	9	0	0	11	0	1	1	0.00578035	1	1	0.0197688	2	7	337	9	0	1	24	1
GNG12	1	68167148	68299155	1	1	0.00578035	0.726838	1	0.0511974	2	7	337	9	0	1	13	1	1	1	0.00578035	1	1	0.0202312	2	7	337	9	0	0	11	0	1	1	0.00578035	1	1	0.0197688	2	7	337	9	0	1	24	1
GNG12-AS1	1	68297970	68668670	1	1	0.00578035	0.726838	1	0.0511974	2	7	337	9	0	1	13	1	1	1	0.00578035	1	1	0.0202312	2	7	337	9	0	0	11	0	1	1	0.00578035	1	1	0.0197688	2	7	337	9	0	1	24	1
DIRAS3	1	68511644	68516460	1	1	0.00578035	1	1	0.0202312	2	7	337	9	0	0	14	0	1	1	0.00578035	1	1	0.0202312	2	7	337	9	0	0	11	0	1	1	0.00578035	1	1	0.0197688	2	7	337	9	0	1	24	1
WLS	1	68564141	68698284	1	1	0.00578035	0.726838	1	0.0511974	2	7	337	9	0	1	13	1	1	1	0.00578035	1	1	0.0202312	2	7	337	9	0	0	11	0	1	1	0.00578035	1	1	0.0197688	2	7	337	9	0	1	24	1
MIR1262	1	68649200	68649293	1	1	0.00578035	0.726838	1	0.0511974	2	7	337	9	0	1	13	1	1	1	0.00578035	1	1	0.0202312	2	7	337	9	0	0	11	0	1	1	0.00578035	1	1	0.0197688	2	7	337	9	0	1	24	1
RPE65	1	68894506	68915642	1	1	0.00578035	1	1	0.0260116	2	9	335	11	0	0	14	0	1	1	0.00578035	1	1	0.0260116	2	9	335	11	0	0	11	0	1	1	0.00578035	1	1	0.0139884	2	9	335	11	0	1	24	1
DEPDC1	1	68939834	68962799	1	1	0.00578035	1	1	0.0260116	2	9	335	11	0	0	14	0	1	1	0.00578035	1	1	0.0260116	2	9	335	11	0	0	11	0	1	1	0.00578035	1	1	0.0139884	2	9	335	11	0	1	24	1
LRRC7	1	70225857	70589171	1	1	0.00867052	0.959626	1	0.0396367	3	11	332	14	0	1	13	1	1	1	0.00867052	1	1	0.0317919	3	11	332	14	0	0	11	0	1	1	0.00867052	0.482196	1	0.0482081	3	11	332	14	0	2	23	2
PIN1P1	1	70385004	70386000	1	1	0.00867052	0.908923	1	0.0425268	3	10	333	13	0	1	13	1	1	1	0.00867052	1	1	0.0289017	3	10	333	13	0	0	11	0	1	1	0.00867052	0.418322	1	0.0510983	3	10	333	13	0	2	23	2
LRRC40	1	70610484	70671361	1	1	0.00867052	0.959626	1	0.0396367	3	11	332	14	0	1	13	1	1	1	0.00867052	1	1	0.0317919	3	11	332	14	0	0	11	0	1	1	0.00867052	0.482196	1	0.0482081	3	11	332	14	0	2	23	2
SRSF11	1	70671364	70717701	1	1	0.00867052	0.959626	1	0.0396367	3	11	332	14	0	1	13	1	1	1	0.00867052	1	1	0.0317919	3	11	332	14	0	0	11	0	1	1	0.00867052	0.482196	1	0.0482081	3	11	332	14	0	2	23	2
ANKRD13C	1	70724684	70820417	1	1	0.00867052	0.959626	1	0.0396367	3	11	332	14	0	1	13	1	1	1	0.00867052	1	1	0.0317919	3	11	332	14	0	0	11	0	1	1	0.00867052	0.482196	1	0.0482081	3	11	332	14	0	2	23	2
HHLA3	1	70820492	70833705	1	1	0.00867052	0.959626	1	0.0396367	3	11	332	14	0	1	13	1	1	1	0.00867052	1	1	0.0317919	3	11	332	14	0	0	11	0	1	1	0.00867052	0.482196	1	0.0482081	3	11	332	14	0	2	23	2
CTH	1	70876900	70905534	1	1	0.00867052	0.959626	1	0.0396367	3	11	332	14	0	1	13	1	1	1	0.00867052	1	1	0.0317919	3	11	332	14	0	0	11	0	1	1	0.00867052	0.482196	1	0.0482081	3	11	332	14	0	2	23	2
PTGER3	1	71318035	71513491	1	1	0.00867052	1	1	0.0367465	3	12	331	15	0	1	13	1	1	1	0.00867052	1	1	0.0346821	3	12	331	15	0	0	11	0	1	1	0.00867052	0.117392	1	0.0853179	3	12	331	15	0	3	22	3
ZRANB2-AS1	1	71512188	71532865	1	1	0.00867052	0.959626	1	0.0396367	3	11	332	14	0	1	13	1	1	1	0.00867052	1	1	0.0317919	3	11	332	14	0	0	11	0	1	1	0.00867052	0.0906962	1	0.0882081	3	11	332	14	0	3	22	3
ZRANB2	1	71528973	71546972	1	1	0.00867052	0.959626	1	0.0396367	3	11	332	14	0	1	13	1	1	1	0.00867052	1	1	0.0317919	3	11	332	14	0	0	11	0	1	1	0.00867052	0.0906962	1	0.0882081	3	11	332	14	0	3	22	3
MIR186	1	71533313	71533399	1	1	0.00867052	0.959626	1	0.0396367	3	11	332	14	0	1	13	1	1	1	0.00867052	1	1	0.0317919	3	11	332	14	0	0	11	0	1	1	0.00867052	0.0906962	1	0.0882081	3	11	332	14	0	3	22	3
ZRANB2-AS2	1	71547006	71703406	1	1	0.00867052	1	1	0.0367465	3	12	331	15	0	1	13	1	1	1	0.00867052	1	1	0.0346821	3	12	331	15	0	0	11	0	1	1	0.00867052	0.117392	1	0.0853179	3	12	331	15	0	3	22	3
NEGR1	1	71868624	72748277	0.570128	1	0.0569777	1	1	0.0309661	5	14	327	19	1	1	12	2	0.452774	1	0.0764582	1	1	0.0404624	5	14	327	19	1	0	10	1	1	1	0.0144509	0.17976	1	0.0795376	5	14	327	19	0	3	22	3
NEGR1-IT1	1	72259914	72302695	1	1	0.0115607	1	1	0.0309661	4	14	328	18	0	1	13	1	1	1	0.0115607	1	1	0.0404624	4	14	328	18	0	0	11	0	1	1	0.0115607	0.17976	1	0.0795376	4	14	328	18	0	3	22	3
LRRIQ3	1	74491701	74663871	1	1	0.00289017	1	1	0.0251858	1	16	329	17	0	1	13	1	1	1	0.00289017	1	1	0.0462428	1	16	329	17	0	0	11	0	1	1	0.00289017	0.251834	1	0.0737572	1	16	329	17	0	3	22	3
FPGT	1	74663895	74674148	1	1	0.00289017	1	1	0.0251858	1	16	329	17	0	1	13	1	1	1	0.00289017	1	1	0.0462428	1	16	329	17	0	0	11	0	1	1	0.00289017	0.251834	1	0.0737572	1	16	329	17	0	3	22	3
FPGT-TNNI3K	1	74663895	75010116	1	1	0.00289017	1	1	0.0194055	1	18	327	19	0	1	13	1	1	1	0.00289017	0.939058	1	0.0520231	1	18	327	19	0	0	11	0	1	1	0.00289017	0.3309	1	0.0679769	1	18	327	19	0	3	22	3
TNNI3K	1	74701070	75010116	1	1	0.00289017	1	1	0.0194055	1	18	327	19	0	1	13	1	1	1	0.00289017	0.939058	1	0.0520231	1	18	327	19	0	0	11	0	1	1	0.00289017	0.3309	1	0.0679769	1	18	327	19	0	3	22	3
C1orf173	1	75033794	75139422	1	1	0.00289017	1	1	0.0194055	1	18	327	19	0	1	13	1	1	1	0.00289017	0.939058	1	0.0520231	1	18	327	19	0	0	11	0	1	1	0.00289017	0.3309	1	0.0679769	1	18	327	19	0	3	22	3
CRYZ	1	75171171	75199092	1	1	0.00289017	1	1	0.0251858	1	16	329	17	0	1	13	1	1	1	0.00289017	1	1	0.0462428	1	16	329	17	0	0	11	0	1	1	0.00289017	0.251834	1	0.0737572	1	16	329	17	0	3	22	3
TYW3	1	75198835	75232360	1	1	0.00289017	1	1	0.0251858	1	16	329	17	0	1	13	1	1	1	0.00289017	1	1	0.0462428	1	16	329	17	0	0	11	0	1	1	0.00289017	0.251834	1	0.0737572	1	16	329	17	0	3	22	3
LHX8	1	75594118	75627218	1	1	0.00289017	1	1	0.0194055	1	18	327	19	0	1	13	1	1	1	0.00289017	0.939058	1	0.0520231	1	18	327	19	0	0	11	0	1	1	0.00289017	0.3309	1	0.0679769	1	18	327	19	0	3	22	3
SLC44A5	1	75667815	76076799	1	1	0.00289017	1	1	0.0165153	1	19	326	20	0	1	13	1	1	1	0.00289017	0.907206	1	0.0549133	1	19	326	20	0	0	11	0	1	1	0.00289017	0.372275	1	0.0650867	1	19	326	20	0	3	22	3
ACADM	1	76190042	76229355	1	1	0.00289017	0.35341	1	0.0937242	1	17	328	18	0	2	12	2	1	1	0.00289017	0.972684	1	0.0491329	1	17	328	18	0	0	11	0	1	1	0.00289017	0.836486	1	0.0308671	1	17	328	18	0	2	23	2
RABGGTB	1	76251885	76260764	1	1	0.00289017	0.35341	1	0.0937242	1	17	328	18	0	2	12	2	1	1	0.00289017	0.972684	1	0.0491329	1	17	328	18	0	0	11	0	1	1	0.00289017	0.836486	1	0.0308671	1	17	328	18	0	2	23	2
SNORD45C	1	76252756	76252834	1	1	0.00289017	0.35341	1	0.0937242	1	17	328	18	0	2	12	2	1	1	0.00289017	0.972684	1	0.0491329	1	17	328	18	0	0	11	0	1	1	0.00289017	0.836486	1	0.0308671	1	17	328	18	0	2	23	2
SNORD45A	1	76253573	76253657	1	1	0.00289017	0.35341	1	0.0937242	1	17	328	18	0	2	12	2	1	1	0.00289017	0.972684	1	0.0491329	1	17	328	18	0	0	11	0	1	1	0.00289017	0.836486	1	0.0308671	1	17	328	18	0	2	23	2
SNORD45B	1	76255161	76255232	1	1	0.00289017	0.35341	1	0.0937242	1	17	328	18	0	2	12	2	1	1	0.00289017	0.972684	1	0.0491329	1	17	328	18	0	0	11	0	1	1	0.00289017	0.836486	1	0.0308671	1	17	328	18	0	2	23	2
MSH4	1	76262555	76378923	1	1	0.00289017	0.35341	1	0.0937242	1	17	328	18	0	2	12	2	1	1	0.00289017	0.972684	1	0.0491329	1	17	328	18	0	0	11	0	1	1	0.00289017	0.836486	1	0.0308671	1	17	328	18	0	2	23	2
ASB17	1	76384557	76398116	1	1	0.00289017	0.35341	1	0.0937242	1	17	328	18	0	2	12	2	1	1	0.00289017	0.972684	1	0.0491329	1	17	328	18	0	0	11	0	1	1	0.00289017	0.836486	1	0.0308671	1	17	328	18	0	2	23	2
ST6GALNAC3	1	76540388	77096669	1	1	0.00867052	0.35341	1	0.0937242	3	17	326	20	0	2	12	2	1	1	0.00867052	0.972684	1	0.0491329	3	17	326	20	0	0	11	0	1	1	0.00867052	0.836486	1	0.0308671	3	17	326	20	0	2	23	2
ST6GALNAC5	1	77333185	77529737	1	1	0.00578035	0.463287	1	0.0850537	2	20	324	22	0	2	12	2	1	1	0.00578035	0.876966	1	0.0578035	2	20	324	22	0	0	11	0	1	1	0.00578035	0.987743	1	0.0221965	2	20	324	22	0	2	23	2
PIGK	1	77554666	77685132	1	1	0.00578035	0.463287	1	0.0850537	2	20	324	22	0	2	12	2	1	1	0.00578035	0.876966	1	0.0578035	2	20	324	22	0	0	11	0	1	1	0.00578035	0.987743	1	0.0221965	2	20	324	22	0	2	23	2
AK5	1	77747661	78025654	1	1	0.00578035	0.571399	1	0.0763832	2	23	321	25	0	2	12	2	1	1	0.00578035	0.794612	1	0.066474	2	23	321	25	0	0	11	0	1	1	0.00578035	1	1	0.013526	2	23	321	25	0	2	23	2
ZZZ3	1	78030189	78148343	1	1	0.00578035	0.571399	1	0.0763832	2	23	321	25	0	2	12	2	1	1	0.00578035	0.794612	1	0.066474	2	23	321	25	0	0	11	0	1	1	0.00578035	1	1	0.013526	2	23	321	25	0	2	23	2
USP33	1	78161673	78225564	1	1	0.00289017	0.571399	1	0.0763832	1	23	322	24	0	2	12	2	1	1	0.00289017	0.794612	1	0.066474	1	23	322	24	0	0	11	0	1	1	0.00289017	1	1	0.013526	1	23	322	24	0	2	23	2
FAM73A	1	78245308	78345225	1	1	0.00289017	0.571399	1	0.0763832	1	23	322	24	0	2	12	2	1	1	0.00289017	0.794612	1	0.066474	1	23	322	24	0	0	11	0	1	1	0.00289017	1	1	0.013526	1	23	322	24	0	2	23	2
NEXN	1	78354199	78409578	1	1	0.00289017	0.535716	1	0.0792733	1	22	323	23	0	2	12	2	1	1	0.00289017	0.820784	1	0.0635838	1	22	323	23	0	0	11	0	1	1	0.00289017	1	1	0.0164162	1	22	323	23	0	2	23	2
FUBP1	1	78413590	78444777	1	1	0.00289017	0.535716	1	0.0792733	1	22	323	23	0	2	12	2	1	1	0.00289017	0.820784	1	0.0635838	1	22	323	23	0	0	11	0	1	1	0.00289017	1	1	0.0164162	1	22	323	23	0	2	23	2
DNAJB4	1	78470635	78482995	1	1	0.00289017	0.535716	1	0.0792733	1	22	323	23	0	2	12	2	1	1	0.00289017	0.820784	1	0.0635838	1	22	323	23	0	0	11	0	1	1	0.00289017	1	1	0.0164162	1	22	323	23	0	2	23	2
GIPC2	1	78511588	78603112	1	1	0.00578035	0.535716	1	0.0792733	2	22	322	24	0	2	12	2	1	1	0.00578035	0.820784	1	0.0635838	2	22	322	24	0	0	11	0	1	1	0.00578035	1	1	0.0164162	2	22	322	24	0	2	23	2
MGC27382	1	78695282	78835147	1	1	0.00578035	0.571399	1	0.0763832	2	23	321	25	0	2	12	2	1	1	0.00578035	0.794612	1	0.066474	2	23	321	25	0	0	11	0	1	1	0.00578035	1	1	0.013526	2	23	321	25	0	2	23	2
PTGFR	1	78956727	79006386	1	1	0.00289017	1	1	0.00784476	1	22	323	23	0	1	13	1	1	1	0.00289017	0.820784	1	0.0635838	1	22	323	23	0	0	11	0	1	1	0.00289017	1	1	0.0164162	1	22	323	23	0	2	23	2
IFI44L	1	79086087	79111830	1	1	0.00289017	1	1	0.00784476	1	22	323	23	0	1	13	1	1	1	0.00289017	0.820784	1	0.0635838	1	22	323	23	0	0	11	0	1	1	0.00289017	1	1	0.0164162	1	22	323	23	0	2	23	2
IFI44	1	79115476	79129763	1	1	0.00289017	1	1	0.0107349	1	21	324	22	0	1	13	1	1	1	0.00289017	0.848199	1	0.0606936	1	21	324	22	0	0	11	0	1	1	0.00289017	1	1	0.0193064	1	21	324	22	0	2	23	2
ELTD1	1	79355448	79472495	1	1	0.00289017	1	1	0.0107349	1	21	324	22	0	1	13	1	1	1	0.00289017	0.848199	1	0.0606936	1	21	324	22	0	0	11	0	1	1	0.00289017	1	1	0.0193064	1	21	324	22	0	2	23	2
LPHN2	1	82266081	82458107	1	1	0.00578035	1	1	0.00206441	2	24	320	26	0	1	13	1	1	1	0.00578035	0.769589	1	0.0693642	2	24	320	26	0	0	11	0	1	1	0.00578035	1	1	0.0106358	2	24	320	26	0	2	23	2
MIR548AP	1	84259597	84379059	1	1	0.00289017	1	1	0.00206441	1	24	321	25	0	1	13	1	1	1	0.00289017	0.769589	1	0.0693642	1	24	321	25	0	0	11	0	1	1	0.00289017	1	1	0.0106358	1	24	321	25	0	2	23	2
TTLL7	1	84335056	84464833	1	1	0.00289017	1	1	0.000825764	1	25	320	26	0	1	13	1	1	1	0.00289017	0.745631	1	0.0722543	1	25	320	26	0	0	11	0	1	1	0.00289017	1	1	0.00774566	1	25	320	26	0	2	23	2
PRKACB	1	84543744	84704181	1	1	0.00289017	1	1	0.00371594	1	26	319	27	0	1	13	1	1	1	0.00289017	0.722664	1	0.0751445	1	26	319	27	0	0	11	0	1	1	0.00289017	1	1	0.00485549	1	26	319	27	0	2	23	2
SAMD13	1	84764048	84816481	1	1	0.00289017	1	1	0.00371594	1	26	319	27	0	1	13	1	1	1	0.00289017	0.722664	1	0.0751445	1	26	319	27	0	0	11	0	1	1	0.00289017	1	1	0.00485549	1	26	319	27	0	2	23	2
UOX	1	84830640	84863576	1	1	0.00289017	1	1	0.00371594	1	26	319	27	0	1	13	1	1	1	0.00289017	0.722664	1	0.0751445	1	26	319	27	0	0	11	0	1	1	0.00289017	1	1	0.00485549	1	26	319	27	0	2	23	2
DNASE2B	1	84864214	84880691	1	1	0.00289017	1	1	0.00660611	1	27	318	28	0	1	13	1	1	1	0.00289017	0.700619	1	0.0780347	1	27	318	28	0	0	11	0	1	1	0.00289017	1	1	0.00196532	1	27	318	28	0	2	23	2
RPF1	1	84944919	84964033	1	1	0.00289017	1	1	0.00660611	1	27	318	28	0	1	13	1	1	1	0.00289017	0.700619	1	0.0780347	1	27	318	28	0	0	11	0	1	1	0.00289017	1	1	0.00196532	1	27	318	28	0	2	23	2
GNG5	1	84964005	84972262	1	1	0.00289017	1	1	0.00660611	1	27	318	28	0	1	13	1	1	1	0.00289017	0.700619	1	0.0780347	1	27	318	28	0	0	11	0	1	1	0.00289017	1	1	0.00196532	1	27	318	28	0	2	23	2
CTBS	1	85018803	85040163	1	1	0.00289017	1	1	0.00660611	1	27	318	28	0	1	13	1	1	1	0.00289017	0.700619	1	0.0780347	1	27	318	28	0	0	11	0	1	1	0.00289017	1	1	0.00196532	1	27	318	28	0	2	23	2
C1orf180	1	85093912	85100703	1	1	0.00289017	1	1	0.00660611	1	27	318	28	0	1	13	1	1	1	0.00289017	0.700619	1	0.0780347	1	27	318	28	0	0	11	0	1	1	0.00289017	1	1	0.00196532	1	27	318	28	0	2	23	2
SSX2IP	1	85109389	85156240	1	1	0.00289017	1	1	0.00660611	1	27	318	28	0	1	13	1	1	1	0.00289017	0.700619	1	0.0780347	1	27	318	28	0	0	11	0	1	1	0.00289017	1	1	0.00196532	1	27	318	28	0	2	23	2
LPAR3	1	85279085	85358896	1	1	0.00289017	1	1	0.00371594	1	26	319	27	0	1	13	1	1	1	0.00289017	0.722664	1	0.0751445	1	26	319	27	0	0	11	0	1	1	0.00289017	1	1	0.00485549	1	26	319	27	0	2	23	2
MCOLN2	1	85391265	85462796	1	1	0.00289017	1	1	0.00371594	1	26	319	27	0	1	13	1	1	1	0.00289017	0.722664	1	0.0751445	1	26	319	27	0	0	11	0	1	1	0.00289017	1	1	0.00485549	1	26	319	27	0	2	23	2
MCOLN3	1	85483764	85514223	1	1	0.00289017	1	1	0.00371594	1	26	319	27	0	1	13	1	1	1	0.00289017	0.722664	1	0.0751445	1	26	319	27	0	0	11	0	1	1	0.00289017	1	1	0.00485549	1	26	319	27	0	2	23	2
WDR63	1	85527992	85598821	1	1	0.00289017	1	1	0.00371594	1	26	319	27	0	1	13	1	1	1	0.00289017	0.722664	1	0.0751445	1	26	319	27	0	0	11	0	1	1	0.00289017	1	1	0.00485549	1	26	319	27	0	2	23	2
MIR4423	1	85599476	85599556	1	1	0.00289017	1	1	0.00371594	1	26	319	27	0	1	13	1	1	1	0.00289017	0.722664	1	0.0751445	1	26	319	27	0	0	11	0	1	1	0.00289017	1	1	0.00485549	1	26	319	27	0	2	23	2
SYDE2	1	85623355	85666728	1	1	0.00289017	1	1	0.00371594	1	26	319	27	0	1	13	1	1	1	0.00289017	0.722664	1	0.0751445	1	26	319	27	0	0	11	0	1	1	0.00289017	1	1	0.00485549	1	26	319	27	0	2	23	2
C1orf52	1	85715636	85725355	1	1	0.00289017	1	1	0.00371594	1	26	319	27	0	1	13	1	1	1	0.00289017	0.722664	1	0.0751445	1	26	319	27	0	0	11	0	1	1	0.00289017	1	1	0.00485549	1	26	319	27	0	2	23	2
BCL10	1	85731459	85742587	1	1	0.00289017	1	1	0.000825764	1	25	320	26	0	1	13	1	1	1	0.00289017	0.745631	1	0.0722543	1	25	320	26	0	0	11	0	1	1	0.00289017	1	1	0.00774566	1	25	320	26	0	2	23	2
LOC646626	1	85742040	85743771	1	1	0.00289017	1	1	0.000825764	1	25	320	26	0	1	13	1	1	1	0.00289017	0.745631	1	0.0722543	1	25	320	26	0	0	11	0	1	1	0.00289017	1	1	0.00774566	1	25	320	26	0	2	23	2
DDAH1	1	85784167	86044046	1	1	0.00289017	1	1	0.000825764	1	25	320	26	0	1	13	1	1	1	0.00289017	0.745631	1	0.0722543	1	25	320	26	0	0	11	0	1	1	0.00289017	1	1	0.00774566	1	25	320	26	0	2	23	2
CYR61	1	86046443	86049648	1	1	0.00289017	1	1	0.000825764	1	25	320	26	0	1	13	1	1	1	0.00289017	0.745631	1	0.0722543	1	25	320	26	0	0	11	0	1	1	0.00289017	1	1	0.00774566	1	25	320	26	0	2	23	2
ZNHIT6	1	86115105	86174116	1	1	0.00289017	1	1	0.000825764	1	25	320	26	0	1	13	1	1	1	0.00289017	0.745631	1	0.0722543	1	25	320	26	0	0	11	0	1	1	0.00289017	1	1	0.00774566	1	25	320	26	0	2	23	2
COL24A1	1	86194915	86622121	1	1	0.00578035	1	1	0.000825764	2	25	319	27	0	1	13	1	1	1	0.00578035	0.745631	1	0.0722543	2	25	319	27	0	0	11	0	1	1	0.00578035	1	1	0.00774566	2	25	319	27	0	2	23	2
ODF2L	1	86812506	86862025	1	1	0.00578035	1	1	0.000825764	2	25	319	27	0	1	13	1	1	1	0.00578035	0.745631	1	0.0722543	2	25	319	27	0	0	11	0	1	1	0.00578035	1	1	0.00774566	2	25	319	27	0	2	23	2
CLCA2	1	86889768	86922240	1	1	0.00578035	1	1	0.000825764	2	25	319	27	0	1	13	1	1	1	0.00578035	0.745631	1	0.0722543	2	25	319	27	0	0	11	0	1	1	0.00578035	1	1	0.00774566	2	25	319	27	0	2	23	2
CLCA1	1	86934525	86965974	1	1	0.00578035	1	1	0.000825764	2	25	319	27	0	1	13	1	1	1	0.00578035	0.745631	1	0.0722543	2	25	319	27	0	0	11	0	1	1	0.00578035	1	1	0.00774566	2	25	319	27	0	2	23	2
CLCA4	1	87012758	87046432	1	1	0.00289017	1	1	0.00371594	1	26	319	27	0	1	13	1	1	1	0.00289017	0.722664	1	0.0751445	1	26	319	27	0	0	11	0	1	1	0.00289017	1	1	0.00485549	1	26	319	27	0	2	23	2
CLCA3P	1	87099958	87121059	1	1	0.00289017	1	1	0.00371594	1	26	319	27	0	1	13	1	1	1	0.00289017	0.722664	1	0.0751445	1	26	319	27	0	0	11	0	1	1	0.00289017	1	1	0.00485549	1	26	319	27	0	2	23	2
SH3GLB1	1	87170252	87213867	1	1	0.00289017	1	1	0.00371594	1	26	319	27	0	1	13	1	1	1	0.00289017	0.722664	1	0.0751445	1	26	319	27	0	0	11	0	1	1	0.00289017	1	1	0.00485549	1	26	319	27	0	2	23	2
SEP15	1	87328127	87380107	1	1	0.00289017	1	1	0.00371594	1	26	319	27	0	1	13	1	1	1	0.00289017	0.722664	1	0.0751445	1	26	319	27	0	0	11	0	1	1	0.00289017	1	1	0.00485549	1	26	319	27	0	2	23	2
HS2ST1	1	87380334	87575681	1	1	0.00289017	1	1	0.00371594	1	26	319	27	0	1	13	1	1	1	0.00289017	0.722664	1	0.0751445	1	26	319	27	0	0	11	0	1	1	0.00289017	1	1	0.00485549	1	26	319	27	0	2	23	2
LOC339524	1	87595447	87634886	1	1	0.00289017	1	1	0.00371594	1	26	319	27	0	1	13	1	1	1	0.00289017	0.722664	1	0.0751445	1	26	319	27	0	0	11	0	1	1	0.00289017	1	1	0.00485549	1	26	319	27	0	2	23	2
LMO4	1	87794150	87814607	1	1	0.00289017	1	1	0.000825764	1	25	320	26	0	1	13	1	1	1	0.00289017	0.745631	1	0.0722543	1	25	320	26	0	0	11	0	1	1	0.00289017	1	1	0.00774566	1	25	320	26	0	2	23	2
LOC100505768	1	87819209	87837338	1	1	0.00289017	1	1	0.000825764	1	25	320	26	0	1	13	1	1	1	0.00289017	0.745631	1	0.0722543	1	25	320	26	0	0	11	0	1	1	0.00289017	1	1	0.00774566	1	25	320	26	0	2	23	2
PKN2	1	89149921	89301938	1	1	0.00289017	1	1	0.000825764	1	25	320	26	0	1	13	1	1	1	0.00289017	0.745631	1	0.0722543	1	25	320	26	0	0	11	0	1	1	0.00289017	1	1	0.00774566	1	25	320	26	0	2	23	2
GTF2B	1	89318320	89357301	1	1	0.00289017	1	1	0.00206441	1	24	321	25	0	1	13	1	1	1	0.00289017	0.769589	1	0.0693642	1	24	321	25	0	0	11	0	1	1	0.00289017	1	1	0.0106358	1	24	321	25	0	2	23	2
CCBL2	1	89401455	89458643	1	1	0.00289017	1	1	0.000825764	1	25	320	26	0	1	13	1	1	1	0.00289017	0.745631	1	0.0722543	1	25	320	26	0	0	11	0	1	1	0.00289017	1	1	0.00774566	1	25	320	26	0	2	23	2
RBMXL1	1	89445138	89458643	1	1	0.00289017	1	1	0.000825764	1	25	320	26	0	1	13	1	1	1	0.00289017	0.745631	1	0.0722543	1	25	320	26	0	0	11	0	1	1	0.00289017	1	1	0.00774566	1	25	320	26	0	2	23	2
GBP3	1	89472359	89488549	1	1	0.00289017	1	1	0.000825764	1	25	320	26	0	1	13	1	1	1	0.00289017	0.745631	1	0.0722543	1	25	320	26	0	0	11	0	1	1	0.00289017	1	1	0.00774566	1	25	320	26	0	2	23	2
GBP1	1	89517986	89531043	1	1	0.00289017	1	1	0.000825764	1	25	320	26	0	1	13	1	1	1	0.00289017	0.745631	1	0.0722543	1	25	320	26	0	0	11	0	1	1	0.00289017	1	1	0.00774566	1	25	320	26	0	2	23	2
GBP2	1	89573309	89591799	1	1	0.00289017	1	1	0.000825764	1	25	320	26	0	1	13	1	1	1	0.00289017	0.745631	1	0.0722543	1	25	320	26	0	0	11	0	1	1	0.00289017	1	1	0.00774566	1	25	320	26	0	2	23	2
GBP7	1	89597433	89641723	1	1	0.00289017	1	1	0.000825764	1	25	320	26	0	1	13	1	1	1	0.00289017	0.745631	1	0.0722543	1	25	320	26	0	0	11	0	1	1	0.00289017	1	1	0.00774566	1	25	320	26	0	2	23	2
GBP4	1	89646830	89664633	1	1	0.00289017	1	1	0.000825764	1	25	320	26	0	1	13	1	1	1	0.00289017	0.745631	1	0.0722543	1	25	320	26	0	0	11	0	1	1	0.00289017	1	1	0.00774566	1	25	320	26	0	2	23	2
GBP5	1	89724633	89738544	1	1	0.00289017	1	1	0.000825764	1	25	320	26	0	1	13	1	1	1	0.00289017	0.745631	1	0.0722543	1	25	320	26	0	0	11	0	1	1	0.00289017	1	1	0.00774566	1	25	320	26	0	2	23	2
GBP6	1	89829435	89853719	1	1	0.00289017	1	1	0.000825764	1	25	320	26	0	1	13	1	1	1	0.00289017	0.745631	1	0.0722543	1	25	320	26	0	0	11	0	1	1	0.00289017	1	1	0.00774566	1	25	320	26	0	2	23	2
GBP1P1	1	89873237	89890493	1	1	0.00289017	1	1	0.00206441	1	24	321	25	0	1	13	1	1	1	0.00289017	0.769589	1	0.0693642	1	24	321	25	0	0	11	0	1	1	0.00289017	1	1	0.0106358	1	24	321	25	0	2	23	2
LRRC8B	1	89990396	90063420	1	1	0.00289017	1	1	0.00206441	1	24	321	25	0	1	13	1	1	1	0.00289017	0.769589	1	0.0693642	1	24	321	25	0	0	11	0	1	1	0.00289017	1	1	0.0106358	1	24	321	25	0	2	23	2
FLJ27354	1	90090407	90098453	1	1	0.00289017	1	1	0.00206441	1	24	321	25	0	1	13	1	1	1	0.00289017	0.769589	1	0.0693642	1	24	321	25	0	0	11	0	1	1	0.00289017	1	1	0.0106358	1	24	321	25	0	2	23	2
LRRC8C	1	90098643	90185094	1	1	0.00289017	1	1	0.00206441	1	24	321	25	0	1	13	1	1	1	0.00289017	0.769589	1	0.0693642	1	24	321	25	0	0	11	0	1	1	0.00289017	1	1	0.0106358	1	24	321	25	0	2	23	2
LRRC8D	1	90286572	90401989	1	1	0.00289017	1	1	0.00206441	1	24	321	25	0	1	13	1	1	1	0.00289017	0.769589	1	0.0693642	1	24	321	25	0	0	11	0	1	1	0.00289017	1	1	0.0106358	1	24	321	25	0	2	23	2
GEMIN8P4	1	90458823	90460525	1	1	0.00289017	1	1	0.00206441	1	24	321	25	0	1	13	1	1	1	0.00289017	0.769589	1	0.0693642	1	24	321	25	0	0	11	0	1	1	0.00289017	1	1	0.0106358	1	24	321	25	0	2	23	2
ZNF326	1	90460677	90494094	1	1	0.00289017	1	1	0.00206441	1	24	321	25	0	1	13	1	1	1	0.00289017	0.769589	1	0.0693642	1	24	321	25	0	0	11	0	1	1	0.00289017	1	1	0.0106358	1	24	321	25	0	2	23	2
BARHL2	1	91177578	91182794	1	1	0.00289017	1	1	0.0107349	1	21	324	22	0	1	13	1	1	1	0.00289017	0.848199	1	0.0606936	1	21	324	22	0	0	11	0	1	1	0.00289017	1	1	0.0193064	1	21	324	22	0	2	23	2
ZNF644	1	91380856	91487812	1	1	0.00289017	1	1	0.0107349	1	21	324	22	0	1	13	1	1	1	0.00289017	0.848199	1	0.0606936	1	21	324	22	0	0	11	0	1	1	0.00289017	0.457346	1	0.0593064	1	21	324	22	0	3	22	3
HFM1	1	91726322	91870426	1	1	0.00289017	1	1	0.0136251	1	20	325	21	0	1	13	1	1	1	0.00289017	0.876966	1	0.0578035	1	20	325	21	0	0	11	0	1	1	0.00289017	0.987743	1	0.0221965	1	20	325	21	0	2	23	2
CDC7	1	91966403	91991321	1	1	0.00289017	1	1	0.0136251	1	20	325	21	0	1	13	1	1	1	0.00289017	0.876966	1	0.0578035	1	20	325	21	0	0	11	0	1	1	0.00289017	0.987743	1	0.0221965	1	20	325	21	0	2	23	2
HSP90B3P	1	92100567	92109335	1	1	0.00289017	1	1	0.0136251	1	20	325	21	0	1	13	1	1	1	0.00289017	0.876966	1	0.0578035	1	20	325	21	0	0	11	0	1	1	0.00289017	0.987743	1	0.0221965	1	20	325	21	0	2	23	2
TGFBR3	1	92145899	92371559	1	1	0.00578035	1	1	0.0107349	2	21	323	23	0	1	13	1	1	1	0.00578035	0.848199	1	0.0606936	2	21	323	23	0	0	11	0	1	1	0.00578035	1	1	0.0193064	2	21	323	23	0	2	23	2
BRDT	1	92414927	92479985	1	1	0.00867052	1	1	0.0107349	3	21	322	24	0	1	13	1	1	1	0.00867052	0.848199	1	0.0606936	3	21	322	24	0	0	11	0	1	1	0.00867052	1	1	0.0193064	3	21	322	24	0	2	23	2
EPHX4	1	92495532	92529093	1	1	0.0115607	1	1	0.0107349	4	21	321	25	0	1	13	1	1	1	0.0115607	0.848199	1	0.0606936	4	21	321	25	0	0	11	0	1	1	0.0115607	1	1	0.0193064	4	21	321	25	0	2	23	2
BTBD8	1	92545861	92613401	1	1	0.00867052	1	1	0.0107349	3	21	322	24	0	1	13	1	1	1	0.00867052	0.848199	1	0.0606936	3	21	322	24	0	0	11	0	1	1	0.00867052	1	1	0.0193064	3	21	322	24	0	2	23	2
KIAA1107	1	92632608	92650280	1	1	0.0115607	1	1	0.00784476	4	22	320	26	0	1	13	1	1	1	0.0115607	0.820784	1	0.0635838	4	22	320	26	0	0	11	0	1	1	0.0115607	1	1	0.0164162	4	22	320	26	0	2	23	2
C1orf146	1	92683572	92711367	1	1	0.0115607	1	1	0.00495458	4	23	319	27	0	1	13	1	1	1	0.0115607	0.794612	1	0.066474	4	23	319	27	0	0	11	0	1	1	0.0115607	1	1	0.013526	4	23	319	27	0	2	23	2
GLMN	1	92711954	92764566	1	1	0.0115607	1	1	0.00495458	4	23	319	27	0	1	13	1	1	1	0.0115607	0.794612	1	0.066474	4	23	319	27	0	0	11	0	1	1	0.0115607	1	1	0.013526	4	23	319	27	0	2	23	2
RPAP2	1	92764521	92853732	1	1	0.0115607	1	1	0.00495458	4	23	319	27	0	1	13	1	1	1	0.0115607	0.794612	1	0.066474	4	23	319	27	0	0	11	0	1	1	0.0115607	1	1	0.013526	4	23	319	27	0	2	23	2
GFI1	1	92940317	92952433	1	1	0.00867052	1	1	0.00495458	3	23	320	26	0	1	13	1	1	1	0.00867052	0.794612	1	0.066474	3	23	320	26	0	0	11	0	1	1	0.00867052	1	1	0.013526	3	23	320	26	0	2	23	2
EVI5	1	92974252	93257961	1	1	0.00867052	1	1	0.00371594	3	26	317	29	0	1	13	1	1	1	0.00867052	0.722664	1	0.0751445	3	26	317	29	0	0	11	0	1	1	0.00867052	1	1	0.00485549	3	26	317	29	0	2	23	2
RPL5	1	93297593	93307481	1	1	0.00867052	1	1	0.00371594	3	26	317	29	0	1	13	1	1	1	0.00867052	0.722664	1	0.0751445	3	26	317	29	0	0	11	0	1	1	0.00867052	1	1	0.00485549	3	26	317	29	0	2	23	2
FAM69A	1	93298285	93427079	1	1	0.00867052	1	1	0.00371594	3	26	317	29	0	1	13	1	1	1	0.00867052	0.722664	1	0.0751445	3	26	317	29	0	0	11	0	1	1	0.00867052	1	1	0.00485549	3	26	317	29	0	2	23	2
SNORD21	1	93302845	93302940	1	1	0.00867052	1	1	0.00371594	3	26	317	29	0	1	13	1	1	1	0.00867052	0.722664	1	0.0751445	3	26	317	29	0	0	11	0	1	1	0.00867052	1	1	0.00485549	3	26	317	29	0	2	23	2
SNORA66	1	93306275	93306408	1	1	0.00867052	1	1	0.00371594	3	26	317	29	0	1	13	1	1	1	0.00867052	0.722664	1	0.0751445	3	26	317	29	0	0	11	0	1	1	0.00867052	1	1	0.00485549	3	26	317	29	0	2	23	2
MTF2	1	93544791	93604638	1	1	0.00867052	1	1	0.00371594	3	26	317	29	0	1	13	1	1	1	0.00867052	0.722664	1	0.0751445	3	26	317	29	0	0	11	0	1	1	0.00867052	1	1	0.00485549	3	26	317	29	0	2	23	2
TMED5	1	93615298	93646246	1	1	0.00867052	1	1	0.00660611	3	27	316	30	0	1	13	1	1	1	0.00867052	0.700619	1	0.0780347	3	27	316	30	0	0	11	0	1	1	0.00867052	1	1	0.00196532	3	27	316	30	0	2	23	2
CCDC18	1	93646280	93744287	1	1	0.0144509	1	1	0.00371594	5	26	315	31	0	1	13	1	1	1	0.0144509	0.722664	1	0.0751445	5	26	315	31	0	0	11	0	1	1	0.0144509	1	1	0.00485549	5	26	315	31	0	2	23	2
LOC100131564	1	93775665	93811368	1	1	0.0115607	1	1	0.000825764	4	25	317	29	0	1	13	1	1	1	0.0115607	0.745631	1	0.0722543	4	25	317	29	0	0	11	0	1	1	0.0115607	1	1	0.00774566	4	25	317	29	0	2	23	2
DR1	1	93811477	93828148	1	1	0.0115607	1	1	0.000825764	4	25	317	29	0	1	13	1	1	1	0.0115607	0.745631	1	0.0722543	4	25	317	29	0	0	11	0	1	1	0.0115607	1	1	0.00774566	4	25	317	29	0	2	23	2
FNBP1L	1	93913687	94020218	1	1	0.0115607	1	1	0.000825764	4	25	317	29	0	1	13	1	1	1	0.0115607	0.745631	1	0.0722543	4	25	317	29	0	0	11	0	1	1	0.0115607	1	1	0.00774566	4	25	317	29	0	2	23	2
BCAR3	1	94027342	94312706	1	1	0.00578035	1	1	0.00206441	2	24	320	26	0	1	13	1	1	1	0.00578035	0.769589	1	0.0693642	2	24	320	26	0	0	11	0	1	1	0.00578035	1	1	0.0106358	2	24	320	26	0	2	23	2
LOC100129046	1	94057524	94065587	1	1	0.00578035	1	1	0.00206441	2	24	320	26	0	1	13	1	1	1	0.00578035	0.769589	1	0.0693642	2	24	320	26	0	0	11	0	1	1	0.00578035	1	1	0.0106358	2	24	320	26	0	2	23	2
MIR760	1	94312387	94312467	1	1	0.00578035	1	1	0.00784476	2	22	322	24	0	1	13	1	1	1	0.00578035	0.820784	1	0.0635838	2	22	322	24	0	0	11	0	1	1	0.00578035	1	1	0.0164162	2	22	322	24	0	2	23	2
DNTTIP2	1	94335013	94344762	1	1	0.00578035	1	1	0.00784476	2	22	322	24	0	1	13	1	1	1	0.00578035	0.820784	1	0.0635838	2	22	322	24	0	0	11	0	1	1	0.00578035	1	1	0.0164162	2	22	322	24	0	2	23	2
GCLM	1	94352589	94375012	1	1	0.00578035	1	1	0.00784476	2	22	322	24	0	1	13	1	1	1	0.00578035	0.820784	1	0.0635838	2	22	322	24	0	0	11	0	1	1	0.00578035	1	1	0.0164162	2	22	322	24	0	2	23	2
ABCA4	1	94458393	94586705	1	1	0.00578035	1	1	0.00206441	2	24	320	26	0	1	13	1	1	1	0.00578035	1	1	0.0215449	2	24	320	26	0	1	10	1	1	1	0.00578035	1	1	0.0106358	2	24	320	26	0	2	23	2
ARHGAP29	1	94634462	94703307	1	1	0.00289017	1	1	0.000825764	1	25	320	26	0	1	13	1	1	1	0.00289017	0.745631	1	0.0722543	1	25	320	26	0	0	11	0	1	1	0.00289017	1	1	0.00774566	1	25	320	26	0	2	23	2
ABCD3	1	94883932	94984219	1	1	0.00289017	1	1	0.00206441	1	24	321	25	0	1	13	1	1	1	0.00289017	0.769589	1	0.0693642	1	24	321	25	0	0	11	0	1	1	0.00289017	1	1	0.0106358	1	24	321	25	0	2	23	2
F3	1	94994731	95007413	1	1	0.00289017	1	1	0.00206441	1	24	321	25	0	1	13	1	1	1	0.00289017	0.769589	1	0.0693642	1	24	321	25	0	0	11	0	1	1	0.00289017	1	1	0.0106358	1	24	321	25	0	2	23	2
SLC44A3	1	95285897	95360803	1	1	0.00289017	1	1	0.000825764	1	25	320	26	0	1	13	1	1	1	0.00289017	0.745631	1	0.0722543	1	25	320	26	0	0	11	0	1	1	0.00289017	1	1	0.00774566	1	25	320	26	0	2	23	2
CNN3	1	95362506	95392735	1	1	0.00289017	1	1	0.00206441	1	24	321	25	0	1	13	1	1	1	0.00289017	0.769589	1	0.0693642	1	24	321	25	0	0	11	0	1	1	0.00289017	1	1	0.0106358	1	24	321	25	0	2	23	2
LOC729970	1	95393583	95428826	1	1	0.00289017	1	1	0.00495458	1	23	322	24	0	1	13	1	1	1	0.00289017	0.794612	1	0.066474	1	23	322	24	0	0	11	0	1	1	0.00289017	1	1	0.013526	1	23	322	24	0	2	23	2
ALG14	1	95448278	95538507	1	1	0.00289017	1	1	0.00495458	1	23	322	24	0	1	13	1	1	1	0.00289017	0.794612	1	0.066474	1	23	322	24	0	0	11	0	1	1	0.00289017	1	1	0.013526	1	23	322	24	0	2	23	2
TMEM56	1	95558072	95663161	1	1	0.00289017	1	1	0.00495458	1	23	322	24	0	1	13	1	1	1	0.00289017	0.794612	1	0.066474	1	23	322	24	0	0	11	0	1	1	0.00289017	1	1	0.013526	1	23	322	24	0	2	23	2
TMEM56-RWDD3	1	95583478	95710509	1	1	0.00289017	1	1	0.00784476	1	22	323	23	0	1	13	1	1	1	0.00289017	0.820784	1	0.0635838	1	22	323	23	0	0	11	0	1	1	0.00289017	1	1	0.0164162	1	22	323	23	0	2	23	2
RWDD3	1	95699710	95712781	1	1	0.00289017	1	1	0.0165153	1	19	326	20	0	1	13	1	1	1	0.00289017	0.907206	1	0.0549133	1	19	326	20	0	0	11	0	1	1	0.00289017	0.939345	1	0.0250867	1	19	326	20	0	2	23	2
FLJ31662	1	95940292	95944912	1	1	0.00289017	1	1	0.0222956	1	17	328	18	0	1	13	1	1	1	0.00289017	0.972684	1	0.0491329	1	17	328	18	0	0	11	0	1	1	0.00289017	0.836486	1	0.0308671	1	17	328	18	0	2	23	2
PTBP2	1	97187174	97280605	1	1	0.00578035	1	1	0.0222956	2	17	327	19	0	1	13	1	1	1	0.00578035	0.972684	1	0.0491329	2	17	327	19	0	0	11	0	1	1	0.00578035	0.836486	1	0.0308671	2	17	327	19	0	2	23	2
DPYD	1	97543299	98386615	1	1	0.00578035	1	1	0.0165153	2	19	325	21	0	1	13	1	1	1	0.00578035	0.907206	1	0.0549133	2	19	325	21	0	0	11	0	1	1	0.00578035	0.939345	1	0.0250867	2	19	325	21	0	2	23	2
DPYD-AS1	1	97561478	97788511	1	1	0.00578035	1	1	0.0194055	2	18	326	20	0	1	13	1	1	1	0.00578035	0.939058	1	0.0520231	2	18	326	20	0	0	11	0	1	1	0.00578035	0.888932	1	0.0279769	2	18	326	20	0	2	23	2
MIR137HG	1	98453555	98515249	1	1	0.00289017	1	1	0.0222956	1	17	328	18	0	1	13	1	1	1	0.00289017	0.972684	1	0.0491329	1	17	328	18	0	0	11	0	1	1	0.00289017	0.836486	1	0.0308671	1	17	328	18	0	2	23	2
MIR2682	1	98510798	98510907	1	1	0.00289017	1	1	0.0251858	1	16	329	17	0	1	13	1	1	1	0.00289017	1	1	0.0462428	1	16	329	17	0	0	11	0	1	1	0.00289017	0.782013	1	0.0337572	1	16	329	17	0	2	23	2
MIR137	1	98511625	98511727	1	1	0.00289017	1	1	0.0251858	1	16	329	17	0	1	13	1	1	1	0.00289017	1	1	0.0462428	1	16	329	17	0	0	11	0	1	1	0.00289017	0.782013	1	0.0337572	1	16	329	17	0	2	23	2
LOC729987	1	98676266	98738214	1	1	0.00289017	1	1	0.0251858	1	16	329	17	0	1	13	1	1	1	0.00289017	1	1	0.0462428	1	16	329	17	0	0	11	0	1	1	0.00289017	0.251834	1	0.0737572	1	16	329	17	0	3	22	3
SNX7	1	99127235	99226056	1	1	0.00289017	1	1	0.0251858	1	16	329	17	0	1	13	1	1	1	0.00289017	1	1	0.0462428	1	16	329	17	0	0	11	0	1	1	0.00289017	0.251834	1	0.0737572	1	16	329	17	0	3	22	3
LPPR5	1	99355800	99470449	1	1	0.00289017	1	1	0.0309661	1	14	331	15	0	1	13	1	1	1	0.00289017	1	1	0.0404624	1	14	331	15	0	0	11	0	1	1	0.00289017	0.17976	1	0.0795376	1	14	331	15	0	3	22	3
LOC100129620	1	99469831	99614408	1	1	0.00578035	1	1	0.0309661	2	14	330	16	0	1	13	1	1	1	0.00578035	1	1	0.0404624	2	14	330	16	0	0	11	0	1	1	0.00578035	0.17976	1	0.0795376	2	14	330	16	0	3	22	3
LPPR4	1	99729847	99775138	1	1	0.00578035	1	1	0.0338563	2	13	331	15	0	1	13	1	1	1	0.00578035	1	1	0.0375723	2	13	331	15	0	0	11	0	1	1	0.00578035	0.606986	1	0.0424277	2	13	331	15	0	2	23	2
PALMD	1	100111430	100160097	1	1	0.00867052	1	1	0.0338563	3	13	330	16	0	1	13	1	1	1	0.00867052	1	1	0.0375723	3	13	330	16	0	0	11	0	1	1	0.00867052	0.606986	1	0.0424277	3	13	330	16	0	2	23	2
MIR548AA1	1	100154610	100178513	1	1	0.00578035	1	1	0.0338563	2	13	331	15	0	1	13	1	1	1	0.00578035	1	1	0.0375723	2	13	331	15	0	0	11	0	1	1	0.00578035	0.606986	1	0.0424277	2	13	331	15	0	2	23	2
MIR548D1	1	100154610	100178513	1	1	0.00578035	1	1	0.0338563	2	13	331	15	0	1	13	1	1	1	0.00578035	1	1	0.0375723	2	13	331	15	0	0	11	0	1	1	0.00578035	0.606986	1	0.0424277	2	13	331	15	0	2	23	2
FRRS1	1	100174258	100231349	1	1	0.00578035	1	1	0.0338563	2	13	331	15	0	1	13	1	1	1	0.00578035	1	1	0.0375723	2	13	331	15	0	0	11	0	1	1	0.00578035	0.606986	1	0.0424277	2	13	331	15	0	2	23	2
AGL	1	100315639	100389579	1	1	0.00578035	1	1	0.0309661	2	14	330	16	0	1	13	1	1	1	0.00578035	1	1	0.0404624	2	14	330	16	0	0	11	0	1	1	0.00578035	0.667159	1	0.0395376	2	14	330	16	0	2	23	2
SLC35A3	1	100435344	100492534	1	1	0.00578035	1	1	0.0309661	2	14	330	16	0	1	13	1	1	1	0.00578035	1	1	0.0404624	2	14	330	16	0	0	11	0	1	1	0.00578035	0.667159	1	0.0395376	2	14	330	16	0	2	23	2
HIAT1	1	100503788	100548929	1	1	0.00578035	1	1	0.0338563	2	13	331	15	0	1	13	1	1	1	0.00578035	1	1	0.0375723	2	13	331	15	0	0	11	0	0.490986	1	0.0342197	0.606986	1	0.0424277	2	13	331	15	1	2	22	3
SASS6	1	100549101	100598511	1	1	0.00578035	1	1	0.0338563	2	13	331	15	0	1	13	1	1	1	0.00578035	1	1	0.0375723	2	13	331	15	0	0	11	0	0.490986	1	0.0342197	0.606986	1	0.0424277	2	13	331	15	1	2	22	3
TRMT13	1	100598705	100616054	1	1	0.00578035	1	1	0.0367465	2	12	332	14	0	1	13	1	1	1	0.00578035	1	1	0.0346821	2	12	332	14	0	0	11	0	0.490986	1	0.0342197	0.545229	1	0.0453179	2	12	332	14	1	2	22	3
LRRC39	1	100614003	100643829	1	1	0.00578035	1	1	0.0367465	2	12	332	14	0	1	13	1	1	1	0.00578035	1	1	0.0346821	2	12	332	14	0	0	11	0	0.490986	1	0.0342197	0.545229	1	0.0453179	2	12	332	14	1	2	22	3
DBT	1	100652477	100715409	1	1	0.00578035	1	1	0.0367465	2	12	332	14	0	1	13	1	1	1	0.00578035	1	1	0.0346821	2	12	332	14	0	0	11	0	0.490986	1	0.0342197	0.545229	1	0.0453179	2	12	332	14	1	2	22	3
RTCA	1	100731713	100758325	1	1	0.00289017	1	1	0.0367465	1	12	333	13	0	1	13	1	1	1	0.00289017	1	1	0.0346821	1	12	333	13	0	0	11	0	0.301615	1	0.0371098	0.545229	1	0.0453179	1	12	333	13	1	2	22	3
MIR553	1	100746796	100746864	1	1	0.00289017	1	1	0.0367465	1	12	333	13	0	1	13	1	1	1	0.00289017	1	1	0.0346821	1	12	333	13	0	0	11	0	0.301615	1	0.0371098	0.545229	1	0.0453179	1	12	333	13	1	2	22	3
CDC14A	1	100818022	100985833	1	1	0.00289017	1	1	0.0367465	1	12	333	13	0	1	13	1	1	1	0.00289017	1	1	0.0346821	1	12	333	13	0	0	11	0	0.301615	1	0.0371098	0.545229	1	0.0453179	1	12	333	13	1	2	22	3
GPR88	1	101003727	101007583	1	1	0.00289017	1	1	0.0367465	1	12	333	13	0	1	13	1	1	1	0.00289017	1	1	0.0346821	1	12	333	13	0	0	11	0	0.301615	1	0.0371098	0.545229	1	0.0453179	1	12	333	13	1	2	22	3
LOC100128787	1	101092605	101112560	1	1	0.00578035	0.211091	1	0.105285	2	13	331	15	0	2	12	2	1	1	0.00578035	1	1	0.0375723	2	13	331	15	0	0	11	0	1	1	0.00578035	0.606986	1	0.0424277	2	13	331	15	0	2	23	2
VCAM1	1	101185195	101204601	1	1	0.00578035	1	1	0.0338563	2	13	331	15	0	1	13	1	1	1	0.00578035	1	1	0.0375723	2	13	331	15	0	0	11	0	1	1	0.00578035	0.606986	1	0.0424277	2	13	331	15	0	2	23	2
EXTL2	1	101337927	101360735	1	1	0.00289017	1	1	0.0346821	1	12	333	13	0	0	14	0	1	1	0.00289017	1	1	0.0346821	1	12	333	13	0	0	11	0	1	1	0.00289017	0.545229	1	0.0453179	1	12	333	13	0	2	23	2
SLC30A7	1	101361631	101447311	1	1	0.00289017	1	1	0.0346821	1	12	333	13	0	0	14	0	1	1	0.00289017	1	1	0.0346821	1	12	333	13	0	0	11	0	1	1	0.00289017	0.545229	1	0.0453179	1	12	333	13	0	2	23	2
DPH5	1	101455179	101491362	1	1	0.00289017	1	1	0.0346821	1	12	333	13	0	0	14	0	1	1	0.00289017	1	1	0.0346821	1	12	333	13	0	0	11	0	1	1	0.00289017	0.545229	1	0.0453179	1	12	333	13	0	2	23	2
S1PR1	1	101702304	101707076	1	1	0.00289017	1	1	0.0346821	1	12	333	13	0	0	14	0	1	1	0.00289017	1	1	0.0346821	1	12	333	13	0	0	11	0	1	1	0.00289017	0.545229	1	0.0453179	1	12	333	13	0	2	23	2
RNU6-6	1	101806424	101806451	1	1	0.00289017	1	1	0.0346821	1	12	333	13	0	0	14	0	1	1	0.00289017	1	1	0.0346821	1	12	333	13	0	0	11	0	1	1	0.00289017	0.545229	1	0.0453179	1	12	333	13	0	2	23	2
OLFM3	1	102268126	102462790	1	1	0.00289017	0.993523	1	0.0375723	1	13	332	14	0	0	14	0	1	1	0.00289017	1	1	0.0375723	1	13	332	14	0	0	11	0	1	1	0.00289017	0.606986	1	0.0424277	1	13	332	14	0	2	23	2
DNAJA1P5	1	102337566	102360299	1	1	0.00289017	0.993523	1	0.0375723	1	13	332	14	0	0	14	0	1	1	0.00289017	1	1	0.0375723	1	13	332	14	0	0	11	0	1	1	0.00289017	0.606986	1	0.0424277	1	13	332	14	0	2	23	2
COL11A1	1	103342022	103574052	1	1	0.0144509	0.993523	1	0.0375723	5	13	328	18	0	0	14	0	1	1	0.0144509	1	1	0.0375723	5	13	328	18	0	0	11	0	1	1	0.0144509	0.606986	1	0.0424277	5	13	328	18	0	2	23	2
RNPC3	1	104068577	104097859	1	1	0.0115607	1	1	0.0346821	4	12	330	16	0	0	14	0	1	1	0.0115607	1	1	0.0346821	4	12	330	16	0	0	11	0	1	1	0.0115607	0.545229	1	0.0453179	4	12	330	16	0	2	23	2
AMY2B	1	104097321	104122149	1	1	0.0115607	1	1	0.0346821	4	12	330	16	0	0	14	0	1	1	0.0115607	1	1	0.0346821	4	12	330	16	0	0	11	0	1	1	0.0115607	0.545229	1	0.0453179	4	12	330	16	0	2	23	2
ACTG1P4	1	104112025	104114008	1	1	0.0115607	1	1	0.0346821	4	12	330	16	0	0	14	0	1	1	0.0115607	1	1	0.0346821	4	12	330	16	0	0	11	0	1	1	0.0115607	0.545229	1	0.0453179	4	12	330	16	0	2	23	2
AMY2A	1	104159998	104168400	1	1	0.0115607	1	1	0.0346821	4	12	330	16	0	0	14	0	1	1	0.0115607	1	1	0.0346821	4	12	330	16	0	0	11	0	1	1	0.0115607	0.545229	1	0.0453179	4	12	330	16	0	2	23	2
AMY1A	1	104198140	104207173	1	1	0.0115607	1	1	0.0346821	4	12	330	16	0	0	14	0	1	1	0.0115607	1	1	0.0346821	4	12	330	16	0	0	11	0	1	1	0.0115607	0.545229	1	0.0453179	4	12	330	16	0	2	23	2
AMY1C	1	104198302	104207172	1	1	0.0115607	1	1	0.0346821	4	12	330	16	0	0	14	0	1	1	0.0115607	1	1	0.0346821	4	12	330	16	0	0	11	0	1	1	0.0115607	0.545229	1	0.0453179	4	12	330	16	0	2	23	2
AMY1B	1	104198324	104207172	1	1	0.0115607	1	1	0.0346821	4	12	330	16	0	0	14	0	1	1	0.0115607	1	1	0.0346821	4	12	330	16	0	0	11	0	1	1	0.0115607	0.545229	1	0.0453179	4	12	330	16	0	2	23	2
LOC100129138	1	104615644	104619693	1	1	0.0144509	1	1	0.0317919	5	11	330	16	0	0	14	0	1	1	0.0144509	1	1	0.0317919	5	11	330	16	0	0	11	0	1	1	0.0144509	0.482196	1	0.0482081	5	11	330	16	0	2	23	2
PRMT6	1	107599266	107601916	1	1	0.0115607	0.959626	1	0.0396367	4	11	331	15	0	1	13	1	1	1	0.0115607	1	1	0.0317919	4	11	331	15	0	0	11	0	1	1	0.0115607	0.0906962	1	0.0882081	4	11	331	15	0	3	22	3
NTNG1	1	107682628	108024475	1	1	0.017341	1	1	0.0338563	6	13	327	19	0	1	13	1	1	1	0.017341	1	1	0.0375723	6	13	327	19	0	0	11	0	1	1	0.017341	0.14719	1	0.0824277	6	13	327	19	0	3	22	3
VAV3	1	108113781	108507545	1	1	0.0115607	0.959626	1	0.0396367	4	11	331	15	0	1	13	1	1	1	0.0115607	1	1	0.0317919	4	11	331	15	0	0	11	0	1	1	0.0115607	0.0906962	1	0.0882081	4	11	331	15	0	3	22	3
VAV3-AS1	1	108507064	108537229	1	1	0.0115607	0.959626	1	0.0396367	4	11	331	15	0	1	13	1	1	1	0.0115607	1	1	0.0317919	4	11	331	15	0	0	11	0	1	1	0.0115607	0.0906962	1	0.0882081	4	11	331	15	0	3	22	3
SLC25A24	1	108677343	108742980	1	1	0.0202312	0.959626	1	0.0396367	7	11	328	18	0	1	13	1	1	1	0.0202312	1	1	0.0317919	7	11	328	18	0	0	11	0	1	1	0.0202312	0.0906962	1	0.0882081	7	11	328	18	0	3	22	3
NBPF4	1	108765962	108786703	1	1	0.0202312	1	1	0.0367465	7	12	327	19	0	1	13	1	1	1	0.0202312	1	1	0.0346821	7	12	327	19	0	0	11	0	1	1	0.0202312	0.117392	1	0.0853179	7	12	327	19	0	3	22	3
NBPF6	1	108992903	109013260	1	1	0.0202312	1	1	0.0367465	7	12	327	19	0	1	13	1	1	1	0.0202312	1	1	0.0346821	7	12	327	19	0	0	11	0	1	1	0.0202312	0.117392	1	0.0853179	7	12	327	19	0	3	22	3
FAM102B	1	109102970	109181949	1	1	0.0144509	1	1	0.0338563	5	13	328	18	0	1	13	1	1	1	0.0144509	1	1	0.0375723	5	13	328	18	0	0	11	0	1	1	0.0144509	0.14719	1	0.0824277	5	13	328	18	0	3	22	3
HENMT1	1	109190909	109204148	1	1	0.0144509	1	1	0.0338563	5	13	328	18	0	1	13	1	1	1	0.0144509	1	1	0.0375723	5	13	328	18	0	0	11	0	1	1	0.0144509	0.14719	1	0.0824277	5	13	328	18	0	3	22	3
PRPF38B	1	109234931	109244422	1	1	0.0144509	1	1	0.0338563	5	13	328	18	0	1	13	1	1	1	0.0144509	1	1	0.0375723	5	13	328	18	0	0	11	0	1	1	0.0144509	0.14719	1	0.0824277	5	13	328	18	0	3	22	3
FNDC7	1	109255555	109285367	1	1	0.0144509	1	1	0.0338563	5	13	328	18	0	1	13	1	1	1	0.0144509	1	1	0.0375723	5	13	328	18	0	0	11	0	1	1	0.0144509	0.14719	1	0.0824277	5	13	328	18	0	3	22	3
STXBP3	1	109289284	109352148	1	1	0.0115607	1	1	0.0338563	4	13	329	17	0	1	13	1	1	1	0.0115607	1	1	0.0375723	4	13	329	17	0	0	11	0	1	1	0.0115607	0.14719	1	0.0824277	4	13	329	17	0	3	22	3
AKNAD1	1	109358519	109400864	1	1	0.0115607	1	1	0.0338563	4	13	329	17	0	1	13	1	1	1	0.0115607	1	1	0.0375723	4	13	329	17	0	0	11	0	1	1	0.0115607	0.14719	1	0.0824277	4	13	329	17	0	3	22	3
SRG7	1	109399838	109401146	1	1	0.00578035	1	1	0.0338563	2	13	331	15	0	1	13	1	1	1	0.00578035	1	1	0.0375723	2	13	331	15	0	0	11	0	1	1	0.00578035	0.14719	1	0.0824277	2	13	331	15	0	3	22	3
GPSM2	1	109419602	109473044	1	1	0.00578035	1	1	0.0338563	2	13	331	15	0	1	13	1	1	1	0.00578035	1	1	0.0375723	2	13	331	15	0	0	11	0	1	1	0.00578035	0.606986	1	0.0424277	2	13	331	15	0	2	23	2
CLCC1	1	109472129	109506111	1	1	0.00578035	0.950028	1	0.0404624	2	14	330	16	0	0	14	0	1	1	0.00578035	1	1	0.0404624	2	14	330	16	0	0	11	0	1	1	0.00578035	0.667159	1	0.0395376	2	14	330	16	0	2	23	2
WDR47	1	109512837	109584850	1	1	0.00578035	0.950028	1	0.0404624	2	14	330	16	0	0	14	0	1	1	0.00578035	1	1	0.0404624	2	14	330	16	0	0	11	0	1	1	0.00578035	0.667159	1	0.0395376	2	14	330	16	0	2	23	2
TAF13	1	109606997	109618624	1	1	0.00578035	0.950028	1	0.0404624	2	14	330	16	0	0	14	0	1	1	0.00578035	1	1	0.0404624	2	14	330	16	0	0	11	0	1	1	0.00578035	1	1	0.000462428	2	14	330	16	0	1	24	1
TMEM167B	1	109633402	109639554	1	1	0.00578035	0.950028	1	0.0404624	2	14	330	16	0	0	14	0	1	1	0.00578035	1	1	0.0404624	2	14	330	16	0	0	11	0	1	1	0.00578035	1	1	0.000462428	2	14	330	16	0	1	24	1
SCARNA2	1	109642814	109643234	1	1	0.00578035	0.950028	1	0.0404624	2	14	330	16	0	0	14	0	1	1	0.00578035	1	1	0.0404624	2	14	330	16	0	0	11	0	1	1	0.00578035	1	1	0.000462428	2	14	330	16	0	1	24	1
C1orf194	1	109648572	109656479	1	1	0.00578035	0.950028	1	0.0404624	2	14	330	16	0	0	14	0	1	1	0.00578035	1	1	0.0404624	2	14	330	16	0	0	11	0	1	1	0.00578035	1	1	0.000462428	2	14	330	16	0	1	24	1
KIAA1324	1	109656584	109749403	1	1	0.00578035	0.950028	1	0.0404624	2	14	330	16	0	0	14	0	1	1	0.00578035	1	1	0.0404624	2	14	330	16	0	0	11	0	1	1	0.00578035	1	1	0.000462428	2	14	330	16	0	1	24	1
SARS	1	109756514	109780804	1	1	0.00578035	0.993523	1	0.0375723	2	13	331	15	0	0	14	0	1	1	0.00578035	1	1	0.0375723	2	13	331	15	0	0	11	0	1	1	0.00578035	1	1	0.00242775	2	13	331	15	0	1	24	1
CELSR2	1	109792640	109818378	1	1	0.00578035	1	1	0.0346821	2	12	332	14	0	0	14	0	1	1	0.00578035	1	1	0.0346821	2	12	332	14	0	0	11	0	0.490986	1	0.0342197	1	1	0.00531792	2	12	332	14	1	1	23	2
PSRC1	1	109822175	109825790	1	1	0.00578035	1	1	0.0346821	2	12	332	14	0	0	14	0	1	1	0.00578035	1	1	0.0346821	2	12	332	14	0	0	11	0	0.490986	1	0.0342197	1	1	0.00531792	2	12	332	14	1	1	23	2
MYBPHL	1	109834986	109849663	1	1	0.00578035	1	1	0.0346821	2	12	332	14	0	0	14	0	1	1	0.00578035	1	1	0.0346821	2	12	332	14	0	0	11	0	0.490986	1	0.0342197	1	1	0.00531792	2	12	332	14	1	1	23	2
SORT1	1	109852187	109940563	1	1	0.00578035	1	1	0.0346821	2	12	332	14	0	0	14	0	1	1	0.00578035	1	1	0.0346821	2	12	332	14	0	0	11	0	0.490986	1	0.0342197	1	1	0.00531792	2	12	332	14	1	1	23	2
PSMA5	1	109941652	109969108	1	1	0.00578035	1	1	0.0346821	2	12	332	14	0	0	14	0	1	1	0.00578035	1	1	0.0346821	2	12	332	14	0	0	11	0	0.490986	1	0.0342197	1	1	0.00531792	2	12	332	14	1	1	23	2
SYPL2	1	110009099	110024764	1	1	0.00578035	1	1	0.0346821	2	12	332	14	0	0	14	0	1	1	0.00578035	1	1	0.0346821	2	12	332	14	0	0	11	0	0.490986	1	0.0342197	1	1	0.00531792	2	12	332	14	1	1	23	2
ATXN7L2	1	110026560	110035420	1	1	0.00578035	1	1	0.0346821	2	12	332	14	0	0	14	0	1	1	0.00578035	1	1	0.0346821	2	12	332	14	0	0	11	0	0.490986	1	0.0342197	1	1	0.00531792	2	12	332	14	1	1	23	2
CYB561D1	1	110036657	110043063	1	1	0.00578035	1	1	0.0346821	2	12	332	14	0	0	14	0	1	1	0.00578035	1	1	0.0346821	2	12	332	14	0	0	11	0	0.490986	1	0.0342197	1	1	0.00531792	2	12	332	14	1	1	23	2
AMIGO1	1	110049445	110052336	1	1	0.00578035	1	1	0.0346821	2	12	332	14	0	0	14	0	1	1	0.00578035	1	1	0.0346821	2	12	332	14	0	0	11	0	0.490986	1	0.0342197	1	1	0.00531792	2	12	332	14	1	1	23	2
GPR61	1	110082493	110088455	1	1	0.00578035	1	1	0.0367465	2	12	332	14	0	1	13	1	1	1	0.00578035	1	1	0.0346821	2	12	332	14	0	0	11	0	1	1	0.00578035	1	1	0.00531792	2	12	332	14	0	1	24	1
GNAI3	1	110091185	110138454	1	1	0.00578035	1	1	0.0367465	2	12	332	14	0	1	13	1	1	1	0.00578035	1	1	0.0346821	2	12	332	14	0	0	11	0	1	1	0.00578035	1	1	0.00531792	2	12	332	14	0	1	24	1
MIR197	1	110141514	110141589	1	1	0.00578035	1	1	0.0367465	2	12	332	14	0	1	13	1	1	1	0.00578035	1	1	0.0346821	2	12	332	14	0	0	11	0	1	1	0.00578035	1	1	0.00531792	2	12	332	14	0	1	24	1
GNAT2	1	110145888	110155705	1	1	0.00578035	1	1	0.0367465	2	12	332	14	0	1	13	1	1	1	0.00578035	1	1	0.0346821	2	12	332	14	0	0	11	0	1	1	0.00578035	1	1	0.00531792	2	12	332	14	0	1	24	1
AMPD2	1	110162434	110174677	1	1	0.00578035	1	1	0.0367465	2	12	332	14	0	1	13	1	1	1	0.00578035	1	1	0.0346821	2	12	332	14	0	0	11	0	1	1	0.00578035	1	1	0.00531792	2	12	332	14	0	1	24	1
GSTM4	1	110198697	110208123	1	1	0.0115607	1	1	0.0338563	4	13	329	17	0	1	13	1	1	1	0.0115607	1	1	0.0375723	4	13	329	17	0	0	11	0	1	1	0.0115607	0.67194	1	0.0375723	4	13	329	17	0	0	25	0
GSTM2	1	110210643	110226619	1	1	0.0115607	1	1	0.0338563	4	13	329	17	0	1	13	1	1	1	0.0115607	1	1	0.0375723	4	13	329	17	0	0	11	0	2.04652e-12	4.45813e-08	0.268439	0.67194	1	0.0375723	4	13	329	17	7	0	18	7
GSTM1	1	110230417	110236367	0.675605	1	0.0677126	1	1	0.0367465	26	12	308	38	2	1	11	3	0.467872	1	0.106674	1	1	0.0346821	26	12	308	38	2	0	9	2	1e-09	5.56937e-06	0.404855	0.717889	1	0.0346821	26	12	308	38	12	0	13	12
GSTM5	1	110254863	110260890	0.60664	1	0.073493	0.959626	1	0.0396367	24	11	311	35	2	1	11	3	0.410109	1	0.112454	1	1	0.0317919	24	11	311	35	2	0	9	2	2.17161e-10	1.57688e-06	0.410636	0.76834	1	0.0317919	24	11	311	35	12	0	13	12
GSTM3	1	110276553	110283660	1	1	0.00867052	1	1	0.0367465	3	12	331	15	0	1	13	1	1	1	0.00867052	1	1	0.0346821	3	12	331	15	0	0	11	0	1	1	0.00867052	0.717889	1	0.0346821	3	12	331	15	0	0	25	0
EPS8L3	1	110292701	110306644	1	1	0.00867052	1	1	0.0367465	3	12	331	15	0	1	13	1	1	1	0.00867052	1	1	0.0346821	3	12	331	15	0	0	11	0	1	1	0.00867052	0.717889	1	0.0346821	3	12	331	15	0	0	25	0
CSF1	1	110453232	110473616	1	1	0.00867052	1	1	0.0367465	3	12	331	15	0	1	13	1	1	1	0.00867052	1	1	0.0346821	3	12	331	15	0	0	11	0	1	1	0.00867052	0.717889	1	0.0346821	3	12	331	15	0	0	25	0
AHCYL1	1	110527386	110566364	1	1	0.00867052	1	1	0.0367465	3	12	331	15	0	1	13	1	1	1	0.00867052	1	1	0.0346821	3	12	331	15	0	0	11	0	1	1	0.00867052	0.717889	1	0.0346821	3	12	331	15	0	0	25	0
STRIP1	1	110574198	110597263	1	1	0.00867052	1	1	0.0367465	3	12	331	15	0	1	13	1	1	1	0.00867052	1	1	0.0346821	3	12	331	15	0	0	11	0	1	1	0.00867052	0.717889	1	0.0346821	3	12	331	15	0	0	25	0
ALX3	1	110602996	110613322	1	1	0.0115607	1	1	0.0367465	4	12	330	16	0	1	13	1	1	1	0.0115607	1	1	0.0346821	4	12	330	16	0	0	11	0	1	1	0.0115607	0.717889	1	0.0346821	4	12	330	16	0	0	25	0
UBL4B	1	110655061	110656569	1	1	0.0115607	1	1	0.0367465	4	12	330	16	0	1	13	1	1	1	0.0115607	1	1	0.0346821	4	12	330	16	0	0	11	0	1	1	0.0115607	0.717889	1	0.0346821	4	12	330	16	0	0	25	0
SLC6A17	1	110693131	110744823	1	1	0.0115607	1	1	0.0367465	4	12	330	16	0	1	13	1	1	1	0.0115607	1	1	0.0346821	4	12	330	16	0	0	11	0	1	1	0.0115607	0.717889	1	0.0346821	4	12	330	16	0	0	25	0
KCNC4	1	110753335	110776674	1	1	0.0115607	1	1	0.0338563	4	13	329	17	0	1	13	1	1	1	0.0115607	1	1	0.0375723	4	13	329	17	0	0	11	0	1	1	0.0115607	0.67194	1	0.0375723	4	13	329	17	0	0	25	0
LOC440600	1	110828998	110881793	1	1	0.0115607	1	1	0.0338563	4	13	329	17	0	1	13	1	1	1	0.0115607	1	1	0.0375723	4	13	329	17	0	0	11	0	1	1	0.0115607	0.67194	1	0.0375723	4	13	329	17	0	0	25	0
RBM15	1	110881944	110889303	1	1	0.00867052	1	1	0.0338563	3	13	330	16	0	1	13	1	1	1	0.00867052	1	1	0.0375723	3	13	330	16	0	0	11	0	1	1	0.00867052	0.67194	1	0.0375723	3	13	330	16	0	0	25	0
SLC16A4	1	110905472	110933704	1	1	0.00867052	1	1	0.0367465	3	12	331	15	0	1	13	1	1	1	0.00867052	1	1	0.0346821	3	12	331	15	0	0	11	0	1	1	0.00867052	0.717889	1	0.0346821	3	12	331	15	0	0	25	0
LAMTOR5	1	110943876	110950546	1	1	0.00867052	1	1	0.0367465	3	12	331	15	0	1	13	1	1	1	0.00867052	1	1	0.0346821	3	12	331	15	0	0	11	0	1	1	0.00867052	0.717889	1	0.0346821	3	12	331	15	0	0	25	0
PROK1	1	110993787	110999976	1	1	0.00867052	1	1	0.0367465	3	12	331	15	0	1	13	1	1	1	0.00867052	1	1	0.0346821	3	12	331	15	0	0	11	0	1	1	0.00867052	0.717889	1	0.0346821	3	12	331	15	0	0	25	0
CYMP	1	111023387	111033891	1	1	0.00867052	1	1	0.0367465	3	12	331	15	0	1	13	1	1	1	0.00867052	1	1	0.0346821	3	12	331	15	0	0	11	0	1	1	0.00867052	0.717889	1	0.0346821	3	12	331	15	0	0	25	0
KCNA10	1	111059838	111061797	1	1	0.00867052	1	1	0.0367465	3	12	331	15	0	1	13	1	1	1	0.00867052	1	1	0.0346821	3	12	331	15	0	0	11	0	1	1	0.00867052	0.717889	1	0.0346821	3	12	331	15	0	0	25	0
KCNA2	1	111136201	111174096	1	1	0.00867052	1	1	0.0346821	3	12	331	15	0	0	14	0	1	1	0.00867052	1	1	0.0346821	3	12	331	15	0	0	11	0	1	1	0.00867052	0.717889	1	0.0346821	3	12	331	15	0	0	25	0
KCNA3	1	111214309	111217655	1	1	0.00578035	1	1	0.0346821	2	12	332	14	0	0	14	0	1	1	0.00578035	1	1	0.0346821	2	12	332	14	0	0	11	0	1	1	0.00578035	0.717889	1	0.0346821	2	12	332	14	0	0	25	0
CD53	1	111413820	111442558	1	1	0.00578035	1	1	0.0346821	2	12	332	14	0	0	14	0	1	1	0.00578035	1	1	0.0346821	2	12	332	14	0	0	11	0	1	1	0.00578035	0.717889	1	0.0346821	2	12	332	14	0	0	25	0
LRIF1	1	111489811	111506566	1	1	0.00578035	1	1	0.0346821	2	12	332	14	0	0	14	0	1	1	0.00578035	1	1	0.0346821	2	12	332	14	0	0	11	0	1	1	0.00578035	0.717889	1	0.0346821	2	12	332	14	0	0	25	0
DRAM2	1	111659953	111682838	1	1	0.00578035	1	1	0.0289017	2	10	334	12	0	0	14	0	1	1	0.00578035	1	1	0.0289017	2	10	334	12	0	0	11	0	1	1	0.00578035	0.824062	1	0.0289017	2	10	334	12	0	0	25	0
CEPT1	1	111682248	111727724	1	1	0.00578035	1	1	0.0289017	2	10	334	12	0	0	14	0	1	1	0.00578035	1	1	0.0289017	2	10	334	12	0	0	11	0	1	1	0.00578035	0.824062	1	0.0289017	2	10	334	12	0	0	25	0
DENND2D	1	111728590	111747160	1	1	0.00578035	1	1	0.0289017	2	10	334	12	0	0	14	0	1	1	0.00578035	1	1	0.0289017	2	10	334	12	0	0	11	0	1	1	0.00578035	0.824062	1	0.0289017	2	10	334	12	0	0	25	0
CHI3L2	1	111770280	111786062	1	1	0.00578035	1	1	0.0289017	2	10	334	12	0	0	14	0	1	1	0.00578035	1	1	0.0289017	2	10	334	12	0	0	11	0	1	1	0.00578035	0.824062	1	0.0289017	2	10	334	12	0	0	25	0
CHIAP2	1	111823145	111828730	1	1	0.00578035	1	1	0.0289017	2	10	334	12	0	0	14	0	1	1	0.00578035	1	1	0.0289017	2	10	334	12	0	0	11	0	1	1	0.00578035	0.824062	1	0.0289017	2	10	334	12	0	0	25	0
CHIA	1	111833473	111863188	1	1	0.00578035	1	1	0.0289017	2	10	334	12	0	0	14	0	1	1	0.00578035	1	1	0.0289017	2	10	334	12	0	0	11	0	1	1	0.00578035	0.824062	1	0.0289017	2	10	334	12	0	0	25	0
PIFO	1	111889194	111895639	1	1	0.00578035	1	1	0.0289017	2	10	334	12	0	0	14	0	1	1	0.00578035	1	1	0.0289017	2	10	334	12	0	0	11	0	1	1	0.00578035	0.824062	1	0.0289017	2	10	334	12	0	0	25	0
PGCP1	1	111927140	111932473	1	1	0.00578035	1	1	0.0317919	2	11	333	13	0	0	14	0	1	1	0.00578035	1	1	0.0317919	2	11	333	13	0	0	11	0	1	1	0.00578035	0.76834	1	0.0317919	2	11	333	13	0	0	25	0
OVGP1	1	111956936	111970399	1	1	0.00578035	1	1	0.0317919	2	11	333	13	0	0	14	0	1	1	0.00578035	1	1	0.0317919	2	11	333	13	0	0	11	0	1	1	0.00578035	0.76834	1	0.0317919	2	11	333	13	0	0	25	0
WDR77	1	111982511	111991830	1	1	0.00578035	1	1	0.0317919	2	11	333	13	0	0	14	0	1	1	0.00578035	1	1	0.0317919	2	11	333	13	0	0	11	0	1	1	0.00578035	0.76834	1	0.0317919	2	11	333	13	0	0	25	0
ATP5F1	1	111991742	112004525	1	1	0.00578035	1	1	0.0317919	2	11	333	13	0	0	14	0	1	1	0.00578035	1	1	0.0317919	2	11	333	13	0	0	11	0	1	1	0.00578035	0.76834	1	0.0317919	2	11	333	13	0	0	25	0
C1orf162	1	112016603	112021134	1	1	0.00578035	1	1	0.0317919	2	11	333	13	0	0	14	0	1	1	0.00578035	1	1	0.0317919	2	11	333	13	0	0	11	0	1	1	0.00578035	0.76834	1	0.0317919	2	11	333	13	0	0	25	0
ADORA3	1	112025969	112106597	1	1	0.00578035	1	1	0.0317919	2	11	333	13	0	0	14	0	1	1	0.00578035	1	1	0.0317919	2	11	333	13	0	0	11	0	1	1	0.00578035	0.76834	1	0.0317919	2	11	333	13	0	0	25	0
LOC100129269	1	112141628	112150940	1	1	0.00578035	1	1	0.0289017	2	10	334	12	0	0	14	0	1	1	0.00578035	1	1	0.0289017	2	10	334	12	0	0	11	0	1	1	0.00578035	0.824062	1	0.0289017	2	10	334	12	0	0	25	0
RAP1A	1	112162404	112256101	1	1	0.00578035	1	1	0.0260116	2	9	335	11	0	0	14	0	1	1	0.00578035	1	1	0.0260116	2	9	335	11	0	0	11	0	1	1	0.00578035	0.886039	1	0.0260116	2	9	335	11	0	0	25	0
FAM212B	1	112264685	112298419	1	1	0.00578035	1	1	0.0231214	2	8	336	10	0	0	14	0	1	1	0.00578035	1	1	0.0231214	2	8	336	10	0	0	11	0	1	1	0.00578035	0.955561	1	0.0231214	2	8	336	10	0	0	25	0
LOC100506343	1	112282462	112290420	1	1	0.00578035	1	1	0.0231214	2	8	336	10	0	0	14	0	1	1	0.00578035	1	1	0.0231214	2	8	336	10	0	0	11	0	1	1	0.00578035	0.955561	1	0.0231214	2	8	336	10	0	0	25	0
DDX20	1	112298189	112310199	1	1	0.00578035	1	1	0.0231214	2	8	336	10	0	0	14	0	1	1	0.00578035	1	1	0.0231214	2	8	336	10	0	0	11	0	1	1	0.00578035	0.955561	1	0.0231214	2	8	336	10	0	0	25	0
KCND3	1	112318453	112531777	1	1	0.00578035	1	1	0.0260116	2	9	335	11	0	0	14	0	1	1	0.00578035	1	1	0.0260116	2	9	335	11	0	0	11	0	1	1	0.00578035	0.886039	1	0.0260116	2	9	335	11	0	0	25	0
LOC643355	1	112533189	112541463	1	1	0.00578035	1	1	0.0231214	2	8	336	10	0	0	14	0	1	1	0.00578035	1	1	0.0231214	2	8	336	10	0	0	11	0	1	1	0.00578035	0.955561	1	0.0231214	2	8	336	10	0	0	25	0
CTTNBP2NL	1	112938799	113003786	1	1	0.0115607	1	1	0.017341	4	6	336	10	0	0	14	0	1	1	0.0115607	1	1	0.017341	4	6	336	10	0	0	11	0	1	1	0.0115607	1	1	0.017341	4	6	336	10	0	0	25	0
MIR4256	1	113004391	113004455	1	1	0.0115607	1	1	0.017341	4	6	336	10	0	0	14	0	1	1	0.0115607	1	1	0.017341	4	6	336	10	0	0	11	0	1	1	0.0115607	1	1	0.017341	4	6	336	10	0	0	25	0
WNT2B	1	113010039	113063910	1	1	0.0115607	1	1	0.017341	4	6	336	10	0	0	14	0	1	1	0.0115607	1	1	0.017341	4	6	336	10	0	0	11	0	1	1	0.0115607	1	1	0.017341	4	6	336	10	0	0	25	0
ST7L	1	113066140	113162040	1	1	0.00578035	1	1	0.017341	2	6	338	8	0	0	14	0	1	1	0.00578035	1	1	0.017341	2	6	338	8	0	0	11	0	1	1	0.00578035	1	1	0.017341	2	6	338	8	0	0	25	0
CAPZA1	1	113162074	113214241	1	1	0.00578035	1	1	0.017341	2	6	338	8	0	0	14	0	1	1	0.00578035	1	1	0.017341	2	6	338	8	0	0	11	0	1	1	0.00578035	1	1	0.017341	2	6	338	8	0	0	25	0
MOV10	1	113217047	113243368	1	1	0.00578035	1	1	0.017341	2	6	338	8	0	0	14	0	1	1	0.00578035	1	1	0.017341	2	6	338	8	0	0	11	0	1	1	0.00578035	1	1	0.017341	2	6	338	8	0	0	25	0
RHOC	1	113243748	113250025	1	1	0.00578035	1	1	0.017341	2	6	338	8	0	0	14	0	1	1	0.00578035	1	1	0.017341	2	6	338	8	0	0	11	0	1	1	0.00578035	1	1	0.017341	2	6	338	8	0	0	25	0
PPM1J	1	113252615	113257950	1	1	0.00578035	1	1	0.017341	2	6	338	8	0	0	14	0	1	1	0.00578035	1	1	0.017341	2	6	338	8	0	0	11	0	1	1	0.00578035	1	1	0.017341	2	6	338	8	0	0	25	0
FAM19A3	1	113263188	113269856	1	1	0.00578035	1	1	0.017341	2	6	338	8	0	0	14	0	1	1	0.00578035	1	1	0.017341	2	6	338	8	0	0	11	0	1	1	0.00578035	1	1	0.017341	2	6	338	8	0	0	25	0
SLC16A1	1	113454469	113498975	1	1	0.00578035	1	1	0.0144509	2	5	339	7	0	0	14	0	1	1	0.00578035	1	1	0.0144509	2	5	339	7	0	0	11	0	1	1	0.00578035	1	1	0.0144509	2	5	339	7	0	0	25	0
AKR7A2P1	1	113465971	113467295	1	1	0.00578035	1	1	0.0144509	2	5	339	7	0	0	14	0	1	1	0.00578035	1	1	0.0144509	2	5	339	7	0	0	11	0	1	1	0.00578035	1	1	0.0144509	2	5	339	7	0	0	25	0
LRIG2	1	113615830	113667342	1	1	0.00578035	1	1	0.0144509	2	5	339	7	0	0	14	0	1	1	0.00578035	1	1	0.0144509	2	5	339	7	0	0	11	0	1	1	0.00578035	1	1	0.0144509	2	5	339	7	0	0	25	0
LOC643441	1	113739403	113748875	1	1	0.00578035	1	1	0.0144509	2	5	339	7	0	0	14	0	1	1	0.00578035	1	1	0.0144509	2	5	339	7	0	0	11	0	1	1	0.00578035	1	1	0.0144509	2	5	339	7	0	0	25	0
MAGI3	1	113933474	114228545	1	1	0.00578035	1	1	0.0144509	2	5	339	7	0	0	14	0	1	1	0.00578035	1	1	0.0144509	2	5	339	7	0	0	11	0	1	1	0.00578035	1	1	0.0144509	2	5	339	7	0	0	25	0
PHTF1	1	114239823	114301777	1	1	0.00578035	1	1	0.0144509	2	5	339	7	0	0	14	0	1	1	0.00578035	1	1	0.0144509	2	5	339	7	0	0	11	0	1	1	0.00578035	1	1	0.0144509	2	5	339	7	0	0	25	0
RSBN1	1	114304453	114355070	1	1	0.00578035	1	1	0.00867052	2	3	341	5	0	0	14	0	1	1	0.00578035	1	1	0.00867052	2	3	341	5	0	0	11	0	1	1	0.00578035	1	1	0.00867052	2	3	341	5	0	0	25	0
PTPN22	1	114356432	114414375	1	1	0.00578035	1	1	0.00867052	2	3	341	5	0	0	14	0	1	1	0.00578035	1	1	0.00867052	2	3	341	5	0	0	11	0	1	1	0.00578035	1	1	0.00867052	2	3	341	5	0	0	25	0
AP4B1-AS1	1	114399256	114443859	1	1	0.00578035	1	1	0.00867052	2	3	341	5	0	0	14	0	1	1	0.00578035	1	1	0.00867052	2	3	341	5	0	0	11	0	1	1	0.00578035	1	1	0.00867052	2	3	341	5	0	0	25	0
BCL2L15	1	114419435	114430169	1	1	0.00578035	1	1	0.00867052	2	3	341	5	0	0	14	0	1	1	0.00578035	1	1	0.00867052	2	3	341	5	0	0	11	0	1	1	0.00578035	1	1	0.00867052	2	3	341	5	0	0	25	0
AP4B1	1	114437370	114447741	1	1	0.00578035	1	1	0.00867052	2	3	341	5	0	0	14	0	1	1	0.00578035	1	1	0.00867052	2	3	341	5	0	0	11	0	1	1	0.00578035	1	1	0.00867052	2	3	341	5	0	0	25	0
DCLRE1B	1	114447914	114456708	1	1	0.00578035	1	1	0.00867052	2	3	341	5	0	0	14	0	1	1	0.00578035	1	1	0.00867052	2	3	341	5	0	0	11	0	1	1	0.00578035	1	1	0.00867052	2	3	341	5	0	0	25	0
HIPK1	1	114471995	114520491	1	1	0.00578035	1	1	0.00867052	2	3	341	5	0	0	14	0	1	1	0.00578035	1	1	0.00867052	2	3	341	5	0	0	11	0	1	1	0.00578035	1	1	0.00867052	2	3	341	5	0	0	25	0
OLFML3	1	114522029	114524875	1	1	0.00578035	1	1	0.00867052	2	3	341	5	0	0	14	0	1	1	0.00578035	1	1	0.00867052	2	3	341	5	0	0	11	0	1	1	0.00578035	1	1	0.00867052	2	3	341	5	0	0	25	0
SYT6	1	114631913	114696472	1	1	0.00578035	1	1	0.00867052	2	3	341	5	0	0	14	0	1	1	0.00578035	1	1	0.00867052	2	3	341	5	0	0	11	0	1	1	0.00578035	1	1	0.00867052	2	3	341	5	0	0	25	0
TRIM33	1	114935398	115053781	0.370354	1	0.0627581	1	1	0.00867052	3	3	340	6	1	0	13	1	1	1	0.00867052	1	1	0.00867052	3	3	340	6	0	0	11	0	1	1	0.00867052	1	1	0.00867052	3	3	340	6	0	0	25	0
BCAS2	1	115110180	115124265	0.250323	1	0.0656482	1	1	0.00578035	2	2	342	4	1	0	13	1	1	1	0.00578035	1	1	0.00578035	2	2	342	4	0	0	11	0	1	1	0.00578035	1	1	0.00578035	2	2	342	4	0	0	25	0
DENND2C	1	115127195	115212732	0.370354	1	0.0627581	1	1	0.00578035	3	2	341	5	1	0	13	1	1	1	0.00867052	1	1	0.00578035	3	2	341	5	0	0	11	0	1	1	0.00867052	1	1	0.00578035	3	2	341	5	0	0	25	0
AMPD1	1	115215719	115238239	1	1	0.00578035	1	1	0.00578035	2	2	342	4	0	0	14	0	1	1	0.00578035	1	1	0.00578035	2	2	342	4	0	0	11	0	1	1	0.00578035	1	1	0.00578035	2	2	342	4	0	0	25	0
NRAS	1	115247084	115259515	1	1	0.00578035	1	1	0.00867052	2	3	341	5	0	0	14	0	1	1	0.00578035	1	1	0.00867052	2	3	341	5	0	0	11	0	1	1	0.00578035	1	1	0.00867052	2	3	341	5	0	0	25	0
CSDE1	1	115259533	115300671	1	1	0.00578035	1	1	0.00867052	2	3	341	5	0	0	14	0	1	1	0.00578035	1	1	0.00867052	2	3	341	5	0	0	11	0	1	1	0.00578035	1	1	0.00867052	2	3	341	5	0	0	25	0
SIKE1	1	115312104	115323308	1	1	0.00867052	1	1	0.00867052	3	3	340	6	0	0	14	0	1	1	0.00867052	1	1	0.00867052	3	3	340	6	0	0	11	0	1	1	0.00867052	1	1	0.00867052	3	3	340	6	0	0	25	0
SYCP1	1	115397454	115537990	1	1	0.00867052	1	1	0.0115607	3	4	339	7	0	0	14	0	1	1	0.00867052	1	1	0.0115607	3	4	339	7	0	0	11	0	1	1	0.00867052	1	1	0.0115607	3	4	339	7	0	0	25	0
TSHB	1	115572414	115576941	1	1	0.00867052	1	1	0.0115607	3	4	339	7	0	0	14	0	1	1	0.00867052	1	1	0.0115607	3	4	339	7	0	0	11	0	1	1	0.00867052	1	1	0.0115607	3	4	339	7	0	0	25	0
TSPAN2	1	115590632	115632121	1	1	0.00867052	1	1	0.0115607	3	4	339	7	0	0	14	0	1	1	0.00867052	1	1	0.0115607	3	4	339	7	0	0	11	0	1	1	0.00867052	1	1	0.0115607	3	4	339	7	0	0	25	0
NGF	1	115828536	115880857	1	1	0.00867052	1	1	0.0115607	3	4	339	7	0	0	14	0	1	1	0.00867052	1	1	0.0115607	3	4	339	7	0	0	11	0	1	1	0.00867052	1	1	0.0115607	3	4	339	7	0	0	25	0
VANGL1	1	116184573	116240845	1	1	0.00867052	1	1	0.0115607	3	4	339	7	0	0	14	0	1	1	0.00867052	1	1	0.0115607	3	4	339	7	0	0	11	0	1	1	0.00867052	1	1	0.0115607	3	4	339	7	0	0	25	0
CASQ2	1	116242625	116311426	1	1	0.00867052	1	1	0.0115607	3	4	339	7	0	0	14	0	1	1	0.00867052	1	1	0.0115607	3	4	339	7	0	0	11	0	1	1	0.00867052	1	1	0.0115607	3	4	339	7	0	0	25	0
NHLH2	1	116378998	116383747	1	1	0.00867052	1	1	0.0115607	3	4	339	7	0	0	14	0	1	1	0.00867052	1	1	0.0115607	3	4	339	7	0	0	11	0	1	1	0.00867052	1	1	0.0115607	3	4	339	7	0	0	25	0
SLC22A15	1	116519118	116612675	1	1	0.0144509	1	1	0.0115607	5	4	337	9	0	0	14	0	1	1	0.0144509	1	1	0.0115607	5	4	337	9	0	0	11	0	1	1	0.0144509	1	1	0.0115607	5	4	337	9	0	0	25	0
MAB21L3	1	116654375	116677861	1	1	0.0144509	1	1	0.0115607	5	4	337	9	0	0	14	0	1	1	0.0144509	1	1	0.0115607	5	4	337	9	0	0	11	0	1	1	0.0144509	1	1	0.0115607	5	4	337	9	0	0	25	0
ATP1A1	1	116915794	116947396	1	1	0.0144509	1	1	0.0115607	5	4	337	9	0	0	14	0	1	1	0.0144509	1	1	0.0115607	5	4	337	9	0	0	11	0	1	1	0.0144509	1	1	0.0115607	5	4	337	9	0	0	25	0
ATP1A1OS	1	116935486	116961244	1	1	0.0144509	1	1	0.0115607	5	4	337	9	0	0	14	0	1	1	0.0144509	1	1	0.0115607	5	4	337	9	0	0	11	0	1	1	0.0144509	1	1	0.0115607	5	4	337	9	0	0	25	0
CD58	1	117057155	117113715	1	1	0.0144509	0.476604	1	0.0598679	5	4	337	9	0	1	13	1	1	1	0.0144509	1	1	0.0115607	5	4	337	9	0	0	11	0	1	1	0.0144509	1	1	0.0115607	5	4	337	9	0	0	25	0
IGSF3	1	117117030	117210314	1	1	0.0144509	0.570128	1	0.0569777	5	5	336	10	0	1	13	1	1	1	0.0144509	1	1	0.0144509	5	5	336	10	0	0	11	0	1	1	0.0144509	1	1	0.0144509	5	5	336	10	0	0	25	0
MIR320B1	1	117214370	117214449	1	1	0.0115607	0.570128	1	0.0569777	4	5	337	9	0	1	13	1	1	1	0.0115607	1	1	0.0144509	4	5	337	9	0	0	11	0	1	1	0.0115607	1	1	0.0144509	4	5	337	9	0	0	25	0
CD2	1	117297085	117311851	1	1	0.0115607	0.570128	1	0.0569777	4	5	337	9	0	1	13	1	1	1	0.0115607	1	1	0.0144509	4	5	337	9	0	0	11	0	1	1	0.0115607	1	1	0.0144509	4	5	337	9	0	0	25	0
PTGFRN	1	117452688	117532972	1	1	0.0144509	0.570128	1	0.0569777	5	5	336	10	0	1	13	1	1	1	0.0144509	1	1	0.0144509	5	5	336	10	0	0	11	0	1	1	0.0144509	1	1	0.0144509	5	5	336	10	0	0	25	0
CD101	1	117544371	117579167	1	1	0.0115607	0.570128	1	0.0569777	4	5	337	9	0	1	13	1	1	1	0.0115607	1	1	0.0144509	4	5	337	9	0	0	11	0	1	1	0.0115607	1	1	0.0144509	4	5	337	9	0	0	25	0
TTF2	1	117602948	117645491	1	1	0.0115607	0.476604	1	0.0598679	4	4	338	8	0	1	13	1	1	1	0.0115607	1	1	0.0115607	4	4	338	8	0	0	11	0	1	1	0.0115607	1	1	0.0115607	4	4	338	8	0	0	25	0
MIR942	1	117637264	117637350	1	1	0.0115607	0.476604	1	0.0598679	4	4	338	8	0	1	13	1	1	1	0.0115607	1	1	0.0115607	4	4	338	8	0	0	11	0	1	1	0.0115607	1	1	0.0115607	4	4	338	8	0	0	25	0
TRIM45	1	117653676	117664411	1	1	0.0115607	0.476604	1	0.0598679	4	4	338	8	0	1	13	1	1	1	0.0115607	1	1	0.0115607	4	4	338	8	0	0	11	0	1	1	0.0115607	1	1	0.0115607	4	4	338	8	0	0	25	0
VTCN1	1	117686208	117753582	1	1	0.0115607	0.476604	1	0.0598679	4	4	338	8	0	1	13	1	1	1	0.0115607	1	1	0.0115607	4	4	338	8	0	0	11	0	1	1	0.0115607	1	1	0.0115607	4	4	338	8	0	0	25	0
MAN1A2	1	117910084	118068320	0.476604	1	0.0598679	0.370354	1	0.0627581	4	3	339	7	1	1	12	2	1	1	0.0115607	1	1	0.00867052	4	3	339	7	0	0	11	0	0.769604	1	0.0284393	1	1	0.00867052	4	3	339	7	1	0	24	1
FAM46C	1	118148603	118171011	0.370354	1	0.0627581	0.370354	1	0.0627581	3	3	340	6	1	1	12	2	1	1	0.00867052	1	1	0.00867052	3	3	340	6	0	0	11	0	0.643974	1	0.0313295	1	1	0.00867052	3	3	340	6	1	0	24	1
GDAP2	1	118406106	118472302	1	1	0.0115607	1	1	0.0115607	4	4	338	8	0	0	14	0	1	1	0.0115607	1	1	0.0115607	4	4	338	8	0	0	11	0	1	1	0.0115607	1	1	0.0115607	4	4	338	8	0	0	25	0
WDR3	1	118472371	118503049	1	1	0.0115607	1	1	0.00867052	4	3	339	7	0	0	14	0	1	1	0.0115607	1	1	0.00867052	4	3	339	7	0	0	11	0	1	1	0.0115607	1	1	0.00867052	4	3	339	7	0	0	25	0
SPAG17	1	118496287	118727848	1	1	0.0115607	1	1	0.00867052	4	3	339	7	0	0	14	0	1	1	0.0115607	1	1	0.00867052	4	3	339	7	0	0	11	0	1	1	0.0115607	1	1	0.00867052	4	3	339	7	0	0	25	0
TBX15	1	119425665	119532179	1	1	0.0144509	1	1	0.00578035	5	2	339	7	0	0	14	0	1	1	0.0144509	1	1	0.00578035	5	2	339	7	0	0	11	0	1	1	0.0144509	1	1	0.00578035	5	2	339	7	0	0	25	0
WARS2	1	119573838	119683295	1	1	0.0144509	1	1	0.00578035	5	2	339	7	0	0	14	0	1	1	0.0144509	1	1	0.00578035	5	2	339	7	0	0	11	0	1	1	0.0144509	1	1	0.00578035	5	2	339	7	0	0	25	0
HAO2	1	119911401	119936751	1	1	0.0115607	1	1	0.00578035	4	2	340	6	0	0	14	0	1	1	0.0115607	1	1	0.00578035	4	2	340	6	0	0	11	0	1	1	0.0115607	1	1	0.00578035	4	2	340	6	0	0	25	0
HSD3B2	1	119957553	119965662	1	1	0.0115607	1	1	0.00578035	4	2	340	6	0	0	14	0	1	1	0.0115607	1	1	0.00578035	4	2	340	6	0	0	11	0	1	1	0.0115607	1	1	0.00578035	4	2	340	6	0	0	25	0
HSD3B1	1	120049825	120057681	1	1	0.0115607	1	1	0.00867052	4	3	339	7	0	0	14	0	1	1	0.0115607	1	1	0.00867052	4	3	339	7	0	0	11	0	1	1	0.0115607	1	1	0.00867052	4	3	339	7	0	0	25	0
HSD3BP4	1	120106502	120115199	1	1	0.0115607	1	1	0.00867052	4	3	339	7	0	0	14	0	1	1	0.0115607	1	1	0.00867052	4	3	339	7	0	0	11	0	1	1	0.0115607	1	1	0.00867052	4	3	339	7	0	0	25	0
LINC00622	1	120140324	120141914	1	1	0.0115607	1	1	0.00867052	4	3	339	7	0	0	14	0	1	1	0.0115607	1	1	0.00867052	4	3	339	7	0	0	11	0	1	1	0.0115607	1	1	0.00867052	4	3	339	7	0	0	25	0
ZNF697	1	120161999	120190390	1	1	0.0115607	1	1	0.00867052	4	3	339	7	0	0	14	0	1	1	0.0115607	1	1	0.00867052	4	3	339	7	0	0	11	0	1	1	0.0115607	1	1	0.00867052	4	3	339	7	0	0	25	0
PHGDH	1	120254418	120286849	1	1	0.0115607	0.370354	1	0.0627581	4	3	339	7	0	1	13	1	1	1	0.0115607	1	1	0.00867052	4	3	339	7	0	0	11	0	1	1	0.0115607	1	1	0.00867052	4	3	339	7	0	0	25	0
HMGCS2	1	120290618	120311555	1	1	0.0115607	0.370354	1	0.0627581	4	3	339	7	0	1	13	1	1	1	0.0115607	1	1	0.00867052	4	3	339	7	0	0	11	0	1	1	0.0115607	1	1	0.00867052	4	3	339	7	0	0	25	0
REG4	1	120336640	120354203	1	1	0.0115607	0.12148	1	0.0685384	4	1	341	5	0	1	13	1	1	1	0.0115607	1	1	0.00289017	4	1	341	5	0	0	11	0	1	1	0.0115607	1	1	0.00289017	4	1	341	5	0	0	25	0
NBPF7	1	120377387	120387779	1	1	0.0115607	0.0169212	1	0.0714286	4	0	342	4	0	1	13	1	1	1	0.0115607	NA	NA	0	4	0	342	4	0	0	11	0	1	1	0.0115607	NA	NA	0	4	0	342	4	0	0	25	0
ADAM30	1	120436155	120439147	1	1	0.0115607	0.0169212	1	0.0714286	4	0	342	4	0	1	13	1	1	1	0.0115607	NA	NA	0	4	0	342	4	0	0	11	0	1	1	0.0115607	NA	NA	0	4	0	342	4	0	0	25	0
NOTCH2	1	120454175	120612317	1	1	0.0144509	0.0169212	1	0.0714286	5	0	341	5	0	1	13	1	1	1	0.0144509	NA	NA	0	5	0	341	5	0	0	11	0	1	1	0.0144509	NA	NA	0	5	0	341	5	0	0	25	0
FAM72B	1	120839004	120855681	1	1	0.0144509	NA	NA	0	5	0	341	5	0	0	14	0	1	1	0.0144509	NA	NA	0	5	0	341	5	0	0	11	0	1	1	0.0144509	NA	NA	0	5	0	341	5	0	0	25	0
HIST2H2BA	1	120906033	120914842	1	1	0.0144509	NA	NA	0	5	0	341	5	0	0	14	0	1	1	0.0144509	NA	NA	0	5	0	341	5	0	0	11	0	1	1	0.0144509	NA	NA	0	5	0	341	5	0	0	25	0
FCGR1B	1	120926127	120935944	1	1	0.017341	NA	NA	0	6	0	340	6	0	0	14	0	1	1	0.017341	NA	NA	0	6	0	340	6	0	0	11	0	1	1	0.017341	NA	NA	0	6	0	340	6	0	0	25	0
SRGAP2D	1	121107151	121129827	1	1	0.017341	NA	NA	0	6	0	340	6	0	0	14	0	1	1	0.017341	NA	NA	0	6	0	340	6	0	0	11	0	1	1	0.017341	NA	NA	0	6	0	340	6	0	0	25	0
EMBP1	1	121260909	121313686	0.726838	1	0.0511974	NA	NA	0	7	0	339	7	1	0	13	1	1	1	0.0202312	NA	NA	0	7	0	339	7	0	0	11	0	1	1	0.0197688	NA	NA	0	7	0	339	7	1	0	24	1
ANKRD20A12P	1	142697420	142713605	0.726838	1	0.0511974	NA	NA	0	7	0	339	7	1	0	13	1	1	1	0.0202312	NA	NA	0	7	0	339	7	0	0	11	0	1	1	0.0197688	NA	NA	0	7	0	339	7	1	0	24	1
LOC100130000	1	143687129	143714180	0.726838	1	0.0511974	NA	NA	0	7	0	339	7	1	0	13	1	1	1	0.0202312	NA	NA	0	7	0	339	7	0	0	11	0	1	1	0.0197688	NA	NA	0	7	0	339	7	1	0	24	1
FLJ39739	1	143718512	143744457	0.726838	1	0.0511974	NA	NA	0	7	0	339	7	1	0	13	1	1	1	0.0202312	NA	NA	0	7	0	339	7	0	0	11	0	1	1	0.0197688	NA	NA	0	7	0	339	7	1	0	24	1
LOC100286793	1	143718512	143744587	0.726838	1	0.0511974	NA	NA	0	7	0	339	7	1	0	13	1	1	1	0.0202312	NA	NA	0	7	0	339	7	0	0	11	0	1	1	0.0197688	NA	NA	0	7	0	339	7	1	0	24	1
PPIAL4G	1	143767143	143767881	0.726838	1	0.0511974	NA	NA	0	7	0	339	7	1	0	13	1	1	1	0.0202312	NA	NA	0	7	0	339	7	0	0	11	0	1	1	0.0197688	NA	NA	0	7	0	339	7	1	0	24	1
FAM72D	1	143896451	143913143	0.726838	1	0.0511974	NA	NA	0	7	0	339	7	1	0	13	1	1	1	0.0202312	NA	NA	0	7	0	339	7	0	0	11	0	1	1	0.0197688	NA	NA	0	7	0	339	7	1	0	24	1
LINC00623	1	144300511	144340773	1	1	0.0367465	0.12148	1	0.0685384	12	1	333	13	1	1	12	2	1	1	0.0346821	0.072049	1	0.0880189	12	1	333	13	0	1	10	1	1	1	0.00531792	1	1	0.00289017	12	1	333	13	1	0	24	1
LOC728875	1	144480745	144521969	1	1	0.0367465	0.12148	1	0.0685384	12	1	333	13	1	1	12	2	1	1	0.0346821	0.072049	1	0.0880189	12	1	333	13	0	1	10	1	1	1	0.00531792	1	1	0.00289017	12	1	333	13	1	0	24	1
PFN1P2	1	144610814	144612727	1	1	0.0367465	0.12148	1	0.0685384	12	1	333	13	1	1	12	2	1	1	0.0346821	0.072049	1	0.0880189	12	1	333	13	0	1	10	1	1	1	0.00531792	1	1	0.00289017	12	1	333	13	1	0	24	1
NBPF9	1	144614958	144828810	1	1	0.0367465	0.12148	1	0.0685384	12	1	333	13	1	1	12	2	1	1	0.0346821	0.072049	1	0.0880189	12	1	333	13	0	1	10	1	1	1	0.00531792	1	1	0.00289017	12	1	333	13	1	0	24	1
LOC653513	1	144676436	144680025	1	1	0.0367465	0.12148	1	0.0685384	12	1	333	13	1	1	12	2	1	1	0.0346821	0.072049	1	0.0880189	12	1	333	13	0	1	10	1	1	1	0.00531792	1	1	0.00289017	12	1	333	13	1	0	24	1
PDE4DIP	1	144851423	145076186	1	1	0.0107349	0.570128	1	0.0569777	21	5	320	26	1	1	12	2	0.323571	1	0.121125	0.452774	1	0.0764582	21	5	320	26	2	1	8	3	0.457346	1	0.0593064	1	1	0.0144509	21	5	320	26	3	0	22	3
SEC22B	1	145096406	145116997	1	1	0.00206441	1	1	0.017341	24	6	316	30	1	0	13	1	0.410109	1	0.112454	1	1	0.017341	24	6	316	30	2	0	9	2	0.587406	1	0.0506358	1	1	0.017341	24	6	316	30	3	0	22	3
NOTCH2NL	1	145209110	145285912	1	1	0.000825764	1	1	0.0231214	25	8	313	33	1	0	13	1	0.439027	1	0.109564	1	1	0.0231214	25	8	313	33	2	0	9	2	0.23302	1	0.0877457	0.955561	1	0.0231214	25	8	313	33	4	0	21	4
NBPF10	1	145293370	145368684	1	1	0.0317919	1	1	0.017341	11	6	329	17	0	0	14	0	0.824831	1	0.0591172	1	1	0.017341	11	6	329	17	1	0	10	1	0.0906962	1	0.0882081	1	1	0.017341	11	6	329	17	3	0	22	3
HFE2	1	145413190	145417545	1	1	0.0346821	1	1	0.00867052	12	3	331	15	0	0	14	0	1	1	0.0346821	1	1	0.00867052	12	3	331	15	0	0	11	0	0.117392	1	0.0853179	1	1	0.00867052	12	3	331	15	3	0	22	3
TXNIP	1	145438461	145442628	1	1	0.0346821	1	1	0.00578035	12	2	332	14	0	0	14	0	1	1	0.0346821	1	1	0.00578035	12	2	332	14	0	0	11	0	0.717889	1	0.0346821	1	1	0.00578035	12	2	332	14	0	0	25	0
POLR3GL	1	145456235	145470387	1	1	0.0346821	1	1	0.00578035	12	2	332	14	0	0	14	0	1	1	0.0346821	1	1	0.00578035	12	2	332	14	0	0	11	0	0.717889	1	0.0346821	1	1	0.00578035	12	2	332	14	0	0	25	0
ANKRD34A	1	145470507	145475647	1	1	0.0346821	1	1	0.00578035	12	2	332	14	0	0	14	0	1	1	0.0346821	1	1	0.00578035	12	2	332	14	0	0	11	0	0.717889	1	0.0346821	1	1	0.00578035	12	2	332	14	0	0	25	0
LIX1L	1	145477084	145499091	1	1	0.0346821	1	1	0.00578035	12	2	332	14	0	0	14	0	1	1	0.0346821	1	1	0.00578035	12	2	332	14	0	0	11	0	0.717889	1	0.0346821	1	1	0.00578035	12	2	332	14	0	0	25	0
RBM8A	1	145507556	145513535	1	1	0.0346821	1	1	0.00578035	12	2	332	14	0	0	14	0	1	1	0.0346821	1	1	0.00578035	12	2	332	14	0	0	11	0	0.717889	1	0.0346821	1	1	0.00578035	12	2	332	14	0	0	25	0
GNRHR2	1	145509819	145516076	1	1	0.0346821	1	1	0.00578035	12	2	332	14	0	0	14	0	1	1	0.0346821	1	1	0.00578035	12	2	332	14	0	0	11	0	0.717889	1	0.0346821	1	1	0.00578035	12	2	332	14	0	0	25	0
PEX11B	1	145516164	145523732	1	1	0.0346821	1	1	0.00578035	12	2	332	14	0	0	14	0	1	1	0.0346821	1	1	0.00578035	12	2	332	14	0	0	11	0	0.717889	1	0.0346821	1	1	0.00578035	12	2	332	14	0	0	25	0
ITGA10	1	145524989	145543868	1	1	0.0346821	1	1	0.00578035	12	2	332	14	0	0	14	0	1	1	0.0346821	1	1	0.00578035	12	2	332	14	0	0	11	0	0.717889	1	0.0346821	1	1	0.00578035	12	2	332	14	0	0	25	0
ANKRD35	1	145549208	145568526	1	1	0.0346821	1	1	0.00578035	12	2	332	14	0	0	14	0	1	1	0.0346821	1	1	0.00578035	12	2	332	14	0	0	11	0	0.717889	1	0.0346821	1	1	0.00578035	12	2	332	14	0	0	25	0
PIAS3	1	145575987	145586546	1	1	0.0346821	1	1	0.00578035	12	2	332	14	0	0	14	0	1	1	0.0346821	1	1	0.00578035	12	2	332	14	0	0	11	0	0.717889	1	0.0346821	1	1	0.00578035	12	2	332	14	0	0	25	0
NUDT17	1	145586492	145589435	1	1	0.0346821	1	1	0.00578035	12	2	332	14	0	0	14	0	1	1	0.0346821	1	1	0.00578035	12	2	332	14	0	0	11	0	0.717889	1	0.0346821	1	1	0.00578035	12	2	332	14	0	0	25	0
POLR3C	1	145592604	145610884	1	1	0.0346821	1	1	0.00578035	12	2	332	14	0	0	14	0	1	1	0.0346821	1	1	0.00578035	12	2	332	14	0	0	11	0	0.717889	1	0.0346821	1	1	0.00578035	12	2	332	14	0	0	25	0
RNF115	1	145611035	145688776	1	1	0.0317919	1	1	0.00578035	11	2	333	13	0	0	14	0	1	1	0.0317919	1	1	0.00578035	11	2	333	13	0	0	11	0	0.76834	1	0.0317919	1	1	0.00578035	11	2	333	13	0	0	25	0
CD160	1	145695797	145715565	1	1	0.0289017	1	1	0.00578035	10	2	334	12	0	0	14	0	1	1	0.0289017	1	1	0.00578035	10	2	334	12	0	0	11	0	0.824062	1	0.0289017	1	1	0.00578035	10	2	334	12	0	0	25	0
PDZK1	1	145727665	145764206	1	1	0.0289017	1	1	0.00578035	10	2	334	12	0	0	14	0	1	1	0.0289017	1	1	0.00578035	10	2	334	12	0	0	11	0	0.824062	1	0.0289017	1	1	0.00578035	10	2	334	12	0	0	25	0
GPR89A	1	145764594	145827103	1	1	0.0289017	NA	NA	0	10	0	336	10	0	0	14	0	1	1	0.0289017	NA	NA	0	10	0	336	10	0	0	11	0	0.824062	1	0.0289017	NA	NA	0	10	0	336	10	0	0	25	0
GPR89C	1	145883867	145924049	1	1	0.0289017	NA	NA	0	10	0	336	10	0	0	14	0	1	1	0.0289017	NA	NA	0	10	0	336	10	0	0	11	0	0.824062	1	0.0289017	NA	NA	0	10	0	336	10	0	0	25	0
PDZK1P1	1	145924387	145942619	1	1	0.0289017	NA	NA	0	10	0	336	10	0	0	14	0	1	1	0.0289017	NA	NA	0	10	0	336	10	0	0	11	0	0.824062	1	0.0289017	NA	NA	0	10	0	336	10	0	0	25	0
NBPF11	1	146032541	146082633	1	1	0.0289017	NA	NA	0	10	0	336	10	0	0	14	0	1	1	0.0289017	NA	NA	0	10	0	336	10	0	0	11	0	0.824062	1	0.0289017	NA	NA	0	10	0	336	10	0	0	25	0
NBPF24	1	146032541	146082765	1	1	0.0289017	NA	NA	0	10	0	336	10	0	0	14	0	1	1	0.0289017	NA	NA	0	10	0	336	10	0	0	11	0	0.824062	1	0.0289017	NA	NA	0	10	0	336	10	0	0	25	0
HYDIN2	1	146310551	146334210	1	1	0.0289017	NA	NA	0	10	0	336	10	0	0	14	0	1	1	0.0289017	NA	NA	0	10	0	336	10	0	0	11	0	0.824062	1	0.0289017	NA	NA	0	10	0	336	10	0	0	25	0
LOC728989	1	146490894	146514599	1	1	0.0317919	1	1	0.00289017	11	1	334	12	0	0	14	0	1	1	0.0317919	1	1	0.00289017	11	1	334	12	0	0	11	0	0.76834	1	0.0317919	1	1	0.00289017	11	1	334	12	0	0	25	0
PRKAB2	1	146626684	146644129	1	1	0.0317919	1	1	0.00289017	11	1	334	12	0	0	14	0	1	1	0.0317919	1	1	0.00289017	11	1	334	12	0	0	11	0	0.76834	1	0.0317919	1	1	0.00289017	11	1	334	12	0	0	25	0
PDIA3P	1	146649429	146651528	1	1	0.0317919	1	1	0.00289017	11	1	334	12	0	0	14	0	1	1	0.0317919	1	1	0.00289017	11	1	334	12	0	0	11	0	0.76834	1	0.0317919	1	1	0.00289017	11	1	334	12	0	0	25	0
FMO5	1	146655883	146697230	1	1	0.0317919	1	1	0.00289017	11	1	334	12	0	0	14	0	1	1	0.0317919	1	1	0.00289017	11	1	334	12	0	0	11	0	0.76834	1	0.0317919	1	1	0.00289017	11	1	334	12	0	0	25	0
CHD1L	1	146714290	146767447	1	1	0.0317919	1	1	0.00289017	11	1	334	12	0	0	14	0	1	1	0.0317919	1	1	0.00289017	11	1	334	12	0	0	11	0	0.76834	1	0.0317919	1	1	0.00289017	11	1	334	12	0	0	25	0
LINC00624	1	146853913	146989699	1	1	0.0317919	1	1	0.00289017	11	1	334	12	0	0	14	0	1	1	0.0317919	1	1	0.00289017	11	1	334	12	0	0	11	0	1	1	0.00820809	1	1	0.00289017	11	1	334	12	1	0	24	1
BCL9	1	147013181	147098015	0.993523	1	0.0375723	1	1	0.00578035	13	2	331	15	0	0	14	0	1	1	0.0375723	1	1	0.00578035	13	2	331	15	0	0	11	0	1	1	0.00242775	1	1	0.00578035	13	2	331	15	1	0	24	1
ACP6	1	147119167	147142634	0.993523	1	0.0375723	1	1	0.00867052	13	3	330	16	0	0	14	0	1	1	0.0375723	1	1	0.00867052	13	3	330	16	0	0	11	0	0.67194	1	0.0375723	1	1	0.00867052	13	3	330	16	0	0	25	0
GJA5	1	147228331	147245484	0.993523	1	0.0375723	1	1	0.00867052	13	3	330	16	0	0	14	0	1	1	0.0375723	1	1	0.00867052	13	3	330	16	0	0	11	0	0.67194	1	0.0375723	1	1	0.00867052	13	3	330	16	0	0	25	0
GJA8	1	147374945	147381395	0.993523	1	0.0375723	1	1	0.00578035	13	2	331	15	0	0	14	0	1	1	0.0375723	1	1	0.00578035	13	2	331	15	0	0	11	0	0.67194	1	0.0375723	1	1	0.00578035	13	2	331	15	0	0	25	0
GPR89B	1	147400505	147465753	0.993523	1	0.0375723	1	1	0.00578035	13	2	331	15	0	0	14	0	1	1	0.0375723	1	1	0.00578035	13	2	331	15	0	0	11	0	0.67194	1	0.0375723	1	1	0.00578035	13	2	331	15	0	0	25	0
MIR5087	1	147806602	147806678	0.993523	1	0.0375723	1	1	0.00867052	13	3	330	16	0	0	14	0	1	1	0.0375723	1	1	0.00867052	13	3	330	16	0	0	11	0	0.67194	1	0.0375723	1	1	0.00867052	13	3	330	16	0	0	25	0
NBPF14	1	148003641	148025848	0.993523	1	0.0375723	0.950028	1	0.0404624	13	14	319	27	0	0	14	0	1	1	0.0375723	1	1	0.0404624	13	14	319	27	0	0	11	0	0.67194	1	0.0375723	1	1	0.000462428	13	14	319	27	0	1	24	1
PPIAL4D	1	148201751	148202536	0.993523	1	0.0375723	0.950028	1	0.0404624	13	14	319	27	0	0	14	0	1	1	0.0375723	1	1	0.0404624	13	14	319	27	0	0	11	0	0.67194	1	0.0375723	1	1	0.000462428	13	14	319	27	0	1	24	1
PPIAL4F	1	148201751	148202536	0.993523	1	0.0375723	0.950028	1	0.0404624	13	14	319	27	0	0	14	0	1	1	0.0375723	1	1	0.0404624	13	14	319	27	0	0	11	0	0.67194	1	0.0375723	1	1	0.000462428	13	14	319	27	0	1	24	1
NBPF15	1	148558187	148596267	0.871556	1	0.0462428	0.950028	1	0.0404624	16	14	316	30	0	0	14	0	1	1	0.0462428	1	1	0.0404624	16	14	316	30	0	0	11	0	0.555573	1	0.0462428	0.17976	1	0.0795376	16	14	316	30	0	3	22	3
PPIAL4E	1	148644010	148644795	0.871556	1	0.0462428	0.950028	1	0.0404624	16	14	316	30	0	0	14	0	1	1	0.0462428	1	1	0.0404624	16	14	316	30	0	0	11	0	0.555573	1	0.0462428	0.17976	1	0.0795376	16	14	316	30	0	3	22	3
NBPF16	1	148739441	148758311	0.871556	1	0.0462428	0.950028	1	0.0404624	16	14	316	30	0	0	14	0	1	1	0.0462428	1	1	0.0404624	16	14	316	30	0	0	11	0	0.555573	1	0.0462428	0.17976	1	0.0795376	16	14	316	30	0	3	22	3
LOC645166	1	148928285	148953054	0.871556	1	0.0462428	0.950028	1	0.0404624	16	14	316	30	0	0	14	0	1	1	0.0462428	1	1	0.0404624	16	14	316	30	0	0	11	0	0.555573	1	0.0462428	0.17976	1	0.0795376	16	14	316	30	0	3	22	3
LOC388692	1	149279475	149291742	0.871556	1	0.0462428	0.590385	1	0.0751445	16	26	304	42	0	0	14	0	1	1	0.0462428	0.722664	1	0.0751445	16	26	304	42	0	0	11	0	0.782013	1	0.0337572	0.673677	1	0.0448555	16	26	304	42	2	3	20	5
FCGR1C	1	149369293	149378297	0.871556	1	0.0462428	0.660153	1	0.066474	16	23	307	39	0	0	14	0	1	1	0.0462428	0.794612	1	0.066474	16	23	307	39	0	0	11	0	0.782013	1	0.0337572	0.543984	1	0.053526	16	23	307	39	2	3	20	5
HIST2H2BF	1	149397113	149399229	0.871556	1	0.0462428	0.660153	1	0.066474	16	23	307	39	0	0	14	0	1	1	0.0462428	0.794612	1	0.066474	16	23	307	39	0	0	11	0	0.782013	1	0.0337572	0.543984	1	0.053526	16	23	307	39	2	3	20	5
PPIAL4A	1	149553002	149553662	0.871556	1	0.0462428	0.660153	1	0.066474	16	23	307	39	0	0	14	0	1	1	0.0462428	0.794612	1	0.066474	16	23	307	39	0	0	11	0	0.782013	1	0.0337572	0.543984	1	0.053526	16	23	307	39	2	3	20	5
PPIAL4B	1	149553002	149553787	0.871556	1	0.0462428	0.660153	1	0.066474	16	23	307	39	0	0	14	0	1	1	0.0462428	0.794612	1	0.066474	16	23	307	39	0	0	11	0	0.782013	1	0.0337572	0.543984	1	0.053526	16	23	307	39	2	3	20	5
PPIAL4C	1	149553002	149553787	0.871556	1	0.0462428	0.660153	1	0.066474	16	23	307	39	0	0	14	0	1	1	0.0462428	0.794612	1	0.066474	16	23	307	39	0	0	11	0	0.782013	1	0.0337572	0.543984	1	0.053526	16	23	307	39	2	3	20	5
FAM91A2	1	149576261	149672733	0.871556	1	0.0462428	0.660153	1	0.066474	16	23	307	39	0	0	14	0	1	1	0.0462428	0.794612	1	0.066474	16	23	307	39	0	0	11	0	0.782013	1	0.0337572	0.543984	1	0.053526	16	23	307	39	2	3	20	5
FCGR1A	1	149754249	149764074	0.871556	1	0.0462428	0.909485	1	0.0433526	16	15	315	31	0	0	14	0	1	1	0.0462428	1	1	0.0433526	16	15	315	31	0	0	11	0	0.782013	1	0.0337572	0.214757	1	0.0766474	16	15	315	31	2	3	20	5
HIST2H3D	1	149784779	149785236	0.871556	1	0.0462428	0.909485	1	0.0433526	16	15	315	31	0	0	14	0	1	1	0.0462428	1	1	0.0433526	16	15	315	31	0	0	11	0	0.782013	1	0.0337572	0.214757	1	0.0766474	16	15	315	31	2	3	20	5
HIST2H4A	1	149804220	149804616	0.871556	1	0.0462428	0.909485	1	0.0433526	16	15	315	31	0	0	14	0	1	1	0.0462428	1	1	0.0433526	16	15	315	31	0	0	11	0	0.782013	1	0.0337572	0.214757	1	0.0766474	16	15	315	31	2	3	20	5
HIST2H4B	1	149804220	149804616	0.871556	1	0.0462428	0.909485	1	0.0433526	16	15	315	31	0	0	14	0	1	1	0.0462428	1	1	0.0433526	16	15	315	31	0	0	11	0	0.782013	1	0.0337572	0.214757	1	0.0766474	16	15	315	31	2	3	20	5
HIST2H3A	1	149812258	149812765	0.871556	1	0.0462428	0.909485	1	0.0433526	16	15	315	31	0	0	14	0	1	1	0.0462428	1	1	0.0433526	16	15	315	31	0	0	11	0	0.782013	1	0.0337572	0.214757	1	0.0766474	16	15	315	31	2	3	20	5
HIST2H3C	1	149812258	149812765	0.871556	1	0.0462428	0.909485	1	0.0433526	16	15	315	31	0	0	14	0	1	1	0.0462428	1	1	0.0433526	16	15	315	31	0	0	11	0	0.782013	1	0.0337572	0.214757	1	0.0766474	16	15	315	31	2	3	20	5
HIST2H2AA3	1	149813784	149814318	0.871556	1	0.0462428	0.909485	1	0.0433526	16	15	315	31	0	0	14	0	1	1	0.0462428	1	1	0.0433526	16	15	315	31	0	0	11	0	0.782013	1	0.0337572	0.214757	1	0.0766474	16	15	315	31	2	3	20	5
HIST2H2AA4	1	149813784	149814318	0.871556	1	0.0462428	0.909485	1	0.0433526	16	15	315	31	0	0	14	0	1	1	0.0462428	1	1	0.0433526	16	15	315	31	0	0	11	0	0.782013	1	0.0337572	0.214757	1	0.0766474	16	15	315	31	2	3	20	5
HIST2H2BC	1	149821758	149822340	0.950028	1	0.0404624	0.950028	1	0.0404624	14	14	318	28	0	0	14	0	1	1	0.0404624	1	1	0.0404624	14	14	318	28	0	0	11	0	0.667159	1	0.0395376	0.17976	1	0.0795376	14	14	318	28	2	3	20	5
HIST2H2BE	1	149856009	149858232	0.993523	1	0.0375723	1	1	0.0346821	13	12	321	25	0	0	14	0	1	1	0.0375723	1	1	0.0346821	13	12	321	25	0	0	11	0	0.606986	1	0.0424277	0.545229	1	0.0453179	13	12	321	25	2	2	21	4
HIST2H2AC	1	149858524	149858961	0.993523	1	0.0375723	1	1	0.00578035	13	2	331	15	0	0	14	0	1	1	0.0375723	1	1	0.00578035	13	2	331	15	0	0	11	0	1	1	0.00242775	1	1	0.00578035	13	2	331	15	1	0	24	1
HIST2H2AB	1	149859018	149859466	0.993523	1	0.0375723	1	1	0.00578035	13	2	331	15	0	0	14	0	1	1	0.0375723	1	1	0.00578035	13	2	331	15	0	0	11	0	1	1	0.00242775	1	1	0.00578035	13	2	331	15	1	0	24	1
BOLA1	1	149871154	149872348	0.993523	1	0.0375723	1	1	0.00578035	13	2	331	15	0	0	14	0	1	1	0.0375723	1	1	0.00578035	13	2	331	15	0	0	11	0	1	1	0.00242775	1	1	0.00578035	13	2	331	15	1	0	24	1
SV2A	1	149874871	149889434	0.993523	1	0.0375723	1	1	0.00578035	13	2	331	15	0	0	14	0	1	1	0.0375723	1	1	0.00578035	13	2	331	15	0	0	11	0	1	1	0.00242775	1	1	0.00578035	13	2	331	15	1	0	24	1
SF3B4	1	149895208	149900144	1	1	0.0346821	1	1	0.00578035	12	2	332	14	0	0	14	0	1	1	0.0346821	1	1	0.00578035	12	2	332	14	0	0	11	0	1	1	0.00531792	1	1	0.00578035	12	2	332	14	1	0	24	1
MTMR11	1	149900542	149908791	1	1	0.0346821	1	1	0.00578035	12	2	332	14	0	0	14	0	1	1	0.0346821	1	1	0.00578035	12	2	332	14	0	0	11	0	1	1	0.00531792	1	1	0.00578035	12	2	332	14	1	0	24	1
OTUD7B	1	149912231	149982686	1	1	0.0346821	1	1	0.00578035	12	2	332	14	0	0	14	0	1	1	0.0346821	1	1	0.00578035	12	2	332	14	0	0	11	0	1	1	0.00531792	1	1	0.00578035	12	2	332	14	1	0	24	1
VPS45	1	150039341	150117505	1	1	0.0346821	1	1	0.00578035	12	2	332	14	0	0	14	0	1	1	0.0346821	1	1	0.00578035	12	2	332	14	0	0	11	0	1	1	0.00531792	1	1	0.00578035	12	2	332	14	1	0	24	1
PLEKHO1	1	150122169	150131825	1	1	0.0346821	1	1	0.00578035	12	2	332	14	0	0	14	0	1	1	0.0346821	1	1	0.00578035	12	2	332	14	0	0	11	0	1	1	0.00531792	1	1	0.00578035	12	2	332	14	1	0	24	1
ANP32E	1	150190716	150208504	1	1	0.0346821	1	1	0.00578035	12	2	332	14	0	0	14	0	1	1	0.0346821	1	1	0.00578035	12	2	332	14	0	0	11	0	1	1	0.00531792	1	1	0.00578035	12	2	332	14	1	0	24	1
CA14	1	150230217	150237480	1	1	0.0346821	1	1	0.00578035	12	2	332	14	0	0	14	0	1	1	0.0346821	1	1	0.00578035	12	2	332	14	0	0	11	0	1	1	0.00531792	1	1	0.00578035	12	2	332	14	1	0	24	1
APH1A	1	150237798	150241609	1	1	0.0346821	1	1	0.00578035	12	2	332	14	0	0	14	0	1	1	0.0346821	1	1	0.00578035	12	2	332	14	0	0	11	0	1	1	0.00531792	1	1	0.00578035	12	2	332	14	1	0	24	1
C1orf54	1	150245182	150253335	1	1	0.0346821	1	1	0.00578035	12	2	332	14	0	0	14	0	1	1	0.0346821	1	1	0.00578035	12	2	332	14	0	0	11	0	1	1	0.00531792	1	1	0.00578035	12	2	332	14	1	0	24	1
C1orf51	1	150255228	150259501	1	1	0.0346821	1	1	0.00578035	12	2	332	14	0	0	14	0	1	1	0.0346821	1	1	0.00578035	12	2	332	14	0	0	11	0	1	1	0.00531792	1	1	0.00578035	12	2	332	14	1	0	24	1
MRPS21	1	150266268	150280819	1	1	0.0346821	1	1	0.00578035	12	2	332	14	0	0	14	0	1	1	0.0346821	1	1	0.00578035	12	2	332	14	0	0	11	0	1	1	0.00531792	1	1	0.00578035	12	2	332	14	1	0	24	1
PRPF3	1	150293927	150325704	1	1	0.0346821	1	1	0.00578035	12	2	332	14	0	0	14	0	1	1	0.0346821	1	1	0.00578035	12	2	332	14	0	0	11	0	1	1	0.00531792	1	1	0.00578035	12	2	332	14	1	0	24	1
RPRD2	1	150336989	150449041	1	1	0.0346821	1	1	0.00578035	12	2	332	14	0	0	14	0	1	1	0.0346821	1	1	0.00578035	12	2	332	14	0	0	11	0	1	1	0.00531792	1	1	0.00578035	12	2	332	14	1	0	24	1
TARS2	1	150459919	150479749	1	1	0.0346821	1	1	0.00289017	12	1	333	13	0	0	14	0	1	1	0.0346821	1	1	0.00289017	12	1	333	13	0	0	11	0	1	1	0.00531792	1	1	0.00289017	12	1	333	13	1	0	24	1
ECM1	1	150480486	150486265	1	1	0.0346821	1	1	0.00289017	12	1	333	13	0	0	14	0	1	1	0.0346821	1	1	0.00289017	12	1	333	13	0	0	11	0	1	1	0.00531792	1	1	0.00289017	12	1	333	13	1	0	24	1
LINC00568	1	150488232	150490508	1	1	0.0346821	1	1	0.00289017	12	1	333	13	0	0	14	0	1	1	0.0346821	1	1	0.00289017	12	1	333	13	0	0	11	0	1	1	0.00531792	1	1	0.00289017	12	1	333	13	1	0	24	1
ADAMTSL4	1	150521897	150533412	1	1	0.0346821	NA	NA	0	12	0	334	12	0	0	14	0	1	1	0.0346821	NA	NA	0	12	0	334	12	0	0	11	0	1	1	0.00531792	NA	NA	0	12	0	334	12	1	0	24	1
MIR4257	1	150524404	150524490	1	1	0.0346821	NA	NA	0	12	0	334	12	0	0	14	0	1	1	0.0346821	NA	NA	0	12	0	334	12	0	0	11	0	1	1	0.00531792	NA	NA	0	12	0	334	12	1	0	24	1
MCL1	1	150547026	150552214	1	1	0.0346821	NA	NA	0	12	0	334	12	0	0	14	0	1	1	0.0346821	NA	NA	0	12	0	334	12	0	0	11	0	1	1	0.00531792	NA	NA	0	12	0	334	12	1	0	24	1
ENSA	1	150594598	150602098	1	1	0.0346821	NA	NA	0	12	0	334	12	0	0	14	0	1	1	0.0346821	NA	NA	0	12	0	334	12	0	0	11	0	1	1	0.00531792	NA	NA	0	12	0	334	12	1	0	24	1
GOLPH3L	1	150618700	150669672	1	1	0.0346821	NA	NA	0	12	0	334	12	0	0	14	0	1	1	0.0346821	NA	NA	0	12	0	334	12	0	0	11	0	1	1	0.00531792	NA	NA	0	12	0	334	12	1	0	24	1
HORMAD1	1	150670534	150693364	1	1	0.0317919	NA	NA	0	11	0	335	11	0	0	14	0	1	1	0.0317919	NA	NA	0	11	0	335	11	0	0	11	0	1	1	0.00820809	NA	NA	0	11	0	335	11	1	0	24	1
CTSS	1	150702671	150738433	1	1	0.0346821	NA	NA	0	12	0	334	12	0	0	14	0	1	1	0.0346821	NA	NA	0	12	0	334	12	0	0	11	0	1	1	0.00531792	NA	NA	0	12	0	334	12	1	0	24	1
CTSK	1	150768683	150780917	1	1	0.0346821	NA	NA	0	12	0	334	12	0	0	14	0	1	1	0.0346821	NA	NA	0	12	0	334	12	0	0	11	0	1	1	0.00531792	NA	NA	0	12	0	334	12	1	0	24	1
ARNT	1	150782180	150849244	1	1	0.0346821	NA	NA	0	12	0	334	12	0	0	14	0	1	1	0.0346821	NA	NA	0	12	0	334	12	0	0	11	0	1	1	0.00531792	NA	NA	0	12	0	334	12	1	0	24	1
SETDB1	1	150898814	150937220	1	1	0.0317919	1	1	0.00289017	11	1	334	12	0	0	14	0	1	1	0.0317919	1	1	0.00289017	11	1	334	12	0	0	11	0	1	1	0.00820809	1	1	0.00289017	11	1	334	12	1	0	24	1
CERS2	1	150937648	150947479	1	1	0.0317919	1	1	0.00289017	11	1	334	12	0	0	14	0	1	1	0.0317919	1	1	0.00289017	11	1	334	12	0	0	11	0	1	1	0.00820809	1	1	0.00289017	11	1	334	12	1	0	24	1
ANXA9	1	150954498	150968114	1	1	0.0317919	1	1	0.00289017	11	1	334	12	0	0	14	0	1	1	0.0317919	1	1	0.00289017	11	1	334	12	0	0	11	0	1	1	0.00820809	1	1	0.00289017	11	1	334	12	1	0	24	1
FAM63A	1	150969300	150980854	1	1	0.0317919	1	1	0.00289017	11	1	334	12	0	0	14	0	1	1	0.0317919	1	1	0.00289017	11	1	334	12	0	0	11	0	1	1	0.00820809	1	1	0.00289017	11	1	334	12	1	0	24	1
PRUNE	1	150980972	151008189	1	1	0.0317919	1	1	0.00289017	11	1	334	12	0	0	14	0	1	1	0.0317919	1	1	0.00289017	11	1	334	12	0	0	11	0	1	1	0.00820809	1	1	0.00289017	11	1	334	12	1	0	24	1
BNIPL	1	151009028	151020076	1	1	0.0317919	1	1	0.00289017	11	1	334	12	0	0	14	0	1	1	0.0317919	1	1	0.00289017	11	1	334	12	0	0	11	0	1	1	0.00820809	1	1	0.00289017	11	1	334	12	1	0	24	1
C1orf56	1	151020258	151023871	1	1	0.0317919	1	1	0.00289017	11	1	334	12	0	0	14	0	1	1	0.0317919	1	1	0.00289017	11	1	334	12	0	0	11	0	1	1	0.00820809	1	1	0.00289017	11	1	334	12	1	0	24	1
CDC42SE1	1	151023446	151032125	1	1	0.0317919	1	1	0.00289017	11	1	334	12	0	0	14	0	1	1	0.0317919	1	1	0.00289017	11	1	334	12	0	0	11	0	1	1	0.00820809	1	1	0.00289017	11	1	334	12	1	0	24	1
MLLT11	1	151032150	151040973	1	1	0.0317919	1	1	0.00289017	11	1	334	12	0	0	14	0	1	1	0.0317919	1	1	0.00289017	11	1	334	12	0	0	11	0	1	1	0.00820809	1	1	0.00289017	11	1	334	12	1	0	24	1
GABPB2	1	151043079	151091007	1	1	0.0317919	1	1	0.00578035	11	2	333	13	0	0	14	0	1	1	0.0317919	1	1	0.00578035	11	2	333	13	0	0	11	0	1	1	0.00820809	1	1	0.00578035	11	2	333	13	1	0	24	1
SEMA6C	1	151104162	151119140	1	1	0.0317919	1	1	0.00578035	11	2	333	13	0	0	14	0	1	1	0.0317919	1	1	0.00578035	11	2	333	13	0	0	11	0	1	1	0.00820809	1	1	0.00578035	11	2	333	13	1	0	24	1
TNFAIP8L2	1	151129104	151132225	1	1	0.0317919	1	1	0.00578035	11	2	333	13	0	0	14	0	1	1	0.0317919	1	1	0.00578035	11	2	333	13	0	0	11	0	1	1	0.00820809	1	1	0.00578035	11	2	333	13	1	0	24	1
TNFAIP8L2-SCNM1	1	151129104	151142773	1	1	0.0317919	1	1	0.00578035	11	2	333	13	0	0	14	0	1	1	0.0317919	1	1	0.00578035	11	2	333	13	0	0	11	0	1	1	0.00820809	1	1	0.00578035	11	2	333	13	1	0	24	1
LYSMD1	1	151132223	151138424	1	1	0.0317919	1	1	0.00578035	11	2	333	13	0	0	14	0	1	1	0.0317919	1	1	0.00578035	11	2	333	13	0	0	11	0	1	1	0.00820809	1	1	0.00578035	11	2	333	13	1	0	24	1
SCNM1	1	151138497	151142773	1	1	0.0317919	1	1	0.00578035	11	2	333	13	0	0	14	0	1	1	0.0317919	1	1	0.00578035	11	2	333	13	0	0	11	0	1	1	0.00820809	1	1	0.00578035	11	2	333	13	1	0	24	1
TMOD4	1	151142462	151148547	1	1	0.0317919	1	1	0.00578035	11	2	333	13	0	0	14	0	1	1	0.0317919	1	1	0.00578035	11	2	333	13	0	0	11	0	1	1	0.00820809	1	1	0.00578035	11	2	333	13	1	0	24	1
VPS72	1	151148775	151162689	1	1	0.0317919	1	1	0.00578035	11	2	333	13	0	0	14	0	1	1	0.0317919	1	1	0.00578035	11	2	333	13	0	0	11	0	1	1	0.00820809	1	1	0.00578035	11	2	333	13	1	0	24	1
PIP5K1A	1	151171020	151222007	1	1	0.0317919	1	1	0.00578035	11	2	333	13	0	0	14	0	1	1	0.0317919	1	1	0.00578035	11	2	333	13	0	0	11	0	1	1	0.00820809	1	1	0.00578035	11	2	333	13	1	0	24	1
PSMD4	1	151227196	151239954	1	1	0.0317919	1	1	0.00578035	11	2	333	13	0	0	14	0	1	1	0.0317919	1	1	0.00578035	11	2	333	13	0	0	11	0	1	1	0.00820809	1	1	0.00578035	11	2	333	13	1	0	24	1
ZNF687	1	151254790	151264381	1	1	0.0317919	1	1	0.00578035	11	2	333	13	0	0	14	0	1	1	0.0317919	1	1	0.00578035	11	2	333	13	0	0	11	0	1	1	0.00820809	1	1	0.00578035	11	2	333	13	1	0	24	1
PI4KB	1	151264272	151300191	1	1	0.0317919	1	1	0.00578035	11	2	333	13	0	0	14	0	1	1	0.0317919	1	1	0.00578035	11	2	333	13	0	0	11	0	1	1	0.00820809	1	1	0.00578035	11	2	333	13	1	0	24	1
RFX5	1	151313115	151319769	1	1	0.0317919	1	1	0.00578035	11	2	333	13	0	0	14	0	1	1	0.0317919	1	1	0.00578035	11	2	333	13	0	0	11	0	1	1	0.00820809	1	1	0.00578035	11	2	333	13	1	0	24	1
SELENBP1	1	151336777	151345210	1	1	0.0317919	1	1	0.00578035	11	2	333	13	0	0	14	0	1	1	0.0317919	1	1	0.00578035	11	2	333	13	0	0	11	0	1	1	0.00820809	1	1	0.00578035	11	2	333	13	1	0	24	1
PSMB4	1	151372040	151374412	1	1	0.0317919	1	1	0.00289017	11	1	334	12	0	0	14	0	1	1	0.0317919	1	1	0.00289017	11	1	334	12	0	0	11	0	1	1	0.00820809	1	1	0.00289017	11	1	334	12	1	0	24	1
POGZ	1	151375199	151431941	1	1	0.0317919	1	1	0.00289017	11	1	334	12	0	0	14	0	1	1	0.0317919	1	1	0.00289017	11	1	334	12	0	0	11	0	1	1	0.00820809	1	1	0.00289017	11	1	334	12	1	0	24	1
CGN	1	151483861	151511167	1	1	0.0317919	1	1	0.00289017	11	1	334	12	0	0	14	0	1	1	0.0317919	1	1	0.00289017	11	1	334	12	0	0	11	0	1	1	0.00820809	1	1	0.00289017	11	1	334	12	1	0	24	1
TUFT1	1	151512780	151556059	1	1	0.0317919	1	1	0.00289017	11	1	334	12	0	0	14	0	1	1	0.0317919	1	1	0.00289017	11	1	334	12	0	0	11	0	1	1	0.00820809	1	1	0.00289017	11	1	334	12	1	0	24	1
MIR554	1	151518271	151518367	1	1	0.0317919	1	1	0.00289017	11	1	334	12	0	0	14	0	1	1	0.0317919	1	1	0.00289017	11	1	334	12	0	0	11	0	1	1	0.00820809	1	1	0.00289017	11	1	334	12	1	0	24	1
SNX27	1	151584661	151671559	1	1	0.0317919	1	1	0.00289017	11	1	334	12	0	0	14	0	1	1	0.0317919	1	1	0.00289017	11	1	334	12	0	0	11	0	1	1	0.00820809	1	1	0.00289017	11	1	334	12	1	0	24	1
CELF3	1	151672533	151689290	1	1	0.0317919	1	1	0.00289017	11	1	334	12	0	0	14	0	1	1	0.0317919	1	1	0.00289017	11	1	334	12	0	0	11	0	1	1	0.00820809	1	1	0.00289017	11	1	334	12	1	0	24	1
RIIAD1	1	151694012	151702082	1	1	0.0317919	1	1	0.00289017	11	1	334	12	0	0	14	0	1	1	0.0317919	1	1	0.00289017	11	1	334	12	0	0	11	0	1	1	0.00820809	1	1	0.00289017	11	1	334	12	1	0	24	1
MRPL9	1	151732122	151736040	1	1	0.0317919	1	1	0.00289017	11	1	334	12	0	0	14	0	1	1	0.0317919	1	1	0.00289017	11	1	334	12	0	0	11	0	1	1	0.00820809	1	1	0.00289017	11	1	334	12	1	0	24	1
OAZ3	1	151735444	151743806	1	1	0.0317919	1	1	0.00289017	11	1	334	12	0	0	14	0	1	1	0.0317919	1	1	0.00289017	11	1	334	12	0	0	11	0	1	1	0.00820809	1	1	0.00289017	11	1	334	12	1	0	24	1
TDRKH	1	151744040	151763010	1	1	0.0317919	1	1	0.00289017	11	1	334	12	0	0	14	0	1	1	0.0317919	1	1	0.00289017	11	1	334	12	0	0	11	0	1	1	0.00820809	1	1	0.00289017	11	1	334	12	1	0	24	1
LINGO4	1	151772764	151777882	1	1	0.0289017	1	1	0.00289017	10	1	335	11	0	0	14	0	1	1	0.0289017	1	1	0.00289017	10	1	335	11	0	0	11	0	1	1	0.0110983	1	1	0.00289017	10	1	335	11	1	0	24	1
RORC	1	151778546	151804348	1	1	0.0289017	1	1	0.00289017	10	1	335	11	0	0	14	0	1	1	0.0289017	1	1	0.00289017	10	1	335	11	0	0	11	0	1	1	0.0110983	1	1	0.00289017	10	1	335	11	1	0	24	1
C2CD4D	1	151810338	151813033	1	1	0.0289017	1	1	0.00289017	10	1	335	11	0	0	14	0	1	1	0.0289017	1	1	0.00289017	10	1	335	11	0	0	11	0	1	1	0.0110983	1	1	0.00289017	10	1	335	11	1	0	24	1
LOC100132111	1	151810944	151816641	1	1	0.0289017	1	1	0.00289017	10	1	335	11	0	0	14	0	1	1	0.0289017	1	1	0.00289017	10	1	335	11	0	0	11	0	1	1	0.0110983	1	1	0.00289017	10	1	335	11	1	0	24	1
THEM5	1	151819576	151826173	1	1	0.0289017	1	1	0.00289017	10	1	335	11	0	0	14	0	1	1	0.0289017	1	1	0.00289017	10	1	335	11	0	0	11	0	1	1	0.0110983	1	1	0.00289017	10	1	335	11	1	0	24	1
THEM4	1	151843342	151882361	1	1	0.0289017	1	1	0.00289017	10	1	335	11	0	0	14	0	0.775298	1	0.0620074	1	1	0.00289017	10	1	335	11	1	0	10	1	1	1	0.0110983	1	1	0.00289017	10	1	335	11	1	0	24	1
S100A10	1	151955385	151966714	1	1	0.0289017	1	1	0.00289017	10	1	335	11	0	0	14	0	0.775298	1	0.0620074	1	1	0.00289017	10	1	335	11	1	0	10	1	1	1	0.0110983	1	1	0.00289017	10	1	335	11	1	0	24	1
S100A11	1	152004981	152009511	1	1	0.0289017	1	1	0.00289017	10	1	335	11	0	0	14	0	0.775298	1	0.0620074	1	1	0.00289017	10	1	335	11	1	0	10	1	1	1	0.0110983	1	1	0.00289017	10	1	335	11	1	0	24	1
TCHHL1	1	152056619	152061540	1	1	0.0289017	1	1	0.00289017	10	1	335	11	0	0	14	0	0.775298	1	0.0620074	1	1	0.00289017	10	1	335	11	1	0	10	1	1	1	0.0110983	1	1	0.00289017	10	1	335	11	1	0	24	1
TCHH	1	152078792	152086556	1	1	0.0289017	1	1	0.00289017	10	1	335	11	0	0	14	0	0.775298	1	0.0620074	1	1	0.00289017	10	1	335	11	1	0	10	1	1	1	0.0110983	1	1	0.00289017	10	1	335	11	1	0	24	1
RPTN	1	152126070	152131704	1	1	0.0289017	1	1	0.00289017	10	1	335	11	0	0	14	0	0.775298	1	0.0620074	1	1	0.00289017	10	1	335	11	1	0	10	1	1	1	0.0110983	1	1	0.00289017	10	1	335	11	1	0	24	1
HRNR	1	152184557	152196669	1	1	0.0289017	1	1	0.00289017	10	1	335	11	0	0	14	0	0.775298	1	0.0620074	1	1	0.00289017	10	1	335	11	1	0	10	1	1	1	0.0110983	1	1	0.00289017	10	1	335	11	1	0	24	1
FLG	1	152274650	152297679	1	1	0.0289017	1	1	0.00289017	10	1	335	11	0	0	14	0	0.775298	1	0.0620074	1	1	0.00289017	10	1	335	11	1	0	10	1	1	1	0.0110983	1	1	0.00289017	10	1	335	11	1	0	24	1
FLG2	1	152321212	152332482	1	1	0.0289017	1	1	0.00289017	10	1	335	11	0	0	14	0	0.775298	1	0.0620074	1	1	0.00289017	10	1	335	11	1	0	10	1	1	1	0.0110983	1	1	0.00289017	10	1	335	11	1	0	24	1
CRNN	1	152381718	152386750	1	1	0.0289017	1	1	0.00289017	10	1	335	11	0	0	14	0	0.775298	1	0.0620074	1	1	0.00289017	10	1	335	11	1	0	10	1	1	1	0.0110983	1	1	0.00289017	10	1	335	11	1	0	24	1
LCE5A	1	152483319	152484653	1	1	0.0289017	1	1	0.00578035	10	2	334	12	0	0	14	0	0.775298	1	0.0620074	1	1	0.00578035	10	2	334	12	1	0	10	1	1	1	0.0110983	1	1	0.00578035	10	2	334	12	1	0	24	1
CRCT1	1	152486977	152488481	1	1	0.0289017	1	1	0.00578035	10	2	334	12	0	0	14	0	0.775298	1	0.0620074	1	1	0.00578035	10	2	334	12	1	0	10	1	1	1	0.0110983	1	1	0.00578035	10	2	334	12	1	0	24	1
LCE3E	1	152538129	152539248	1	1	0.0289017	1	1	0.00578035	10	2	334	12	0	0	14	0	0.775298	1	0.0620074	1	1	0.00578035	10	2	334	12	1	0	10	1	1	1	0.0110983	1	1	0.00578035	10	2	334	12	1	0	24	1
LCE3D	1	152551859	152552980	1	1	0.0289017	1	1	0.00578035	10	2	334	12	0	0	14	0	0.775298	1	0.0620074	1	1	0.00578035	10	2	334	12	1	0	10	1	1	1	0.0110983	1	1	0.00578035	10	2	334	12	1	0	24	1
LCE3C	1	152573137	152573562	1	1	0.0289017	1	1	0.00578035	10	2	334	12	0	0	14	0	0.775298	1	0.0620074	1	1	0.00578035	10	2	334	12	1	0	10	1	1	1	0.0110983	1	1	0.00578035	10	2	334	12	1	0	24	1
LCE3B	1	152586286	152586574	1	1	0.0289017	1	1	0.00578035	10	2	334	12	0	0	14	0	0.775298	1	0.0620074	1	1	0.00578035	10	2	334	12	1	0	10	1	1	1	0.0110983	1	1	0.00578035	10	2	334	12	1	0	24	1
LCE3A	1	152595309	152595579	1	1	0.0289017	1	1	0.00578035	10	2	334	12	0	0	14	0	0.775298	1	0.0620074	1	1	0.00578035	10	2	334	12	1	0	10	1	1	1	0.0110983	1	1	0.00578035	10	2	334	12	1	0	24	1
LCE2D	1	152635871	152637135	1	1	0.0289017	1	1	0.00578035	10	2	334	12	0	0	14	0	0.775298	1	0.0620074	0.171495	1	0.0851287	10	2	334	12	1	1	9	2	1	1	0.0110983	1	1	0.00578035	10	2	334	12	1	0	24	1
LCE2C	1	152647770	152649049	1	1	0.0289017	1	1	0.00578035	10	2	334	12	0	0	14	0	0.775298	1	0.0620074	0.171495	1	0.0851287	10	2	334	12	1	1	9	2	1	1	0.0110983	1	1	0.00578035	10	2	334	12	1	0	24	1
LCE2B	1	152658598	152659876	1	1	0.0289017	1	1	0.00578035	10	2	334	12	0	0	14	0	1	1	0.0289017	0.171495	1	0.0851287	10	2	334	12	0	1	10	1	1	1	0.0110983	1	1	0.00578035	10	2	334	12	1	0	24	1
LCE2A	1	152670839	152671918	1	1	0.0289017	1	1	0.00578035	10	2	334	12	0	0	14	0	1	1	0.0289017	0.171495	1	0.0851287	10	2	334	12	0	1	10	1	1	1	0.0110983	1	1	0.00578035	10	2	334	12	1	0	24	1
LCE4A	1	152681522	152681910	1	1	0.0289017	1	1	0.00578035	10	2	334	12	0	0	14	0	1	1	0.0289017	0.171495	1	0.0851287	10	2	334	12	0	1	10	1	1	1	0.0110983	1	1	0.00578035	10	2	334	12	1	0	24	1
C1orf68	1	152691997	152692905	1	1	0.0289017	1	1	0.00578035	10	2	334	12	0	0	14	0	1	1	0.0289017	0.171495	1	0.0851287	10	2	334	12	0	1	10	1	1	1	0.0110983	1	1	0.00578035	10	2	334	12	1	0	24	1
KPRP	1	152730505	152734529	1	1	0.0289017	1	1	0.00578035	10	2	334	12	0	0	14	0	1	1	0.0289017	0.171495	1	0.0851287	10	2	334	12	0	1	10	1	1	1	0.0110983	1	1	0.00578035	10	2	334	12	1	0	24	1
LCE1F	1	152748847	152749445	1	1	0.0289017	1	1	0.00578035	10	2	334	12	0	0	14	0	1	1	0.0289017	0.171495	1	0.0851287	10	2	334	12	0	1	10	1	1	1	0.0110983	1	1	0.00578035	10	2	334	12	1	0	24	1
LCE1E	1	152758752	152760901	1	1	0.0289017	1	1	0.00578035	10	2	334	12	0	0	14	0	1	1	0.0289017	0.171495	1	0.0851287	10	2	334	12	0	1	10	1	1	1	0.0110983	1	1	0.00578035	10	2	334	12	1	0	24	1
LCE1D	1	152769226	152770657	1	1	0.0289017	1	1	0.00578035	10	2	334	12	0	0	14	0	1	1	0.0289017	0.171495	1	0.0851287	10	2	334	12	0	1	10	1	1	1	0.0110983	1	1	0.00578035	10	2	334	12	1	0	24	1
LCE1C	1	152777310	152779107	1	1	0.0289017	1	1	0.00578035	10	2	334	12	0	0	14	0	1	1	0.0289017	0.171495	1	0.0851287	10	2	334	12	0	1	10	1	1	1	0.0110983	1	1	0.00578035	10	2	334	12	1	0	24	1
LCE1B	1	152784446	152785585	1	1	0.0289017	1	1	0.00578035	10	2	334	12	0	0	14	0	1	1	0.0289017	0.171495	1	0.0851287	10	2	334	12	0	1	10	1	1	1	0.0110983	1	1	0.00578035	10	2	334	12	1	0	24	1
LCE1A	1	152799948	152800573	1	1	0.0289017	1	1	0.00578035	10	2	334	12	0	0	14	0	1	1	0.0289017	0.171495	1	0.0851287	10	2	334	12	0	1	10	1	1	1	0.0110983	1	1	0.00578035	10	2	334	12	1	0	24	1
LCE6A	1	152815329	152816459	1	1	0.0289017	1	1	0.00578035	10	2	334	12	0	0	14	0	1	1	0.0289017	0.171495	1	0.0851287	10	2	334	12	0	1	10	1	1	1	0.0110983	1	1	0.00578035	10	2	334	12	1	0	24	1
SMCP	1	152850797	152857523	1	1	0.0289017	1	1	0.00578035	10	2	334	12	0	0	14	0	1	1	0.0289017	0.171495	1	0.0851287	10	2	334	12	0	1	10	1	1	1	0.0110983	1	1	0.00578035	10	2	334	12	1	0	24	1
IVL	1	152881038	152884362	1	1	0.0289017	1	1	0.00578035	10	2	334	12	0	0	14	0	1	1	0.0289017	0.171495	1	0.0851287	10	2	334	12	0	1	10	1	1	1	0.0110983	1	1	0.00578035	10	2	334	12	1	0	24	1
SPRR4	1	152943127	152945069	1	1	0.0289017	1	1	0.00578035	10	2	334	12	0	0	14	0	1	1	0.0289017	0.171495	1	0.0851287	10	2	334	12	0	1	10	1	1	1	0.0110983	1	1	0.00578035	10	2	334	12	1	0	24	1
SPRR1A	1	152956563	152958290	1	1	0.0289017	1	1	0.00578035	10	2	334	12	0	0	14	0	1	1	0.0289017	0.171495	1	0.0851287	10	2	334	12	0	1	10	1	1	1	0.0110983	1	1	0.00578035	10	2	334	12	1	0	24	1
SPRR3	1	152974222	152976332	1	1	0.0289017	1	1	0.00578035	10	2	334	12	0	0	14	0	1	1	0.0289017	0.171495	1	0.0851287	10	2	334	12	0	1	10	1	1	1	0.0110983	1	1	0.00578035	10	2	334	12	1	0	24	1
SPRR1B	1	153003678	153005376	1	1	0.0289017	1	1	0.0115607	10	4	332	14	0	0	14	0	1	1	0.0289017	0.367273	1	0.0793484	10	4	332	14	0	1	10	1	1	1	0.0110983	1	1	0.0115607	10	4	332	14	1	0	24	1
SPRR2D	1	153012200	153013594	1	1	0.0289017	1	1	0.0115607	10	4	332	14	0	0	14	0	1	1	0.0289017	0.367273	1	0.0793484	10	4	332	14	0	1	10	1	1	1	0.0110983	1	1	0.0115607	10	4	332	14	1	0	24	1
SPRR2A	1	153028595	153029988	1	1	0.0289017	1	1	0.0115607	10	4	332	14	0	0	14	0	1	1	0.0289017	0.367273	1	0.0793484	10	4	332	14	0	1	10	1	1	1	0.0110983	1	1	0.0115607	10	4	332	14	1	0	24	1
SPRR2B	1	153042717	153044084	1	1	0.0289017	1	1	0.0115607	10	4	332	14	0	0	14	0	1	1	0.0289017	0.367273	1	0.0793484	10	4	332	14	0	1	10	1	1	1	0.0110983	1	1	0.0115607	10	4	332	14	1	0	24	1
SPRR2E	1	153065610	153067001	1	1	0.0289017	1	1	0.0115607	10	4	332	14	0	0	14	0	1	1	0.0289017	0.367273	1	0.0793484	10	4	332	14	0	1	10	1	1	1	0.0110983	1	1	0.0115607	10	4	332	14	1	0	24	1
SPRR2F	1	153084612	153085989	1	1	0.0289017	1	1	0.0115607	10	4	332	14	0	0	14	0	1	1	0.0289017	0.367273	1	0.0793484	10	4	332	14	0	1	10	1	1	1	0.0110983	1	1	0.0115607	10	4	332	14	1	0	24	1
SPRR2C	1	153112593	153113969	1	1	0.0289017	1	1	0.0115607	10	4	332	14	0	0	14	0	1	1	0.0289017	0.367273	1	0.0793484	10	4	332	14	0	1	10	1	1	1	0.0110983	1	1	0.0115607	10	4	332	14	1	0	24	1
SPRR2G	1	153122057	153123427	1	1	0.0289017	1	1	0.0115607	10	4	332	14	0	0	14	0	1	1	0.0289017	0.367273	1	0.0793484	10	4	332	14	0	1	10	1	1	1	0.0110983	1	1	0.0115607	10	4	332	14	1	0	24	1
LELP1	1	153175918	153177596	1	1	0.0289017	1	1	0.00867052	10	3	333	13	0	0	14	0	1	1	0.0289017	0.272975	1	0.0822386	10	3	333	13	0	1	10	1	1	1	0.0110983	1	1	0.00867052	10	3	333	13	1	0	24	1
PRR9	1	153190059	153191793	1	1	0.0289017	1	1	0.00867052	10	3	333	13	0	0	14	0	1	1	0.0289017	0.272975	1	0.0822386	10	3	333	13	0	1	10	1	1	1	0.0110983	1	1	0.00867052	10	3	333	13	1	0	24	1
LOR	1	153232178	153234600	1	1	0.0289017	1	1	0.00867052	10	3	333	13	0	0	14	0	1	1	0.0289017	1	1	0.00867052	10	3	333	13	0	0	11	0	1	1	0.0110983	1	1	0.00867052	10	3	333	13	1	0	24	1
PGLYRP3	1	153270337	153283194	1	1	0.0289017	1	1	0.00867052	10	3	333	13	0	0	14	0	1	1	0.0289017	1	1	0.00867052	10	3	333	13	0	0	11	0	1	1	0.0110983	1	1	0.00867052	10	3	333	13	1	0	24	1
PGLYRP4	1	153302596	153321022	1	1	0.0289017	1	1	0.00867052	10	3	333	13	0	0	14	0	1	1	0.0289017	1	1	0.00867052	10	3	333	13	0	0	11	0	1	1	0.0110983	1	1	0.00867052	10	3	333	13	1	0	24	1
S100A9	1	153330329	153333503	1	1	0.0289017	1	1	0.00867052	10	3	333	13	0	0	14	0	1	1	0.0289017	1	1	0.00867052	10	3	333	13	0	0	11	0	1	1	0.0110983	1	1	0.00867052	10	3	333	13	1	0	24	1
S100A12	1	153346183	153348075	1	1	0.0289017	1	1	0.00867052	10	3	333	13	0	0	14	0	1	1	0.0289017	1	1	0.00867052	10	3	333	13	0	0	11	0	1	1	0.0110983	1	1	0.00867052	10	3	333	13	1	0	24	1
S100A8	1	153362507	153363664	1	1	0.0289017	1	1	0.00867052	10	3	333	13	0	0	14	0	1	1	0.0289017	1	1	0.00867052	10	3	333	13	0	0	11	0	1	1	0.0110983	1	1	0.00867052	10	3	333	13	1	0	24	1
S100A7A	1	153388999	153395701	1	1	0.0289017	1	1	0.00867052	10	3	333	13	0	0	14	0	1	1	0.0289017	1	1	0.00867052	10	3	333	13	0	0	11	0	1	1	0.0110983	1	1	0.00867052	10	3	333	13	1	0	24	1
S100A7L2	1	153409470	153412503	1	1	0.0289017	1	1	0.00867052	10	3	333	13	0	0	14	0	1	1	0.0289017	1	1	0.00867052	10	3	333	13	0	0	11	0	1	1	0.0110983	1	1	0.00867052	10	3	333	13	1	0	24	1
S100A7	1	153430219	153433137	1	1	0.0289017	1	1	0.00867052	10	3	333	13	0	0	14	0	1	1	0.0289017	1	1	0.00867052	10	3	333	13	0	0	11	0	1	1	0.0110983	1	1	0.00867052	10	3	333	13	1	0	24	1
S100A6	1	153507075	153508717	1	1	0.0289017	1	1	0.00578035	10	2	334	12	0	0	14	0	1	1	0.0289017	1	1	0.00578035	10	2	334	12	0	0	11	0	1	1	0.0110983	1	1	0.00578035	10	2	334	12	1	0	24	1
S100A5	1	153509622	153514241	1	1	0.0289017	1	1	0.00578035	10	2	334	12	0	0	14	0	1	1	0.0289017	1	1	0.00578035	10	2	334	12	0	0	11	0	1	1	0.0110983	1	1	0.00578035	10	2	334	12	1	0	24	1
S100A4	1	153516094	153518282	1	1	0.0289017	1	1	0.00578035	10	2	334	12	0	0	14	0	1	1	0.0289017	1	1	0.00578035	10	2	334	12	0	0	11	0	1	1	0.0110983	1	1	0.00578035	10	2	334	12	1	0	24	1
S100A3	1	153519808	153521734	1	1	0.0289017	1	1	0.00578035	10	2	334	12	0	0	14	0	1	1	0.0289017	1	1	0.00578035	10	2	334	12	0	0	11	0	1	1	0.0110983	1	1	0.00578035	10	2	334	12	1	0	24	1
S100A2	1	153533584	153538306	1	1	0.0289017	1	1	0.00578035	10	2	334	12	0	0	14	0	1	1	0.0289017	1	1	0.00578035	10	2	334	12	0	0	11	0	1	1	0.0110983	1	1	0.00578035	10	2	334	12	1	0	24	1
S100A16	1	153579366	153585514	1	1	0.0289017	1	1	0.00578035	10	2	334	12	0	0	14	0	1	1	0.0289017	1	1	0.00578035	10	2	334	12	0	0	11	0	1	1	0.0110983	1	1	0.00578035	10	2	334	12	1	0	24	1
S100A14	1	153586731	153588808	1	1	0.0289017	1	1	0.00578035	10	2	334	12	0	0	14	0	1	1	0.0289017	1	1	0.00578035	10	2	334	12	0	0	11	0	1	1	0.0110983	1	1	0.00578035	10	2	334	12	1	0	24	1
S100A13	1	153591275	153606568	1	1	0.0289017	1	1	0.00578035	10	2	334	12	0	0	14	0	1	1	0.0289017	1	1	0.00578035	10	2	334	12	0	0	11	0	1	1	0.0110983	1	1	0.00578035	10	2	334	12	1	0	24	1
S100A1	1	153600872	153604513	1	1	0.0289017	1	1	0.00578035	10	2	334	12	0	0	14	0	1	1	0.0289017	1	1	0.00578035	10	2	334	12	0	0	11	0	1	1	0.0110983	1	1	0.00578035	10	2	334	12	1	0	24	1
CHTOP	1	153606457	153618782	1	1	0.0289017	1	1	0.00289017	10	1	335	11	0	0	14	0	1	1	0.0289017	1	1	0.00289017	10	1	335	11	0	0	11	0	1	1	0.0110983	1	1	0.00289017	10	1	335	11	1	0	24	1
SNAPIN	1	153631129	153634328	1	1	0.0289017	1	1	0.00289017	10	1	335	11	0	0	14	0	1	1	0.0289017	1	1	0.00289017	10	1	335	11	0	0	11	0	1	1	0.0110983	1	1	0.00289017	10	1	335	11	1	0	24	1
ILF2	1	153634263	153643504	1	1	0.0289017	1	1	0.00289017	10	1	335	11	0	0	14	0	1	1	0.0289017	1	1	0.00289017	10	1	335	11	0	0	11	0	1	1	0.0110983	1	1	0.00289017	10	1	335	11	1	0	24	1
NPR1	1	153651163	153666468	1	1	0.0289017	1	1	0.00289017	10	1	335	11	0	0	14	0	1	1	0.0289017	1	1	0.00289017	10	1	335	11	0	0	11	0	1	1	0.0110983	1	1	0.00289017	10	1	335	11	1	0	24	1
INTS3	1	153700566	153746555	1	1	0.0289017	1	1	0.00289017	10	1	335	11	0	0	14	0	1	1	0.0289017	1	1	0.00289017	10	1	335	11	0	0	11	0	1	1	0.0110983	1	1	0.00289017	10	1	335	11	1	0	24	1
SLC27A3	1	153747767	153752633	1	1	0.0289017	1	1	0.00289017	10	1	335	11	0	0	14	0	1	1	0.0289017	1	1	0.00289017	10	1	335	11	0	0	11	0	1	1	0.0110983	1	1	0.00289017	10	1	335	11	1	0	24	1
GATAD2B	1	153777202	153895451	1	1	0.0289017	1	1	0.00289017	10	1	335	11	0	0	14	0	1	1	0.0289017	1	1	0.00289017	10	1	335	11	0	0	11	0	1	1	0.0110983	1	1	0.00289017	10	1	335	11	1	0	24	1
DENND4B	1	153901976	153919154	1	1	0.0289017	1	1	0.00289017	10	1	335	11	0	0	14	0	1	1	0.0289017	1	1	0.00289017	10	1	335	11	0	0	11	0	1	1	0.0110983	1	1	0.00289017	10	1	335	11	1	0	24	1
CRTC2	1	153920147	153931132	1	1	0.0289017	1	1	0.00289017	10	1	335	11	0	0	14	0	1	1	0.0289017	1	1	0.00289017	10	1	335	11	0	0	11	0	1	1	0.0110983	1	1	0.00289017	10	1	335	11	1	0	24	1
SLC39A1	1	153931587	153940188	1	1	0.0289017	1	1	0.00289017	10	1	335	11	0	0	14	0	1	1	0.0289017	1	1	0.00289017	10	1	335	11	0	0	11	0	1	1	0.0110983	1	1	0.00289017	10	1	335	11	1	0	24	1
CREB3L4	1	153940314	153946840	1	1	0.0289017	1	1	0.00289017	10	1	335	11	0	0	14	0	1	1	0.0289017	1	1	0.00289017	10	1	335	11	0	0	11	0	1	1	0.0110983	1	1	0.00289017	10	1	335	11	1	0	24	1
JTB	1	153946744	153950451	1	1	0.0289017	1	1	0.00289017	10	1	335	11	0	0	14	0	1	1	0.0289017	1	1	0.00289017	10	1	335	11	0	0	11	0	1	1	0.0110983	1	1	0.00289017	10	1	335	11	1	0	24	1
RAB13	1	153954127	153958806	1	1	0.0289017	1	1	0.00289017	10	1	335	11	0	0	14	0	1	1	0.0289017	1	1	0.00289017	10	1	335	11	0	0	11	0	1	1	0.0110983	1	1	0.00289017	10	1	335	11	1	0	24	1
RPS27	1	153963238	153964631	1	1	0.0289017	1	1	0.00289017	10	1	335	11	0	0	14	0	1	1	0.0289017	1	1	0.00289017	10	1	335	11	0	0	11	0	1	1	0.0110983	1	1	0.00289017	10	1	335	11	1	0	24	1
NUP210L	1	153965167	154127592	1	1	0.0289017	1	1	0.00289017	10	1	335	11	0	0	14	0	1	1	0.0289017	1	1	0.00289017	10	1	335	11	0	0	11	0	1	1	0.0110983	1	1	0.00289017	10	1	335	11	1	0	24	1
TPM3	1	154127779	154164609	1	1	0.0289017	1	1	0.00289017	10	1	335	11	0	0	14	0	1	1	0.0289017	1	1	0.00289017	10	1	335	11	0	0	11	0	1	1	0.0110983	1	1	0.00289017	10	1	335	11	1	0	24	1
MIR190B	1	154166140	154166219	1	1	0.0289017	1	1	0.00289017	10	1	335	11	0	0	14	0	1	1	0.0289017	1	1	0.00289017	10	1	335	11	0	0	11	0	1	1	0.0110983	1	1	0.00289017	10	1	335	11	1	0	24	1
C1orf189	1	154171847	154178809	1	1	0.0289017	1	1	0.00289017	10	1	335	11	0	0	14	0	1	1	0.0289017	1	1	0.00289017	10	1	335	11	0	0	11	0	1	1	0.0110983	1	1	0.00289017	10	1	335	11	1	0	24	1
C1orf43	1	154179182	154193273	1	1	0.0289017	1	1	0.00289017	10	1	335	11	0	0	14	0	1	1	0.0289017	1	1	0.00289017	10	1	335	11	0	0	11	0	1	1	0.0110983	1	1	0.00289017	10	1	335	11	1	0	24	1
UBAP2L	1	154192654	154243329	1	1	0.0289017	1	1	0.00289017	10	1	335	11	0	0	14	0	1	1	0.0289017	1	1	0.00289017	10	1	335	11	0	0	11	0	1	1	0.0110983	1	1	0.00289017	10	1	335	11	1	0	24	1
HAX1	1	154245038	154248355	1	1	0.0289017	1	1	0.00289017	10	1	335	11	0	0	14	0	1	1	0.0289017	1	1	0.00289017	10	1	335	11	0	0	11	0	1	1	0.0110983	1	1	0.00289017	10	1	335	11	1	0	24	1
AQP10	1	154293591	154297801	1	1	0.0289017	1	1	0.00289017	10	1	335	11	0	0	14	0	1	1	0.0289017	1	1	0.00289017	10	1	335	11	0	0	11	0	1	1	0.0110983	1	1	0.00289017	10	1	335	11	1	0	24	1
ATP8B2	1	154298035	154323780	1	1	0.0289017	1	1	0.00289017	10	1	335	11	0	0	14	0	1	1	0.0289017	1	1	0.00289017	10	1	335	11	0	0	11	0	1	1	0.0110983	1	1	0.00289017	10	1	335	11	1	0	24	1
IL6R	1	154377668	154441926	1	1	0.0289017	1	1	0.00289017	10	1	335	11	0	0	14	0	1	1	0.0289017	1	1	0.00289017	10	1	335	11	0	0	11	0	1	1	0.0110983	1	1	0.00289017	10	1	335	11	1	0	24	1
SHE	1	154451953	154474526	1	1	0.0289017	1	1	0.00289017	10	1	335	11	0	0	14	0	1	1	0.0289017	1	1	0.00289017	10	1	335	11	0	0	11	0	1	1	0.0110983	1	1	0.00289017	10	1	335	11	1	0	24	1
TDRD10	1	154474694	154520623	1	1	0.0289017	1	1	0.00289017	10	1	335	11	0	0	14	0	1	1	0.0289017	1	1	0.00289017	10	1	335	11	0	0	11	0	1	1	0.0110983	1	1	0.00289017	10	1	335	11	1	0	24	1
UBE2Q1	1	154521050	154531120	1	1	0.0289017	1	1	0.00289017	10	1	335	11	0	0	14	0	1	1	0.0289017	1	1	0.00289017	10	1	335	11	0	0	11	0	1	1	0.0110983	1	1	0.00289017	10	1	335	11	1	0	24	1
CHRNB2	1	154540256	154552353	1	1	0.0289017	1	1	0.00289017	10	1	335	11	0	0	14	0	1	1	0.0289017	1	1	0.00289017	10	1	335	11	0	0	11	0	1	1	0.0110983	1	1	0.00289017	10	1	335	11	1	0	24	1
ADAR	1	154554533	154600456	1	1	0.0289017	1	1	0.00289017	10	1	335	11	0	0	14	0	1	1	0.0289017	1	1	0.00289017	10	1	335	11	0	0	11	0	1	1	0.0110983	1	1	0.00289017	10	1	335	11	1	0	24	1
KCNN3	1	154669941	154842754	1	1	0.0289017	1	1	0.00578035	10	2	334	12	0	0	14	0	1	1	0.0289017	1	1	0.00578035	10	2	334	12	0	0	11	0	1	1	0.0110983	0.490986	1	0.0342197	10	2	334	12	1	1	23	2
PMVK	1	154897207	154909484	1	1	0.0289017	1	1	0.00578035	10	2	334	12	0	0	14	0	1	1	0.0289017	1	1	0.00578035	10	2	334	12	0	0	11	0	1	1	0.0110983	0.490986	1	0.0342197	10	2	334	12	1	1	23	2
PBXIP1	1	154916558	154928567	1	1	0.0317919	1	1	0.00578035	11	2	333	13	0	0	14	0	1	1	0.0317919	1	1	0.00578035	11	2	333	13	0	0	11	0	1	1	0.00820809	0.490986	1	0.0342197	11	2	333	13	1	1	23	2
PYGO2	1	154929501	154934258	1	1	0.0317919	1	1	0.00578035	11	2	333	13	0	0	14	0	1	1	0.0317919	1	1	0.00578035	11	2	333	13	0	0	11	0	1	1	0.00820809	0.490986	1	0.0342197	11	2	333	13	1	1	23	2
SHC1	1	154934773	154946959	1	1	0.0317919	1	1	0.00578035	11	2	333	13	0	0	14	0	1	1	0.0317919	1	1	0.00578035	11	2	333	13	0	0	11	0	1	1	0.00820809	0.490986	1	0.0342197	11	2	333	13	1	1	23	2
CKS1B	1	154947117	154951725	1	1	0.0317919	1	1	0.00578035	11	2	333	13	0	0	14	0	1	1	0.0317919	1	1	0.00578035	11	2	333	13	0	0	11	0	1	1	0.00820809	0.490986	1	0.0342197	11	2	333	13	1	1	23	2
MIR4258	1	154948168	154948259	1	1	0.0317919	1	1	0.00578035	11	2	333	13	0	0	14	0	1	1	0.0317919	1	1	0.00578035	11	2	333	13	0	0	11	0	1	1	0.00820809	0.490986	1	0.0342197	11	2	333	13	1	1	23	2
FLAD1	1	154955769	154965587	1	1	0.0317919	1	1	0.00578035	11	2	333	13	0	0	14	0	1	1	0.0317919	1	1	0.00578035	11	2	333	13	0	0	11	0	1	1	0.00820809	0.490986	1	0.0342197	11	2	333	13	1	1	23	2
LENEP	1	154966061	154966791	1	1	0.0317919	1	1	0.00578035	11	2	333	13	0	0	14	0	1	1	0.0317919	1	1	0.00578035	11	2	333	13	0	0	11	0	1	1	0.00820809	0.490986	1	0.0342197	11	2	333	13	1	1	23	2
ZBTB7B	1	154975105	154991001	1	1	0.0317919	1	1	0.00578035	11	2	333	13	0	0	14	0	1	1	0.0317919	1	1	0.00578035	11	2	333	13	0	0	11	0	1	1	0.00820809	0.490986	1	0.0342197	11	2	333	13	1	1	23	2
DCST2	1	154991002	155006257	1	1	0.0317919	1	1	0.00578035	11	2	333	13	0	0	14	0	1	1	0.0317919	1	1	0.00578035	11	2	333	13	0	0	11	0	1	1	0.00820809	0.490986	1	0.0342197	11	2	333	13	1	1	23	2
DCST1	1	155006281	155023406	1	1	0.0317919	1	1	0.00578035	11	2	333	13	0	0	14	0	1	1	0.0317919	1	1	0.00578035	11	2	333	13	0	0	11	0	1	1	0.00820809	0.490986	1	0.0342197	11	2	333	13	1	1	23	2
LOC100505666	1	155017667	155036467	1	1	0.0317919	1	1	0.00578035	11	2	333	13	0	0	14	0	1	1	0.0317919	1	1	0.00578035	11	2	333	13	0	0	11	0	1	1	0.00820809	0.490986	1	0.0342197	11	2	333	13	1	1	23	2
ADAM15	1	155023747	155035252	1	1	0.0317919	1	1	0.00578035	11	2	333	13	0	0	14	0	1	1	0.0317919	1	1	0.00578035	11	2	333	13	0	0	11	0	1	1	0.00820809	0.490986	1	0.0342197	11	2	333	13	1	1	23	2
EFNA4	1	155036212	155042029	1	1	0.0317919	1	1	0.00578035	11	2	333	13	0	0	14	0	1	1	0.0317919	1	1	0.00578035	11	2	333	13	0	0	11	0	1	1	0.00820809	0.490986	1	0.0342197	11	2	333	13	1	1	23	2
EFNA3	1	155051347	155060014	1	1	0.0317919	1	1	0.00578035	11	2	333	13	0	0	14	0	1	1	0.0317919	1	1	0.00578035	11	2	333	13	0	0	11	0	1	1	0.00820809	0.490986	1	0.0342197	11	2	333	13	1	1	23	2
EFNA1	1	155100348	155107386	1	1	0.0317919	1	1	0.00578035	11	2	333	13	0	0	14	0	1	1	0.0317919	1	1	0.00578035	11	2	333	13	0	0	11	0	1	1	0.00820809	0.490986	1	0.0342197	11	2	333	13	1	1	23	2
SLC50A1	1	155108287	155111334	1	1	0.0317919	1	1	0.00578035	11	2	333	13	0	0	14	0	1	1	0.0317919	1	1	0.00578035	11	2	333	13	0	0	11	0	1	1	0.00820809	0.490986	1	0.0342197	11	2	333	13	1	1	23	2
DPM3	1	155112366	155112996	1	1	0.0317919	1	1	0.00578035	11	2	333	13	0	0	14	0	1	1	0.0317919	1	1	0.00578035	11	2	333	13	0	0	11	0	1	1	0.00820809	0.490986	1	0.0342197	11	2	333	13	1	1	23	2
KRTCAP2	1	155141883	155145804	1	1	0.0317919	1	1	0.00578035	11	2	333	13	0	0	14	0	1	1	0.0317919	1	1	0.00578035	11	2	333	13	0	0	11	0	1	1	0.00820809	0.490986	1	0.0342197	11	2	333	13	1	1	23	2
TRIM46	1	155146262	155157447	1	1	0.0317919	1	1	0.00578035	11	2	333	13	0	0	14	0	1	1	0.0317919	1	1	0.00578035	11	2	333	13	0	0	11	0	1	1	0.00820809	0.490986	1	0.0342197	11	2	333	13	1	1	23	2
MUC1	1	155158299	155162706	1	1	0.0317919	1	1	0.00578035	11	2	333	13	0	0	14	0	1	1	0.0317919	1	1	0.00578035	11	2	333	13	0	0	11	0	1	1	0.00820809	0.490986	1	0.0342197	11	2	333	13	1	1	23	2
MIR92B	1	155164967	155165063	1	1	0.0317919	1	1	0.00578035	11	2	333	13	0	0	14	0	1	1	0.0317919	1	1	0.00578035	11	2	333	13	0	0	11	0	1	1	0.00820809	0.490986	1	0.0342197	11	2	333	13	1	1	23	2
THBS3	1	155165378	155177772	1	1	0.0317919	1	1	0.00578035	11	2	333	13	0	0	14	0	1	1	0.0317919	1	1	0.00578035	11	2	333	13	0	0	11	0	1	1	0.00820809	0.490986	1	0.0342197	11	2	333	13	1	1	23	2
MTX1	1	155178489	155183624	1	1	0.0317919	1	1	0.00578035	11	2	333	13	0	0	14	0	1	1	0.0317919	1	1	0.00578035	11	2	333	13	0	0	11	0	1	1	0.00820809	0.490986	1	0.0342197	11	2	333	13	1	1	23	2
GBAP1	1	155183615	155197325	1	1	0.0317919	1	1	0.00578035	11	2	333	13	0	0	14	0	1	1	0.0317919	1	1	0.00578035	11	2	333	13	0	0	11	0	1	1	0.00820809	0.490986	1	0.0342197	11	2	333	13	1	1	23	2
GBA	1	155204238	155214653	1	1	0.0317919	1	1	0.00578035	11	2	333	13	0	0	14	0	1	1	0.0317919	1	1	0.00578035	11	2	333	13	0	0	11	0	1	1	0.00820809	0.490986	1	0.0342197	11	2	333	13	1	1	23	2
FAM189B	1	155216995	155225274	1	1	0.0317919	1	1	0.00578035	11	2	333	13	0	0	14	0	1	1	0.0317919	1	1	0.00578035	11	2	333	13	0	0	11	0	1	1	0.00820809	0.490986	1	0.0342197	11	2	333	13	1	1	23	2
SCAMP3	1	155225769	155232176	1	1	0.0317919	1	1	0.00578035	11	2	333	13	0	0	14	0	1	1	0.0317919	1	1	0.00578035	11	2	333	13	0	0	11	0	1	1	0.00820809	0.490986	1	0.0342197	11	2	333	13	1	1	23	2
CLK2	1	155232658	155243281	1	1	0.0317919	1	1	0.00578035	11	2	333	13	0	0	14	0	1	1	0.0317919	1	1	0.00578035	11	2	333	13	0	0	11	0	1	1	0.00820809	0.490986	1	0.0342197	11	2	333	13	1	1	23	2
HCN3	1	155247217	155259639	1	1	0.0317919	1	1	0.00578035	11	2	333	13	0	0	14	0	1	1	0.0317919	1	1	0.00578035	11	2	333	13	0	0	11	0	1	1	0.00820809	0.490986	1	0.0342197	11	2	333	13	1	1	23	2
PKLR	1	155259083	155271225	1	1	0.0317919	1	1	0.00578035	11	2	333	13	0	0	14	0	1	1	0.0317919	1	1	0.00578035	11	2	333	13	0	0	11	0	1	1	0.00820809	0.490986	1	0.0342197	11	2	333	13	1	1	23	2
FDPS	1	155278538	155290457	1	1	0.0317919	1	1	0.00867052	11	3	332	14	0	0	14	0	1	1	0.0317919	1	1	0.00867052	11	3	332	14	0	0	11	0	1	1	0.00820809	0.643974	1	0.0313295	11	3	332	14	1	1	23	2
RUSC1-AS1	1	155290250	155293938	1	1	0.0317919	1	1	0.00867052	11	3	332	14	0	0	14	0	1	1	0.0317919	1	1	0.00867052	11	3	332	14	0	0	11	0	1	1	0.00820809	0.643974	1	0.0313295	11	3	332	14	1	1	23	2
RUSC1	1	155290639	155300909	1	1	0.0317919	1	1	0.00867052	11	3	332	14	0	0	14	0	1	1	0.0317919	1	1	0.00867052	11	3	332	14	0	0	11	0	1	1	0.00820809	0.643974	1	0.0313295	11	3	332	14	1	1	23	2
ASH1L	1	155305051	155532324	1	1	0.0317919	1	1	0.00867052	11	3	332	14	0	0	14	0	1	1	0.0317919	1	1	0.00867052	11	3	332	14	0	0	11	0	1	1	0.00820809	0.643974	1	0.0313295	11	3	332	14	1	1	23	2
MIR555	1	155316140	155316236	1	1	0.0317919	1	1	0.00867052	11	3	332	14	0	0	14	0	1	1	0.0317919	1	1	0.00867052	11	3	332	14	0	0	11	0	1	1	0.00820809	0.643974	1	0.0313295	11	3	332	14	1	1	23	2
POU5F1P4	1	155402970	155404053	1	1	0.0289017	1	1	0.00867052	10	3	333	13	0	0	14	0	1	1	0.0289017	1	1	0.00867052	10	3	333	13	0	0	11	0	1	1	0.0110983	0.643974	1	0.0313295	10	3	333	13	1	1	23	2
ASH1L-AS1	1	155531771	155533735	1	1	0.0289017	1	1	0.00867052	10	3	333	13	0	0	14	0	1	1	0.0289017	1	1	0.00867052	10	3	333	13	0	0	11	0	1	1	0.0110983	0.643974	1	0.0313295	10	3	333	13	1	1	23	2
MSTO1	1	155579960	155584758	1	1	0.0260116	1	1	0.00867052	9	3	334	12	0	0	14	0	1	1	0.0260116	1	1	0.00867052	9	3	334	12	0	0	11	0	1	1	0.0139884	0.643974	1	0.0313295	9	3	334	12	1	1	23	2
MSTO2P	1	155579978	155584616	1	1	0.0260116	1	1	0.00867052	9	3	334	12	0	0	14	0	1	1	0.0260116	1	1	0.00867052	9	3	334	12	0	0	11	0	1	1	0.0139884	0.643974	1	0.0313295	9	3	334	12	1	1	23	2
YY1AP1	1	155629232	155658823	1	1	0.0231214	1	1	0.0144509	8	5	333	13	0	0	14	0	1	1	0.0231214	1	1	0.0144509	8	5	333	13	0	0	11	0	1	1	0.0168786	0.875163	1	0.0255491	8	5	333	13	1	1	23	2
DAP3	1	155658881	155708800	1	1	0.0231214	1	1	0.0144509	8	5	333	13	0	0	14	0	1	1	0.0231214	1	1	0.0144509	8	5	333	13	0	0	11	0	1	1	0.0168786	0.875163	1	0.0255491	8	5	333	13	1	1	23	2
GON4L	1	155719509	155826972	1	1	0.0231214	1	1	0.0144509	8	5	333	13	0	0	14	0	1	1	0.0231214	1	1	0.0144509	8	5	333	13	0	0	11	0	1	1	0.0168786	0.875163	1	0.0255491	8	5	333	13	1	1	23	2
SYT11	1	155829259	155854990	1	1	0.0231214	1	1	0.0144509	8	5	333	13	0	0	14	0	1	1	0.0231214	1	1	0.0144509	8	5	333	13	0	0	11	0	1	1	0.0168786	0.875163	1	0.0255491	8	5	333	13	1	1	23	2
RIT1	1	155867598	155881193	1	1	0.0231214	1	1	0.0144509	8	5	333	13	0	0	14	0	1	1	0.0231214	1	1	0.0144509	8	5	333	13	0	0	11	0	1	1	0.0168786	0.875163	1	0.0255491	8	5	333	13	1	1	23	2
KIAA0907	1	155882835	155904188	1	1	0.0231214	1	1	0.0144509	8	5	333	13	0	0	14	0	1	1	0.0231214	1	1	0.0144509	8	5	333	13	0	0	11	0	1	1	0.0168786	0.875163	1	0.0255491	8	5	333	13	1	1	23	2
SNORA42	1	155889699	155889833	1	1	0.0231214	1	1	0.0144509	8	5	333	13	0	0	14	0	1	1	0.0231214	1	1	0.0144509	8	5	333	13	0	0	11	0	1	1	0.0168786	0.875163	1	0.0255491	8	5	333	13	1	1	23	2
SCARNA4	1	155895748	155895877	1	1	0.0231214	1	1	0.0144509	8	5	333	13	0	0	14	0	1	1	0.0231214	1	1	0.0144509	8	5	333	13	0	0	11	0	1	1	0.0168786	0.875163	1	0.0255491	8	5	333	13	1	1	23	2
RXFP4	1	155911479	155912625	1	1	0.0231214	1	1	0.0144509	8	5	333	13	0	0	14	0	1	1	0.0231214	1	1	0.0144509	8	5	333	13	0	0	11	0	1	1	0.0168786	0.875163	1	0.0255491	8	5	333	13	1	1	23	2
ARHGEF2	1	155916629	155948336	1	1	0.0231214	1	1	0.0144509	8	5	333	13	0	0	14	0	1	1	0.0231214	1	1	0.0144509	8	5	333	13	0	0	11	0	1	1	0.0168786	0.875163	1	0.0255491	8	5	333	13	1	1	23	2
SSR2	1	155978838	155990758	1	1	0.0202312	1	1	0.0144509	7	5	334	12	0	0	14	0	1	1	0.0202312	1	1	0.0144509	7	5	334	12	0	0	11	0	1	1	0.0197688	0.875163	1	0.0255491	7	5	334	12	1	1	23	2
UBQLN4	1	156005091	156023516	1	1	0.0231214	1	1	0.0144509	8	5	333	13	0	0	14	0	0.663514	1	0.0677877	1	1	0.0144509	8	5	333	13	1	0	10	1	1	1	0.0168786	0.875163	1	0.0255491	8	5	333	13	1	1	23	2
LAMTOR2	1	156024516	156028301	1	1	0.0260116	1	1	0.0144509	9	5	332	14	0	0	14	0	0.721733	1	0.0648975	1	1	0.0144509	9	5	332	14	1	0	10	1	1	1	0.0139884	0.875163	1	0.0255491	9	5	332	14	1	1	23	2
RAB25	1	156030965	156040295	1	1	0.0317919	1	1	0.0144509	11	5	330	16	0	0	14	0	0.824831	1	0.0591172	1	1	0.0144509	11	5	330	16	1	0	10	1	1	1	0.00820809	0.875163	1	0.0255491	11	5	330	16	1	1	23	2
MEX3A	1	156041803	156051789	0.993523	1	0.0375723	1	1	0.00867052	13	3	330	16	0	0	14	0	0.913772	1	0.0533368	1	1	0.00867052	13	3	330	16	1	0	10	1	0.606986	1	0.0424277	0.643974	1	0.0313295	13	3	330	16	2	1	22	3
LMNA	1	156052368	156109880	0.993523	1	0.0375723	1	1	0.0202312	13	7	326	20	0	0	14	0	0.913772	1	0.0533368	1	1	0.0202312	13	7	326	20	1	0	10	1	0.606986	1	0.0424277	1	1	0.0197688	13	7	326	20	2	1	22	3
SEMA4A	1	156119734	156147542	1	1	0.0231214	1	1	0.0260116	8	9	329	17	0	0	14	0	1	1	0.0231214	1	1	0.0260116	8	9	329	17	0	0	11	0	1	1	0.0168786	1	1	0.0139884	8	9	329	17	1	1	23	2
SLC25A44	1	156163729	156182587	1	1	0.0231214	1	1	0.0260116	8	9	329	17	0	0	14	0	1	1	0.0231214	1	1	0.0260116	8	9	329	17	0	0	11	0	1	1	0.0168786	1	1	0.0139884	8	9	329	17	1	1	23	2
PMF1	1	156182778	156209868	1	1	0.0231214	1	1	0.0260116	8	9	329	17	0	0	14	0	1	1	0.0231214	1	1	0.0260116	8	9	329	17	0	0	11	0	1	1	0.0168786	1	1	0.0139884	8	9	329	17	1	1	23	2
PMF1-BGLAP	1	156182778	156213123	1	1	0.0231214	1	1	0.0260116	8	9	329	17	0	0	14	0	1	1	0.0231214	1	1	0.0260116	8	9	329	17	0	0	11	0	1	1	0.0168786	1	1	0.0139884	8	9	329	17	1	1	23	2
BGLAP	1	156211950	156213123	1	1	0.0231214	1	1	0.0260116	8	9	329	17	0	0	14	0	1	1	0.0231214	1	1	0.0260116	8	9	329	17	0	0	11	0	1	1	0.0168786	1	1	0.0139884	8	9	329	17	1	1	23	2
PAQR6	1	156213206	156217843	1	1	0.0231214	1	1	0.0260116	8	9	329	17	0	0	14	0	1	1	0.0231214	1	1	0.0260116	8	9	329	17	0	0	11	0	1	1	0.0168786	1	1	0.0139884	8	9	329	17	1	1	23	2
SMG5	1	156219014	156252620	1	1	0.0231214	1	1	0.0260116	8	9	329	17	0	0	14	0	1	1	0.0231214	1	1	0.0260116	8	9	329	17	0	0	11	0	1	1	0.0168786	1	1	0.0139884	8	9	329	17	1	1	23	2
TMEM79	1	156252703	156262234	1	1	0.0231214	1	1	0.0260116	8	9	329	17	0	0	14	0	1	1	0.0231214	1	1	0.0260116	8	9	329	17	0	0	11	0	1	1	0.0168786	1	1	0.0139884	8	9	329	17	1	1	23	2
C1orf85	1	156262477	156265480	1	1	0.0231214	1	1	0.0260116	8	9	329	17	0	0	14	0	1	1	0.0231214	1	1	0.0260116	8	9	329	17	0	0	11	0	1	1	0.0168786	1	1	0.0139884	8	9	329	17	1	1	23	2
VHLL	1	156268414	156269428	1	1	0.0231214	1	1	0.0260116	8	9	329	17	0	0	14	0	1	1	0.0231214	1	1	0.0260116	8	9	329	17	0	0	11	0	1	1	0.0168786	1	1	0.0139884	8	9	329	17	1	1	23	2
CCT3	1	156278751	156308206	1	1	0.0231214	1	1	0.0260116	8	9	329	17	0	0	14	0	1	1	0.0231214	1	1	0.0260116	8	9	329	17	0	0	11	0	1	1	0.0168786	0.354226	1	0.0539884	8	9	329	17	1	2	22	3
TSACC	1	156307104	156316785	1	1	0.0231214	1	1	0.0289017	8	10	328	18	0	0	14	0	1	1	0.0231214	1	1	0.0289017	8	10	328	18	0	0	11	0	1	1	0.0168786	0.418322	1	0.0510983	8	10	328	18	1	2	22	3
RHBG	1	156338979	156355013	1	1	0.0231214	1	1	0.0289017	8	10	328	18	0	0	14	0	1	1	0.0231214	1	1	0.0289017	8	10	328	18	0	0	11	0	1	1	0.0168786	0.418322	1	0.0510983	8	10	328	18	1	2	22	3
C1orf61	1	156374054	156399184	1	1	0.0231214	1	1	0.0317919	8	11	327	19	0	0	14	0	1	1	0.0231214	1	1	0.0317919	8	11	327	19	0	0	11	0	1	1	0.0168786	0.482196	1	0.0482081	8	11	327	19	1	2	22	3
MIR9-1	1	156390132	156390221	1	1	0.0231214	1	1	0.0317919	8	11	327	19	0	0	14	0	1	1	0.0231214	1	1	0.0317919	8	11	327	19	0	0	11	0	1	1	0.0168786	0.482196	1	0.0482081	8	11	327	19	1	2	22	3
MEF2D	1	156433512	156470634	1	1	0.0231214	1	1	0.0317919	8	11	327	19	0	0	14	0	1	1	0.0231214	1	1	0.0317919	8	11	327	19	0	0	11	0	1	1	0.0168786	0.482196	1	0.0482081	8	11	327	19	1	2	22	3
IQGAP3	1	156495196	156542396	1	1	0.0231214	1	1	0.0346821	8	12	326	20	0	0	14	0	1	1	0.0231214	1	1	0.0346821	8	12	326	20	0	0	11	0	1	1	0.0168786	0.545229	1	0.0453179	8	12	326	20	1	2	22	3
TTC24	1	156549518	156556562	1	1	0.0231214	1	1	0.0346821	8	12	326	20	0	0	14	0	1	1	0.0231214	1	1	0.0346821	8	12	326	20	0	0	11	0	1	1	0.0168786	0.545229	1	0.0453179	8	12	326	20	1	2	22	3
APOA1BP	1	156561557	156564091	1	1	0.0231214	1	1	0.0346821	8	12	326	20	0	0	14	0	1	1	0.0231214	1	1	0.0346821	8	12	326	20	0	0	11	0	1	1	0.0168786	0.545229	1	0.0453179	8	12	326	20	1	2	22	3
GPATCH4	1	156564099	156571279	1	1	0.0231214	1	1	0.0346821	8	12	326	20	0	0	14	0	1	1	0.0231214	1	1	0.0346821	8	12	326	20	0	0	11	0	1	1	0.0168786	0.545229	1	0.0453179	8	12	326	20	1	2	22	3
HAPLN2	1	156589085	156595517	1	1	0.0231214	1	1	0.0346821	8	12	326	20	0	0	14	0	1	1	0.0231214	1	1	0.0346821	8	12	326	20	0	0	11	0	1	1	0.0168786	0.545229	1	0.0453179	8	12	326	20	1	2	22	3
BCAN	1	156611739	156629324	1	1	0.0231214	1	1	0.0346821	8	12	326	20	0	0	14	0	1	1	0.0231214	1	1	0.0346821	8	12	326	20	0	0	11	0	1	1	0.0168786	0.545229	1	0.0453179	8	12	326	20	1	2	22	3
NES	1	156638555	156647189	1	1	0.0231214	1	1	0.0346821	8	12	326	20	0	0	14	0	1	1	0.0231214	1	1	0.0346821	8	12	326	20	0	0	11	0	1	1	0.0168786	0.545229	1	0.0453179	8	12	326	20	1	2	22	3
CRABP2	1	156669399	156675608	1	1	0.0231214	1	1	0.0346821	8	12	326	20	0	0	14	0	1	1	0.0231214	1	1	0.0346821	8	12	326	20	0	0	11	0	1	1	0.0168786	0.545229	1	0.0453179	8	12	326	20	1	2	22	3
ISG20L2	1	156692412	156697705	1	1	0.0231214	0.950028	1	0.0404624	8	14	324	22	0	0	14	0	1	1	0.0231214	1	1	0.0404624	8	14	324	22	0	0	11	0	1	1	0.0168786	0.667159	1	0.0395376	8	14	324	22	1	2	22	3
RRNAD1	1	156698262	156706752	1	1	0.0231214	0.950028	1	0.0404624	8	14	324	22	0	0	14	0	1	1	0.0231214	1	1	0.0404624	8	14	324	22	0	0	11	0	1	1	0.0168786	0.667159	1	0.0395376	8	14	324	22	1	2	22	3
MRPL24	1	156707093	156710923	1	1	0.0231214	0.950028	1	0.0404624	8	14	324	22	0	0	14	0	1	1	0.0231214	1	1	0.0404624	8	14	324	22	0	0	11	0	1	1	0.0168786	0.667159	1	0.0395376	8	14	324	22	1	2	22	3
HDGF	1	156711898	156722240	1	1	0.0231214	0.950028	1	0.0404624	8	14	324	22	0	0	14	0	1	1	0.0231214	1	1	0.0404624	8	14	324	22	0	0	11	0	1	1	0.0168786	0.667159	1	0.0395376	8	14	324	22	1	2	22	3
PRCC	1	156737273	156770609	1	1	0.0231214	0.909485	1	0.0433526	8	15	323	23	0	0	14	0	1	1	0.0231214	1	1	0.0433526	8	15	323	23	0	0	11	0	1	1	0.0168786	0.725545	1	0.0366474	8	15	323	23	1	2	22	3
SH2D2A	1	156776034	156786640	1	1	0.0231214	1	1	0.0346821	8	12	326	20	0	0	14	0	1	1	0.0231214	1	1	0.0346821	8	12	326	20	0	0	11	0	1	1	0.0168786	0.545229	1	0.0453179	8	12	326	20	1	2	22	3
NTRK1	1	156785541	156851642	1	1	0.0231214	0.993523	1	0.0375723	8	13	325	21	0	0	14	0	1	1	0.0231214	1	1	0.0375723	8	13	325	21	0	0	11	0	1	1	0.0168786	0.606986	1	0.0424277	8	13	325	21	1	2	22	3
INSRR	1	156810664	156828712	1	1	0.0202312	1	1	0.0260116	7	9	330	16	0	0	14	0	1	1	0.0202312	1	1	0.0260116	7	9	330	16	0	0	11	0	1	1	0.0197688	0.354226	1	0.0539884	7	9	330	16	1	2	22	3
PEAR1	1	156863522	156886226	1	1	0.0202312	1	1	0.0260116	7	9	330	16	0	0	14	0	1	1	0.0202312	1	1	0.0260116	7	9	330	16	0	0	11	0	1	1	0.0197688	0.354226	1	0.0539884	7	9	330	16	1	2	22	3
LRRC71	1	156890423	156902880	1	1	0.0202312	1	1	0.0260116	7	9	330	16	0	0	14	0	1	1	0.0202312	1	1	0.0260116	7	9	330	16	0	0	11	0	1	1	0.0197688	0.354226	1	0.0539884	7	9	330	16	1	2	22	3
ARHGEF11	1	156904631	157015162	1	1	0.0202312	1	1	0.0317919	7	11	328	18	0	0	14	0	1	1	0.0202312	1	1	0.0317919	7	11	328	18	0	0	11	0	1	1	0.0197688	0.482196	1	0.0482081	7	11	328	18	1	2	22	3
MIR765	1	156905922	156906036	1	1	0.0202312	1	1	0.0260116	7	9	330	16	0	0	14	0	1	1	0.0202312	1	1	0.0260116	7	9	330	16	0	0	11	0	1	1	0.0197688	0.354226	1	0.0539884	7	9	330	16	1	2	22	3
ETV3L	1	157061834	157069600	1	1	0.0202312	1	1	0.0346821	7	12	327	19	0	0	14	0	1	1	0.0202312	1	1	0.0346821	7	12	327	19	0	0	11	0	1	1	0.0197688	0.545229	1	0.0453179	7	12	327	19	1	2	22	3
ETV3	1	157094458	157108383	1	1	0.0202312	1	1	0.0346821	7	12	327	19	0	0	14	0	1	1	0.0202312	1	1	0.0346821	7	12	327	19	0	0	11	0	1	1	0.0197688	0.545229	1	0.0453179	7	12	327	19	1	2	22	3
CYCSP52	1	157098153	157098463	1	1	0.0202312	1	1	0.0346821	7	12	327	19	0	0	14	0	1	1	0.0202312	1	1	0.0346821	7	12	327	19	0	0	11	0	1	1	0.0197688	0.545229	1	0.0453179	7	12	327	19	1	2	22	3
FCRL5	1	157483166	157522310	1	1	0.0202312	1	1	0.0231214	7	8	331	15	0	0	14	0	1	1	0.0202312	1	1	0.0231214	7	8	331	15	0	0	11	0	1	1	0.0197688	0.290755	1	0.0568786	7	8	331	15	1	2	22	3
FCRL4	1	157543538	157567870	1	1	0.0202312	1	1	0.0260116	7	9	330	16	0	0	14	0	1	1	0.0202312	1	1	0.0260116	7	9	330	16	0	0	11	0	1	1	0.0197688	0.354226	1	0.0539884	7	9	330	16	1	2	22	3
FCRL3	1	157647977	157670647	1	1	0.0202312	1	1	0.0260116	7	9	330	16	0	0	14	0	1	1	0.0202312	1	1	0.0260116	7	9	330	16	0	0	11	0	1	1	0.0197688	0.354226	1	0.0539884	7	9	330	16	1	2	22	3
FCRL2	1	157715522	157746922	1	1	0.0202312	1	1	0.0260116	7	9	330	16	0	0	14	0	1	1	0.0202312	1	1	0.0260116	7	9	330	16	0	0	11	0	1	1	0.0197688	0.354226	1	0.0539884	7	9	330	16	1	2	22	3
FCRL1	1	157764193	157789940	1	1	0.0202312	1	1	0.0260116	7	9	330	16	0	0	14	0	1	1	0.0202312	1	1	0.0260116	7	9	330	16	0	0	11	0	1	1	0.0197688	0.354226	1	0.0539884	7	9	330	16	1	2	22	3
CD5L	1	157800703	157811634	1	1	0.0202312	1	1	0.0260116	7	9	330	16	0	0	14	0	1	1	0.0202312	1	1	0.0260116	7	9	330	16	0	0	11	0	1	1	0.0197688	0.354226	1	0.0539884	7	9	330	16	1	2	22	3
KIRREL	1	157963062	158065844	1	1	0.0202312	1	1	0.0289017	7	10	329	17	0	0	14	0	1	1	0.0202312	1	1	0.0289017	7	10	329	17	0	0	11	0	1	1	0.0197688	0.418322	1	0.0510983	7	10	329	17	1	2	22	3
LOC646268	1	158101833	158110430	1	1	0.0202312	1	1	0.0289017	7	10	329	17	0	0	14	0	1	1	0.0202312	1	1	0.0289017	7	10	329	17	0	0	11	0	1	1	0.0197688	0.418322	1	0.0510983	7	10	329	17	1	2	22	3
CD1D	1	158149736	158156216	1	1	0.0202312	1	1	0.0289017	7	10	329	17	0	0	14	0	1	1	0.0202312	1	1	0.0289017	7	10	329	17	0	0	11	0	1	1	0.0197688	0.418322	1	0.0510983	7	10	329	17	1	2	22	3
CD1A	1	158223926	158228058	1	1	0.0202312	1	1	0.0260116	7	9	330	16	0	0	14	0	1	1	0.0202312	1	1	0.0260116	7	9	330	16	0	0	11	0	1	1	0.0197688	0.354226	1	0.0539884	7	9	330	16	1	2	22	3
CD1C	1	158259562	158264564	1	1	0.0202312	1	1	0.0260116	7	9	330	16	0	0	14	0	1	1	0.0202312	1	1	0.0260116	7	9	330	16	0	0	11	0	1	1	0.0197688	0.354226	1	0.0539884	7	9	330	16	1	2	22	3
CD1B	1	158297739	158301321	1	1	0.0202312	1	1	0.0231214	7	8	331	15	0	0	14	0	1	1	0.0202312	1	1	0.0231214	7	8	331	15	0	0	11	0	1	1	0.0197688	0.290755	1	0.0568786	7	8	331	15	1	2	22	3
CD1E	1	158323485	158327343	1	1	0.0202312	1	1	0.0202312	7	7	332	14	0	0	14	0	1	1	0.0202312	1	1	0.0202312	7	7	332	14	0	0	11	0	1	1	0.0197688	0.229061	1	0.0597688	7	7	332	14	1	2	22	3
OR10T2	1	158368311	158369256	1	1	0.0202312	1	1	0.0202312	7	7	332	14	0	0	14	0	1	1	0.0202312	1	1	0.0202312	7	7	332	14	0	0	11	0	1	1	0.0197688	0.229061	1	0.0597688	7	7	332	14	1	2	22	3
OR10K2	1	158389717	158390656	1	1	0.0202312	1	1	0.0202312	7	7	332	14	0	0	14	0	1	1	0.0202312	1	1	0.0202312	7	7	332	14	0	0	11	0	1	1	0.0197688	0.229061	1	0.0597688	7	7	332	14	1	2	22	3
OR10K1	1	158435351	158436293	1	1	0.0202312	1	1	0.0202312	7	7	332	14	0	0	14	0	1	1	0.0202312	1	1	0.0202312	7	7	332	14	0	0	11	0	1	1	0.0197688	0.229061	1	0.0597688	7	7	332	14	1	2	22	3
OR10R2	1	158449667	158450675	1	1	0.0202312	1	1	0.0202312	7	7	332	14	0	0	14	0	1	1	0.0202312	1	1	0.0202312	7	7	332	14	0	0	11	0	1	1	0.0197688	0.229061	1	0.0597688	7	7	332	14	1	2	22	3
OR6Y1	1	158516917	158517895	1	1	0.0231214	1	1	0.0202312	8	7	331	15	0	0	14	0	1	1	0.0231214	1	1	0.0202312	8	7	331	15	0	0	11	0	1	1	0.0168786	0.229061	1	0.0597688	8	7	331	15	1	2	22	3
OR6P1	1	158532440	158533394	1	1	0.0231214	1	1	0.0202312	8	7	331	15	0	0	14	0	1	1	0.0231214	1	1	0.0202312	8	7	331	15	0	0	11	0	1	1	0.0168786	0.229061	1	0.0597688	8	7	331	15	1	2	22	3
OR10X1	1	158548708	158549689	1	1	0.0231214	1	1	0.0202312	8	7	331	15	0	0	14	0	1	1	0.0231214	1	1	0.0202312	8	7	331	15	0	0	11	0	1	1	0.0168786	0.229061	1	0.0597688	8	7	331	15	1	2	22	3
OR10Z1	1	158576228	158577170	1	1	0.0231214	1	1	0.0202312	8	7	331	15	0	0	14	0	1	1	0.0231214	1	1	0.0202312	8	7	331	15	0	0	11	0	1	1	0.0168786	0.229061	1	0.0597688	8	7	331	15	1	2	22	3
SPTA1	1	158580495	158656506	1	1	0.0231214	1	1	0.0202312	8	7	331	15	0	0	14	0	1	1	0.0231214	1	1	0.0202312	8	7	331	15	0	0	11	0	1	1	0.0168786	0.229061	1	0.0597688	8	7	331	15	1	2	22	3
OR6K2	1	158669467	158670442	1	1	0.0231214	1	1	0.017341	8	6	332	14	0	0	14	0	1	1	0.0231214	1	1	0.017341	8	6	332	14	0	0	11	0	1	1	0.0168786	0.170668	1	0.062659	8	6	332	14	1	2	22	3
OR6K3	1	158686957	158687905	1	1	0.0231214	1	1	0.017341	8	6	332	14	0	0	14	0	1	1	0.0231214	1	1	0.017341	8	6	332	14	0	0	11	0	1	1	0.0168786	0.170668	1	0.062659	8	6	332	14	1	2	22	3
OR6K6	1	158724605	158725637	1	1	0.0231214	1	1	0.017341	8	6	332	14	0	0	14	0	1	1	0.0231214	1	1	0.017341	8	6	332	14	0	0	11	0	1	1	0.0168786	0.170668	1	0.062659	8	6	332	14	1	2	22	3
OR6N1	1	158735533	158736472	1	1	0.0231214	1	1	0.017341	8	6	332	14	0	0	14	0	1	1	0.0231214	1	1	0.017341	8	6	332	14	0	0	11	0	1	1	0.0168786	0.170668	1	0.062659	8	6	332	14	1	2	22	3
OR6N2	1	158746471	158747425	1	1	0.0231214	1	1	0.017341	8	6	332	14	0	0	14	0	1	1	0.0231214	1	1	0.017341	8	6	332	14	0	0	11	0	1	1	0.0168786	0.170668	1	0.062659	8	6	332	14	1	2	22	3
MNDA	1	158801167	158819270	1	1	0.0231214	1	1	0.0202312	8	7	331	15	0	0	14	0	1	1	0.0231214	1	1	0.0202312	8	7	331	15	0	0	11	0	1	1	0.0168786	0.229061	1	0.0597688	8	7	331	15	1	2	22	3
PYHIN1	1	158901336	158946849	1	1	0.0231214	1	1	0.0202312	8	7	331	15	0	0	14	0	1	1	0.0231214	1	1	0.0202312	8	7	331	15	0	0	11	0	1	1	0.0168786	0.229061	1	0.0597688	8	7	331	15	1	2	22	3
IFI16	1	158979681	159024945	1	1	0.0231214	1	1	0.0202312	8	7	331	15	0	0	14	0	1	1	0.0231214	1	1	0.0202312	8	7	331	15	0	0	11	0	1	1	0.0168786	0.229061	1	0.0597688	8	7	331	15	1	2	22	3
AIM2	1	159032274	159046647	1	1	0.0231214	1	1	0.0202312	8	7	331	15	0	0	14	0	1	1	0.0231214	1	1	0.0202312	8	7	331	15	0	0	11	0	1	1	0.0168786	0.229061	1	0.0597688	8	7	331	15	1	2	22	3
CADM3	1	159141376	159172932	1	1	0.0231214	1	1	0.017341	8	6	332	14	0	0	14	0	1	1	0.0231214	1	1	0.017341	8	6	332	14	0	0	11	0	1	1	0.0168786	0.170668	1	0.062659	8	6	332	14	1	2	22	3
LOC100131825	1	159165774	159172212	1	1	0.0231214	1	1	0.017341	8	6	332	14	0	0	14	0	1	1	0.0231214	1	1	0.017341	8	6	332	14	0	0	11	0	1	1	0.0168786	0.170668	1	0.062659	8	6	332	14	1	2	22	3
DARC	1	159173802	159176290	1	1	0.0231214	1	1	0.017341	8	6	332	14	0	0	14	0	1	1	0.0231214	1	1	0.017341	8	6	332	14	0	0	11	0	1	1	0.0168786	0.170668	1	0.062659	8	6	332	14	1	2	22	3
FCER1A	1	159259503	159278014	1	1	0.0231214	1	1	0.017341	8	6	332	14	0	0	14	0	1	1	0.0231214	1	1	0.017341	8	6	332	14	0	0	11	0	1	1	0.0168786	0.170668	1	0.062659	8	6	332	14	1	2	22	3
OR10J3	1	159283459	159284449	1	1	0.0231214	1	1	0.017341	8	6	332	14	0	0	14	0	1	1	0.0231214	1	1	0.017341	8	6	332	14	0	0	11	0	1	1	0.0168786	0.170668	1	0.062659	8	6	332	14	1	2	22	3
OR10J1	1	159409511	159410600	1	1	0.0231214	1	1	0.017341	8	6	332	14	0	0	14	0	1	1	0.0231214	1	1	0.017341	8	6	332	14	0	0	11	0	1	1	0.0168786	0.170668	1	0.062659	8	6	332	14	1	2	22	3
OR10J5	1	159504867	159505797	1	1	0.0231214	1	1	0.017341	8	6	332	14	0	0	14	0	1	1	0.0231214	1	1	0.017341	8	6	332	14	0	0	11	0	1	1	0.0168786	0.170668	1	0.062659	8	6	332	14	1	2	22	3
APCS	1	159557615	159558661	1	1	0.0231214	1	1	0.017341	8	6	332	14	0	0	14	0	1	1	0.0231214	1	1	0.017341	8	6	332	14	0	0	11	0	1	1	0.0168786	0.170668	1	0.062659	8	6	332	14	1	2	22	3
CRP	1	159682078	159684379	1	1	0.0231214	1	1	0.017341	8	6	332	14	0	0	14	0	1	1	0.0231214	1	1	0.017341	8	6	332	14	0	0	11	0	1	1	0.0168786	0.170668	1	0.062659	8	6	332	14	1	2	22	3
DUSP23	1	159750758	159752333	1	1	0.0231214	1	1	0.017341	8	6	332	14	0	0	14	0	1	1	0.0231214	1	1	0.017341	8	6	332	14	0	0	11	0	1	1	0.0168786	0.170668	1	0.062659	8	6	332	14	1	2	22	3
FCRL6	1	159772172	159786047	1	1	0.0231214	1	1	0.017341	8	6	332	14	0	0	14	0	1	1	0.0231214	1	1	0.017341	8	6	332	14	0	0	11	0	1	1	0.0168786	0.170668	1	0.062659	8	6	332	14	1	2	22	3
SLAMF8	1	159796478	159807282	1	1	0.0231214	1	1	0.017341	8	6	332	14	0	0	14	0	1	1	0.0231214	1	1	0.017341	8	6	332	14	0	0	11	0	1	1	0.0168786	0.170668	1	0.062659	8	6	332	14	1	2	22	3
C1orf204	1	159804263	159825137	1	1	0.0231214	1	1	0.017341	8	6	332	14	0	0	14	0	1	1	0.0231214	1	1	0.017341	8	6	332	14	0	0	11	0	1	1	0.0168786	0.170668	1	0.062659	8	6	332	14	1	2	22	3
VSIG8	1	159824105	159832447	1	1	0.0231214	1	1	0.017341	8	6	332	14	0	0	14	0	1	1	0.0231214	1	1	0.017341	8	6	332	14	0	0	11	0	1	1	0.0168786	0.170668	1	0.062659	8	6	332	14	1	2	22	3
CCDC19	1	159842153	159869906	1	1	0.0231214	1	1	0.017341	8	6	332	14	0	0	14	0	1	1	0.0231214	1	1	0.017341	8	6	332	14	0	0	11	0	1	1	0.0168786	0.170668	1	0.062659	8	6	332	14	1	2	22	3
TAGLN2	1	159887902	159895284	1	1	0.0231214	1	1	0.017341	8	6	332	14	0	0	14	0	1	1	0.0231214	1	1	0.017341	8	6	332	14	0	0	11	0	1	1	0.0168786	0.170668	1	0.062659	8	6	332	14	1	2	22	3
IGSF9	1	159896828	159915386	1	1	0.0231214	1	1	0.017341	8	6	332	14	0	0	14	0	1	1	0.0231214	1	1	0.017341	8	6	332	14	0	0	11	0	1	1	0.0168786	0.170668	1	0.062659	8	6	332	14	1	2	22	3
SLAMF9	1	159921281	159924044	1	1	0.0231214	1	1	0.017341	8	6	332	14	0	0	14	0	1	1	0.0231214	1	1	0.017341	8	6	332	14	0	0	11	0	1	1	0.0168786	0.170668	1	0.062659	8	6	332	14	1	2	22	3
LOC100505633	1	159931013	159948876	1	1	0.0231214	1	1	0.017341	8	6	332	14	0	0	14	0	1	1	0.0231214	1	1	0.017341	8	6	332	14	0	0	11	0	1	1	0.0168786	0.170668	1	0.062659	8	6	332	14	1	2	22	3
PIGM	1	159997461	160001783	1	1	0.0231214	1	1	0.017341	8	6	332	14	0	0	14	0	1	1	0.0231214	1	1	0.017341	8	6	332	14	0	0	11	0	1	1	0.0168786	0.170668	1	0.062659	8	6	332	14	1	2	22	3
KCNJ10	1	160007256	160040051	1	1	0.0231214	1	1	0.017341	8	6	332	14	0	0	14	0	1	1	0.0231214	1	1	0.017341	8	6	332	14	0	0	11	0	1	1	0.0168786	0.170668	1	0.062659	8	6	332	14	1	2	22	3
KCNJ9	1	160051359	160059212	1	1	0.0231214	1	1	0.017341	8	6	332	14	0	0	14	0	1	1	0.0231214	1	1	0.017341	8	6	332	14	0	0	11	0	1	1	0.0168786	0.170668	1	0.062659	8	6	332	14	1	2	22	3
IGSF8	1	160061128	160068618	1	1	0.0231214	1	1	0.017341	8	6	332	14	0	0	14	0	1	1	0.0231214	1	1	0.017341	8	6	332	14	0	0	11	0	1	1	0.0168786	0.170668	1	0.062659	8	6	332	14	1	2	22	3
ATP1A2	1	160085519	160113374	1	1	0.0231214	1	1	0.017341	8	6	332	14	0	0	14	0	1	1	0.0231214	1	1	0.017341	8	6	332	14	0	0	11	0	1	1	0.0168786	0.170668	1	0.062659	8	6	332	14	1	2	22	3
ATP1A4	1	160121351	160156767	1	1	0.0231214	1	1	0.0144509	8	5	333	13	0	0	14	0	1	1	0.0231214	1	1	0.0144509	8	5	333	13	0	0	11	0	1	1	0.0168786	0.117533	1	0.0655491	8	5	333	13	1	2	22	3
CASQ1	1	160160284	160171676	1	1	0.0231214	1	1	0.017341	8	6	332	14	0	0	14	0	1	1	0.0231214	1	1	0.017341	8	6	332	14	0	0	11	0	1	1	0.0168786	0.170668	1	0.062659	8	6	332	14	1	2	22	3
PEA15	1	160175124	160185162	1	1	0.0231214	1	1	0.017341	8	6	332	14	0	0	14	0	1	1	0.0231214	1	1	0.017341	8	6	332	14	0	0	11	0	1	1	0.0168786	0.170668	1	0.062659	8	6	332	14	1	2	22	3
DCAF8	1	160185504	160232350	1	1	0.0231214	1	1	0.017341	8	6	332	14	0	0	14	0	1	1	0.0231214	1	1	0.017341	8	6	332	14	0	0	11	0	1	1	0.0168786	0.170668	1	0.062659	8	6	332	14	1	2	22	3
PEX19	1	160246598	160254941	1	1	0.0231214	1	1	0.017341	8	6	332	14	0	0	14	0	1	1	0.0231214	1	1	0.017341	8	6	332	14	0	0	11	0	1	1	0.0168786	0.170668	1	0.062659	8	6	332	14	1	2	22	3
COPA	1	160258376	160313354	1	1	0.0231214	1	1	0.0202312	8	7	331	15	0	0	14	0	1	1	0.0231214	1	1	0.0202312	8	7	331	15	0	0	11	0	1	1	0.0168786	0.229061	1	0.0597688	8	7	331	15	1	2	22	3
SUMO1P3	1	160287054	160288260	1	1	0.0231214	1	1	0.0202312	8	7	331	15	0	0	14	0	1	1	0.0231214	1	1	0.0202312	8	7	331	15	0	0	11	0	1	1	0.0168786	0.229061	1	0.0597688	8	7	331	15	1	2	22	3
NCSTN	1	160313062	160328742	1	1	0.0231214	1	1	0.0202312	8	7	331	15	0	0	14	0	1	1	0.0231214	1	1	0.0202312	8	7	331	15	0	0	11	0	1	1	0.0168786	0.229061	1	0.0597688	8	7	331	15	1	2	22	3
NHLH1	1	160336860	160342638	1	1	0.0231214	1	1	0.0202312	8	7	331	15	0	0	14	0	1	1	0.0231214	1	1	0.0202312	8	7	331	15	0	0	11	0	1	1	0.0168786	0.229061	1	0.0597688	8	7	331	15	1	2	22	3
VANGL2	1	160370363	160398468	1	1	0.0231214	1	1	0.0202312	8	7	331	15	0	0	14	0	1	1	0.0231214	1	1	0.0202312	8	7	331	15	0	0	11	0	1	1	0.0168786	0.229061	1	0.0597688	8	7	331	15	1	2	22	3
SLAMF6	1	160454819	160493052	1	1	0.0231214	1	1	0.0202312	8	7	331	15	0	0	14	0	1	1	0.0231214	1	1	0.0202312	8	7	331	15	0	0	11	0	1	1	0.0168786	0.229061	1	0.0597688	8	7	331	15	1	2	22	3
CD84	1	160510883	160549306	1	1	0.0231214	1	1	0.0202312	8	7	331	15	0	0	14	0	1	1	0.0231214	1	1	0.0202312	8	7	331	15	0	0	11	0	1	1	0.0168786	0.229061	1	0.0597688	8	7	331	15	1	2	22	3
SLAMF1	1	160579890	160617081	1	1	0.0231214	1	1	0.0202312	8	7	331	15	0	0	14	0	1	1	0.0231214	1	1	0.0202312	8	7	331	15	0	0	11	0	1	1	0.0168786	0.229061	1	0.0597688	8	7	331	15	1	2	22	3
CD48	1	160648535	160681641	1	1	0.0231214	1	1	0.0202312	8	7	331	15	0	0	14	0	1	1	0.0231214	1	1	0.0202312	8	7	331	15	0	0	11	0	1	1	0.0168786	0.229061	1	0.0597688	8	7	331	15	1	2	22	3
SLAMF7	1	160709076	160724601	1	1	0.0231214	1	1	0.0202312	8	7	331	15	0	0	14	0	1	1	0.0231214	1	1	0.0202312	8	7	331	15	0	0	11	0	1	1	0.0168786	0.229061	1	0.0597688	8	7	331	15	1	2	22	3
LY9	1	160765863	160798045	1	1	0.0231214	1	1	0.0202312	8	7	331	15	0	0	14	0	1	1	0.0231214	1	1	0.0202312	8	7	331	15	0	0	11	0	1	1	0.0168786	0.229061	1	0.0597688	8	7	331	15	1	2	22	3
CD244	1	160799949	160832692	1	1	0.0260116	1	1	0.0202312	9	7	330	16	0	0	14	0	1	1	0.0260116	1	1	0.0202312	9	7	330	16	0	0	11	0	1	1	0.0139884	0.229061	1	0.0597688	9	7	330	16	1	2	22	3
ITLN1	1	160846329	160854960	1	1	0.0260116	1	1	0.0202312	9	7	330	16	0	0	14	0	1	1	0.0260116	1	1	0.0202312	9	7	330	16	0	0	11	0	1	1	0.0139884	0.229061	1	0.0597688	9	7	330	16	1	2	22	3
ITLN2	1	160914815	160924589	1	1	0.0260116	1	1	0.0202312	9	7	330	16	0	0	14	0	1	1	0.0260116	1	1	0.0202312	9	7	330	16	0	0	11	0	1	1	0.0139884	0.229061	1	0.0597688	9	7	330	16	1	2	22	3
F11R	1	160965000	160991133	1	1	0.0260116	1	1	0.0202312	9	7	330	16	0	0	14	0	1	1	0.0260116	1	1	0.0202312	9	7	330	16	0	0	11	0	1	1	0.0139884	0.229061	1	0.0597688	9	7	330	16	1	2	22	3
TSTD1	1	161007421	161008774	1	1	0.0260116	1	1	0.0202312	9	7	330	16	0	0	14	0	1	1	0.0260116	1	1	0.0202312	9	7	330	16	0	0	11	0	1	1	0.0139884	0.229061	1	0.0597688	9	7	330	16	1	2	22	3
USF1	1	161009040	161015757	1	1	0.0260116	1	1	0.0202312	9	7	330	16	0	0	14	0	1	1	0.0260116	1	1	0.0202312	9	7	330	16	0	0	11	0	1	1	0.0139884	0.229061	1	0.0597688	9	7	330	16	1	2	22	3
ARHGAP30	1	161016731	161039760	1	1	0.0260116	1	1	0.0202312	9	7	330	16	0	0	14	0	1	1	0.0260116	1	1	0.0202312	9	7	330	16	0	0	11	0	1	1	0.0139884	0.229061	1	0.0597688	9	7	330	16	1	2	22	3
PVRL4	1	161040780	161059385	1	1	0.0260116	1	1	0.0202312	9	7	330	16	0	0	14	0	1	1	0.0260116	1	1	0.0202312	9	7	330	16	0	0	11	0	1	1	0.0139884	0.229061	1	0.0597688	9	7	330	16	1	2	22	3
KLHDC9	1	161068150	161070138	1	1	0.0260116	1	1	0.0202312	9	7	330	16	0	0	14	0	1	1	0.0260116	1	1	0.0202312	9	7	330	16	0	0	11	0	1	1	0.0139884	0.229061	1	0.0597688	9	7	330	16	1	2	22	3
PFDN2	1	161070345	161087866	1	1	0.0260116	1	1	0.0202312	9	7	330	16	0	0	14	0	1	1	0.0260116	1	1	0.0202312	9	7	330	16	0	0	11	0	1	1	0.0139884	0.229061	1	0.0597688	9	7	330	16	1	2	22	3
NIT1	1	161087861	161095235	1	1	0.0260116	1	1	0.0202312	9	7	330	16	0	0	14	0	1	1	0.0260116	1	1	0.0202312	9	7	330	16	0	0	11	0	1	1	0.0139884	0.229061	1	0.0597688	9	7	330	16	1	2	22	3
DEDD	1	161090768	161102478	1	1	0.0260116	1	1	0.0202312	9	7	330	16	0	0	14	0	1	1	0.0260116	1	1	0.0202312	9	7	330	16	0	0	11	0	1	1	0.0139884	0.229061	1	0.0597688	9	7	330	16	1	2	22	3
UFC1	1	161123533	161128646	1	1	0.0260116	1	1	0.0202312	9	7	330	16	0	0	14	0	1	1	0.0260116	1	1	0.0202312	9	7	330	16	0	0	11	0	1	1	0.0139884	0.229061	1	0.0597688	9	7	330	16	1	2	22	3
USP21	1	161129253	161135516	1	1	0.0260116	1	1	0.0202312	9	7	330	16	0	0	14	0	1	1	0.0260116	1	1	0.0202312	9	7	330	16	0	0	11	0	1	1	0.0139884	0.229061	1	0.0597688	9	7	330	16	1	2	22	3
PPOX	1	161136180	161141010	1	1	0.0260116	1	1	0.0202312	9	7	330	16	0	0	14	0	1	1	0.0260116	1	1	0.0202312	9	7	330	16	0	0	11	0	1	1	0.0139884	0.229061	1	0.0597688	9	7	330	16	1	2	22	3
B4GALT3	1	161141099	161147758	1	1	0.0260116	1	1	0.0202312	9	7	330	16	0	0	14	0	1	1	0.0260116	1	1	0.0202312	9	7	330	16	0	0	11	0	1	1	0.0139884	0.229061	1	0.0597688	9	7	330	16	1	2	22	3
ADAMTS4	1	161159537	161168845	1	1	0.0260116	1	1	0.0202312	9	7	330	16	0	0	14	0	1	1	0.0260116	1	1	0.0202312	9	7	330	16	0	0	11	0	1	1	0.0139884	0.229061	1	0.0597688	9	7	330	16	1	2	22	3
NDUFS2	1	161169104	161184184	1	1	0.0260116	1	1	0.0231214	9	8	329	17	0	0	14	0	1	1	0.0260116	1	1	0.0231214	9	8	329	17	0	0	11	0	1	1	0.0139884	0.290755	1	0.0568786	9	8	329	17	1	2	22	3
FCER1G	1	161185086	161189038	1	1	0.0260116	1	1	0.0231214	9	8	329	17	0	0	14	0	1	1	0.0260116	1	1	0.0231214	9	8	329	17	0	0	11	0	1	1	0.0139884	0.290755	1	0.0568786	9	8	329	17	1	2	22	3
APOA2	1	161192082	161193418	1	1	0.0260116	1	1	0.0231214	9	8	329	17	0	0	14	0	1	1	0.0260116	1	1	0.0231214	9	8	329	17	0	0	11	0	1	1	0.0139884	0.290755	1	0.0568786	9	8	329	17	1	2	22	3
TOMM40L	1	161195832	161200407	1	1	0.0260116	1	1	0.0231214	9	8	329	17	0	0	14	0	1	1	0.0260116	1	1	0.0231214	9	8	329	17	0	0	11	0	1	1	0.0139884	0.290755	1	0.0568786	9	8	329	17	1	2	22	3
MIR5187	1	161196975	161197051	1	1	0.0260116	1	1	0.0231214	9	8	329	17	0	0	14	0	1	1	0.0260116	1	1	0.0231214	9	8	329	17	0	0	11	0	1	1	0.0139884	0.290755	1	0.0568786	9	8	329	17	1	2	22	3
NR1I3	1	161199455	161208000	1	1	0.0260116	1	1	0.0231214	9	8	329	17	0	0	14	0	1	1	0.0260116	1	1	0.0231214	9	8	329	17	0	0	11	0	1	1	0.0139884	0.290755	1	0.0568786	9	8	329	17	1	2	22	3
PCP4L1	1	161228516	161255240	1	1	0.0260116	1	1	0.0231214	9	8	329	17	0	0	14	0	1	1	0.0260116	1	1	0.0231214	9	8	329	17	0	0	11	0	1	1	0.0139884	0.290755	1	0.0568786	9	8	329	17	1	2	22	3
MPZ	1	161274524	161279762	1	1	0.0260116	1	1	0.0231214	9	8	329	17	0	0	14	0	1	1	0.0260116	1	1	0.0231214	9	8	329	17	0	0	11	0	1	1	0.0139884	0.290755	1	0.0568786	9	8	329	17	1	2	22	3
SDHC	1	161284165	161334535	1	1	0.0260116	1	1	0.0231214	9	8	329	17	0	0	14	0	1	1	0.0260116	1	1	0.0231214	9	8	329	17	0	0	11	0	1	1	0.0139884	0.290755	1	0.0568786	9	8	329	17	1	2	22	3
C1orf192	1	161334520	161337664	1	1	0.0260116	1	1	0.0231214	9	8	329	17	0	0	14	0	1	1	0.0260116	1	1	0.0231214	9	8	329	17	0	0	11	0	1	1	0.0139884	0.290755	1	0.0568786	9	8	329	17	1	2	22	3
FCGR2A	1	161475204	161489360	1	1	0.0231214	1	1	0.017341	8	6	332	14	0	0	14	0	1	1	0.0231214	1	1	0.017341	8	6	332	14	0	0	11	0	1	1	0.0168786	0.170668	1	0.062659	8	6	332	14	1	2	22	3
HSPA6	1	161494035	161496687	1	1	0.0231214	1	1	0.017341	8	6	332	14	0	0	14	0	1	1	0.0231214	1	1	0.017341	8	6	332	14	0	0	11	0	1	1	0.0168786	0.170668	1	0.062659	8	6	332	14	1	2	22	3
FCGR3A	1	161511550	161520413	1	1	0.0231214	1	1	0.017341	8	6	332	14	0	0	14	0	1	1	0.0231214	1	1	0.017341	8	6	332	14	0	0	11	0	1	1	0.0168786	0.170668	1	0.062659	8	6	332	14	1	2	22	3
FCGR2C	1	161551128	161571010	1	1	0.0231214	1	1	0.017341	8	6	332	14	0	0	14	0	1	1	0.0231214	1	1	0.017341	8	6	332	14	0	0	11	0	1	1	0.0168786	0.170668	1	0.062659	8	6	332	14	1	2	22	3
HSPA7	1	161575848	161578341	1	1	0.0231214	1	1	0.017341	8	6	332	14	0	0	14	0	1	1	0.0231214	1	1	0.017341	8	6	332	14	0	0	11	0	1	1	0.0168786	0.170668	1	0.062659	8	6	332	14	1	2	22	3
FCGR3B	1	161592987	161601753	1	1	0.0231214	1	1	0.0202312	8	7	331	15	0	0	14	0	1	1	0.0231214	1	1	0.0202312	8	7	331	15	0	0	11	0	1	1	0.0168786	0.229061	1	0.0597688	8	7	331	15	1	2	22	3
FCGR2B	1	161632904	161648444	1	1	0.0231214	1	1	0.0202312	8	7	331	15	0	0	14	0	1	1	0.0231214	1	1	0.0202312	8	7	331	15	0	0	11	0	1	1	0.0168786	0.229061	1	0.0597688	8	7	331	15	1	2	22	3
RPL31P11	1	161653494	161655042	1	1	0.0231214	1	1	0.0202312	8	7	331	15	0	0	14	0	1	1	0.0231214	1	1	0.0202312	8	7	331	15	0	0	11	0	1	1	0.0168786	0.229061	1	0.0597688	8	7	331	15	1	2	22	3
FCRLA	1	161676761	161684142	1	1	0.0231214	1	1	0.0202312	8	7	331	15	0	0	14	0	1	1	0.0231214	1	1	0.0202312	8	7	331	15	0	0	11	0	1	1	0.0168786	0.229061	1	0.0597688	8	7	331	15	1	2	22	3
FCRLB	1	161692456	161697933	1	1	0.0231214	1	1	0.017341	8	6	332	14	0	0	14	0	1	1	0.0231214	1	1	0.017341	8	6	332	14	0	0	11	0	1	1	0.0168786	0.170668	1	0.062659	8	6	332	14	1	2	22	3
DUSP12	1	161719580	161726952	1	1	0.0231214	1	1	0.017341	8	6	332	14	0	0	14	0	1	1	0.0231214	1	1	0.017341	8	6	332	14	0	0	11	0	1	1	0.0168786	0.170668	1	0.062659	8	6	332	14	1	2	22	3
ATF6	1	161736033	161933860	1	1	0.0231214	1	1	0.0202312	8	7	331	15	0	0	14	0	1	1	0.0231214	1	1	0.0202312	8	7	331	15	0	0	11	0	1	1	0.0168786	0.229061	1	0.0597688	8	7	331	15	1	2	22	3
OLFML2B	1	161952981	161993644	1	1	0.0231214	1	1	0.0202312	8	7	331	15	0	0	14	0	1	1	0.0231214	1	1	0.0202312	8	7	331	15	0	0	11	0	1	1	0.0168786	0.229061	1	0.0597688	8	7	331	15	1	2	22	3
NOS1AP	1	162039580	162339813	1	1	0.0231214	1	1	0.0202312	8	7	331	15	0	0	14	0	1	1	0.0231214	1	1	0.0202312	8	7	331	15	0	0	11	0	1	1	0.0168786	0.229061	1	0.0597688	8	7	331	15	1	2	22	3
MIR4654	1	162126896	162126972	1	1	0.0231214	1	1	0.0202312	8	7	331	15	0	0	14	0	1	1	0.0231214	1	1	0.0202312	8	7	331	15	0	0	11	0	1	1	0.0168786	0.229061	1	0.0597688	8	7	331	15	1	2	22	3
MIR556	1	162312335	162312430	1	1	0.0231214	1	1	0.0202312	8	7	331	15	0	0	14	0	1	1	0.0231214	1	1	0.0202312	8	7	331	15	0	0	11	0	1	1	0.0168786	0.229061	1	0.0597688	8	7	331	15	1	2	22	3
C1orf111	1	162343514	162346644	1	1	0.0231214	1	1	0.0202312	8	7	331	15	0	0	14	0	1	1	0.0231214	1	1	0.0202312	8	7	331	15	0	0	11	0	1	1	0.0168786	0.229061	1	0.0597688	8	7	331	15	1	2	22	3
C1orf226	1	162348695	162356608	1	1	0.0231214	1	1	0.0202312	8	7	331	15	0	0	14	0	1	1	0.0231214	1	1	0.0202312	8	7	331	15	0	0	11	0	1	1	0.0168786	0.229061	1	0.0597688	8	7	331	15	1	2	22	3
SH2D1B	1	162365055	162381928	1	1	0.0231214	1	1	0.0202312	8	7	331	15	0	0	14	0	1	1	0.0231214	1	1	0.0202312	8	7	331	15	0	0	11	0	1	1	0.0168786	0.229061	1	0.0597688	8	7	331	15	1	2	22	3
UHMK1	1	162466963	162499419	1	1	0.0231214	1	1	0.0202312	8	7	331	15	0	0	14	0	1	1	0.0231214	1	1	0.0202312	8	7	331	15	0	0	11	0	1	1	0.0168786	0.229061	1	0.0597688	8	7	331	15	1	2	22	3
UAP1	1	162531295	162569633	1	1	0.0231214	1	1	0.0202312	8	7	331	15	0	0	14	0	1	1	0.0231214	1	1	0.0202312	8	7	331	15	0	0	11	0	1	1	0.0168786	0.229061	1	0.0597688	8	7	331	15	1	2	22	3
DDR2	1	162602227	162750247	1	1	0.0260116	1	1	0.0202312	9	7	330	16	0	0	14	0	1	1	0.0260116	1	1	0.0202312	9	7	330	16	0	0	11	0	1	1	0.0139884	0.229061	1	0.0597688	9	7	330	16	1	2	22	3
HSD17B7	1	162760495	162782608	1	1	0.0260116	1	1	0.0202312	9	7	330	16	0	0	14	0	1	1	0.0260116	1	1	0.0202312	9	7	330	16	0	0	11	0	1	1	0.0139884	0.229061	1	0.0597688	9	7	330	16	1	2	22	3
C1orf110	1	162824086	162838605	1	1	0.0260116	1	1	0.0202312	9	7	330	16	0	0	14	0	1	1	0.0260116	1	1	0.0202312	9	7	330	16	0	0	11	0	1	1	0.0139884	0.229061	1	0.0597688	9	7	330	16	1	2	22	3
RGS4	1	163038395	163046592	1	1	0.0260116	1	1	0.017341	9	6	331	15	0	0	14	0	1	1	0.0260116	1	1	0.017341	9	6	331	15	0	0	11	0	1	1	0.0139884	0.170668	1	0.062659	9	6	331	15	1	2	22	3
RGS5	1	163112088	163291581	1	1	0.0260116	1	1	0.0202312	9	7	330	16	0	0	14	0	1	1	0.0260116	1	1	0.0202312	9	7	330	16	0	0	11	0	1	1	0.0139884	0.229061	1	0.0597688	9	7	330	16	1	2	22	3
NUF2	1	163291722	163325553	1	1	0.0231214	1	1	0.0202312	8	7	331	15	0	0	14	0	1	1	0.0231214	1	1	0.0202312	8	7	331	15	0	0	11	0	1	1	0.0168786	0.229061	1	0.0597688	8	7	331	15	1	2	22	3
PBX1	1	164528596	164821060	1	1	0.0231214	1	1	0.0289017	8	10	328	18	0	0	14	0	1	1	0.0231214	1	1	0.0289017	8	10	328	18	0	0	11	0	1	1	0.0168786	0.418322	1	0.0510983	8	10	328	18	1	2	22	3
LOC100505795	1	164738352	164743878	1	1	0.0231214	1	1	0.0289017	8	10	328	18	0	0	14	0	1	1	0.0231214	1	1	0.0289017	8	10	328	18	0	0	11	0	1	1	0.0168786	0.418322	1	0.0510983	8	10	328	18	1	2	22	3
LMX1A	1	165171103	165325952	1	1	0.0231214	1	1	0.0289017	8	10	328	18	0	0	14	0	1	1	0.0231214	0.775298	1	0.0620074	8	10	328	18	0	1	10	1	1	1	0.0168786	0.418322	1	0.0510983	8	10	328	18	1	2	22	3
RXRG	1	165370158	165414592	1	1	0.0231214	1	1	0.0260116	8	9	329	17	0	0	14	0	1	1	0.0231214	0.721733	1	0.0648975	8	9	329	17	0	1	10	1	1	1	0.0168786	0.354226	1	0.0539884	8	9	329	17	1	2	22	3
LOC400794	1	165446078	165551341	1	1	0.0231214	1	1	0.0260116	8	9	329	17	0	0	14	0	1	1	0.0231214	1	1	0.0260116	8	9	329	17	0	0	11	0	1	1	0.0168786	0.354226	1	0.0539884	8	9	329	17	1	2	22	3
LRRC52	1	165513477	165533185	1	1	0.0231214	1	1	0.0231214	8	8	330	16	0	0	14	0	1	1	0.0231214	1	1	0.0231214	8	8	330	16	0	0	11	0	1	1	0.0168786	0.290755	1	0.0568786	8	8	330	16	1	2	22	3
MGST3	1	165600109	165625372	1	1	0.0231214	1	1	0.0231214	8	8	330	16	0	0	14	0	1	1	0.0231214	1	1	0.0231214	8	8	330	16	0	0	11	0	1	1	0.0168786	0.290755	1	0.0568786	8	8	330	16	1	2	22	3
ALDH9A1	1	165631448	165667900	1	1	0.0231214	1	1	0.0231214	8	8	330	16	0	0	14	0	1	1	0.0231214	1	1	0.0231214	8	8	330	16	0	0	11	0	1	1	0.0168786	0.290755	1	0.0568786	8	8	330	16	1	2	22	3
LOC440700	1	165667986	165679199	1	1	0.0231214	1	1	0.0231214	8	8	330	16	0	0	14	0	1	1	0.0231214	1	1	0.0231214	8	8	330	16	0	0	11	0	1	1	0.0168786	0.290755	1	0.0568786	8	8	330	16	1	2	22	3
TMCO1	1	165693527	165738159	1	1	0.0231214	1	1	0.0231214	8	8	330	16	0	0	14	0	1	1	0.0231214	0.663514	1	0.0677877	8	8	330	16	0	1	10	1	1	1	0.0168786	0.290755	1	0.0568786	8	8	330	16	1	2	22	3
UCK2	1	165796731	165880855	1	1	0.0231214	1	1	0.0231214	8	8	330	16	0	0	14	0	1	1	0.0231214	0.663514	1	0.0677877	8	8	330	16	0	1	10	1	1	1	0.0168786	0.290755	1	0.0568786	8	8	330	16	1	2	22	3
MIR3658	1	165877157	165877213	1	1	0.0231214	1	1	0.0231214	8	8	330	16	0	0	14	0	1	1	0.0231214	0.663514	1	0.0677877	8	8	330	16	0	1	10	1	1	1	0.0168786	0.290755	1	0.0568786	8	8	330	16	1	2	22	3
FAM78B	1	166039255	166135958	1	1	0.0260116	1	1	0.0260116	9	9	328	18	0	0	14	0	1	1	0.0260116	0.721733	1	0.0648975	9	9	328	18	0	1	10	1	1	1	0.0139884	0.354226	1	0.0539884	9	9	328	18	1	2	22	3
MIR921	1	166123979	166124035	1	1	0.0260116	1	1	0.0260116	9	9	328	18	0	0	14	0	1	1	0.0260116	0.721733	1	0.0648975	9	9	328	18	0	1	10	1	1	1	0.0139884	0.354226	1	0.0539884	9	9	328	18	1	2	22	3
FMO9P	1	166573152	166594473	1	1	0.0289017	1	1	0.0202312	10	7	329	17	0	0	14	0	1	1	0.0289017	0.599893	1	0.0706779	10	7	329	17	0	1	10	1	1	1	0.0110983	0.229061	1	0.0597688	10	7	329	17	1	2	22	3
POGK	1	166808723	166823709	1	1	0.0289017	1	1	0.0231214	10	8	328	18	0	0	14	0	1	1	0.0289017	0.0269493	1	0.158697	10	8	328	18	0	2	9	2	1	1	0.0110983	0.290755	1	0.0568786	10	8	328	18	1	2	22	3
TADA1	1	166825748	166845654	1	1	0.0289017	1	1	0.0231214	10	8	328	18	0	0	14	0	1	1	0.0289017	0.0269493	1	0.158697	10	8	328	18	0	2	9	2	1	1	0.0110983	0.290755	1	0.0568786	10	8	328	18	1	2	22	3
ILDR2	1	166882440	166944561	1	1	0.0289017	1	1	0.0260116	10	9	327	19	0	0	14	0	1	1	0.0289017	0.0396154	1	0.155807	10	9	327	19	0	2	9	2	1	1	0.0110983	0.354226	1	0.0539884	10	9	327	19	1	2	22	3
MAEL	1	166958518	166991447	1	1	0.0260116	1	1	0.0260116	9	9	328	18	0	0	14	0	1	1	0.0260116	0.0396154	1	0.155807	9	9	328	18	0	2	9	2	1	1	0.0139884	0.354226	1	0.0539884	9	9	328	18	1	2	22	3
GPA33	1	167022081	167059868	1	1	0.0260116	1	1	0.0289017	9	10	327	19	0	0	14	0	1	1	0.0260116	0.0547787	1	0.152916	9	10	327	19	0	2	9	2	1	1	0.0139884	0.418322	1	0.0510983	9	10	327	19	1	2	22	3
DUSP27	1	167064086	167098402	1	1	0.0231214	1	1	0.0289017	8	10	328	18	0	0	14	0	1	1	0.0231214	0.0547787	1	0.152916	8	10	328	18	0	2	9	2	1	1	0.0168786	0.418322	1	0.0510983	8	10	328	18	1	2	22	3
POU2F1	1	167190065	167396582	1	1	0.0231214	1	1	0.0317919	8	11	327	19	0	0	14	0	1	1	0.0231214	0.0722434	1	0.150026	8	11	327	19	0	2	9	2	1	1	0.0168786	0.482196	1	0.0482081	8	11	327	19	1	2	22	3
CD247	1	167399876	167487847	1	1	0.0231214	1	1	0.0317919	8	11	327	19	0	0	14	0	1	1	0.0231214	0.0722434	1	0.150026	8	11	327	19	0	2	9	2	1	1	0.0168786	0.482196	1	0.0482081	8	11	327	19	1	2	22	3
CREG1	1	167510250	167523056	1	1	0.0231214	1	1	0.0317919	8	11	327	19	0	0	14	0	1	1	0.0231214	0.0722434	1	0.150026	8	11	327	19	0	2	9	2	1	1	0.0168786	0.482196	1	0.0482081	8	11	327	19	1	2	22	3
RCSD1	1	167599473	167675486	1	1	0.0231214	1	1	0.0289017	8	10	328	18	0	0	14	0	1	1	0.0231214	0.0547787	1	0.152916	8	10	328	18	0	2	9	2	1	1	0.0168786	0.418322	1	0.0510983	8	10	328	18	1	2	22	3
MPZL1	1	167691186	167761156	1	1	0.0231214	1	1	0.0289017	8	10	328	18	0	0	14	0	1	1	0.0231214	0.0547787	1	0.152916	8	10	328	18	0	2	9	2	1	1	0.0168786	0.418322	1	0.0510983	8	10	328	18	1	2	22	3
ADCY10	1	167778624	167883453	1	1	0.0231214	1	1	0.0260116	8	9	329	17	0	0	14	0	1	1	0.0231214	0.0396154	1	0.155807	8	9	329	17	0	2	9	2	1	1	0.0168786	0.354226	1	0.0539884	8	9	329	17	1	2	22	3
MPC2	1	167885912	167906307	1	1	0.0231214	1	1	0.0260116	8	9	329	17	0	0	14	0	1	1	0.0231214	0.0396154	1	0.155807	8	9	329	17	0	2	9	2	1	1	0.0168786	0.354226	1	0.0539884	8	9	329	17	1	2	22	3
DCAF6	1	167905796	168045083	1	1	0.0231214	1	1	0.0260116	8	9	329	17	0	0	14	0	1	1	0.0231214	0.0396154	1	0.155807	8	9	329	17	0	2	9	2	1	1	0.0168786	0.354226	1	0.0539884	8	9	329	17	1	2	22	3
GPR161	1	168048779	168106905	1	1	0.0231214	1	1	0.0260116	8	9	329	17	0	0	14	0	1	1	0.0231214	0.0396154	1	0.155807	8	9	329	17	0	2	9	2	1	1	0.0168786	0.354226	1	0.0539884	8	9	329	17	1	2	22	3
TIPRL	1	168148170	168171351	1	1	0.0231214	1	1	0.0260116	8	9	329	17	0	0	14	0	1	1	0.0231214	0.0396154	1	0.155807	8	9	329	17	0	2	9	2	1	1	0.0168786	0.354226	1	0.0539884	8	9	329	17	1	2	22	3
SFT2D2	1	168195254	168212088	1	1	0.0231214	1	1	0.0260116	8	9	329	17	0	0	14	0	1	1	0.0231214	0.0396154	1	0.155807	8	9	329	17	0	2	9	2	1	1	0.0168786	0.354226	1	0.0539884	8	9	329	17	1	2	22	3
ANKRD36BP1	1	168214818	168216668	1	1	0.0231214	1	1	0.0260116	8	9	329	17	0	0	14	0	1	1	0.0231214	0.0396154	1	0.155807	8	9	329	17	0	2	9	2	1	1	0.0168786	0.354226	1	0.0539884	8	9	329	17	1	2	22	3
TBX19	1	168250277	168283664	1	1	0.0231214	1	1	0.0260116	8	9	329	17	0	0	14	0	1	1	0.0231214	0.0396154	1	0.155807	8	9	329	17	0	2	9	2	1	1	0.0168786	0.354226	1	0.0539884	8	9	329	17	1	2	22	3
MIR557	1	168344761	168344859	1	1	0.0231214	1	1	0.0231214	8	8	330	16	0	0	14	0	1	1	0.0231214	0.0269493	1	0.158697	8	8	330	16	0	2	9	2	1	1	0.0168786	0.290755	1	0.0568786	8	8	330	16	1	2	22	3
LOC100505918	1	168369426	168391894	1	1	0.0231214	1	1	0.0231214	8	8	330	16	0	0	14	0	1	1	0.0231214	0.0269493	1	0.158697	8	8	330	16	0	2	9	2	1	1	0.0168786	0.290755	1	0.0568786	8	8	330	16	1	2	22	3
XCL2	1	168510002	168513235	1	1	0.0231214	1	1	0.0231214	8	8	330	16	0	0	14	0	1	1	0.0231214	0.0269493	1	0.158697	8	8	330	16	0	2	9	2	1	1	0.0168786	0.290755	1	0.0568786	8	8	330	16	1	2	22	3
XCL1	1	168545710	168551315	1	1	0.0231214	1	1	0.0231214	8	8	330	16	0	0	14	0	1	1	0.0231214	0.0269493	1	0.158697	8	8	330	16	0	2	9	2	1	1	0.0168786	0.290755	1	0.0568786	8	8	330	16	1	2	22	3
DPT	1	168664694	168698442	1	1	0.0231214	1	1	0.0231214	8	8	330	16	0	0	14	0	1	1	0.0231214	0.0269493	1	0.158697	8	8	330	16	0	2	9	2	1	1	0.0168786	0.290755	1	0.0568786	8	8	330	16	1	2	22	3
LINC00626	1	168756178	168762126	1	1	0.0231214	1	1	0.0231214	8	8	330	16	0	0	14	0	1	1	0.0231214	0.0269493	1	0.158697	8	8	330	16	0	2	9	2	1	1	0.0168786	0.290755	1	0.0568786	8	8	330	16	1	2	22	3
ATP1B1	1	169075946	169101960	1	1	0.0231214	1	1	0.0260116	8	9	329	17	0	0	14	0	1	1	0.0231214	0.0396154	1	0.155807	8	9	329	17	0	2	9	2	1	1	0.0168786	0.354226	1	0.0539884	8	9	329	17	1	2	22	3
NME7	1	169101768	169337186	1	1	0.0231214	1	1	0.0260116	8	9	329	17	0	0	14	0	1	1	0.0231214	0.0396154	1	0.155807	8	9	329	17	0	2	9	2	1	1	0.0168786	0.354226	1	0.0539884	8	9	329	17	1	2	22	3
BLZF1	1	169337193	169365780	1	1	0.0231214	1	1	0.0260116	8	9	329	17	0	0	14	0	1	1	0.0231214	0.0396154	1	0.155807	8	9	329	17	0	2	9	2	1	1	0.0168786	0.354226	1	0.0539884	8	9	329	17	1	2	22	3
C1orf114	1	169364113	169396670	1	1	0.0231214	1	1	0.0260116	8	9	329	17	0	0	14	0	1	1	0.0231214	0.0396154	1	0.155807	8	9	329	17	0	2	9	2	1	1	0.0168786	0.354226	1	0.0539884	8	9	329	17	1	2	22	3
SLC19A2	1	169433148	169455208	1	1	0.0231214	1	1	0.0260116	8	9	329	17	0	0	14	0	1	1	0.0231214	0.0396154	1	0.155807	8	9	329	17	0	2	9	2	1	1	0.0168786	0.354226	1	0.0539884	8	9	329	17	1	2	22	3
F5	1	169481191	169555769	1	1	0.0231214	1	1	0.0260116	8	9	329	17	0	0	14	0	1	1	0.0231214	0.0396154	1	0.155807	8	9	329	17	0	2	9	2	1	1	0.0168786	0.354226	1	0.0539884	8	9	329	17	1	2	22	3
SELP	1	169558087	169599377	1	1	0.0231214	1	1	0.0260116	8	9	329	17	0	0	14	0	1	1	0.0231214	0.0396154	1	0.155807	8	9	329	17	0	2	9	2	1	1	0.0168786	0.354226	1	0.0539884	8	9	329	17	1	2	22	3
SELL	1	169659805	169680843	1	1	0.0231214	1	1	0.0231214	8	8	330	16	0	0	14	0	1	1	0.0231214	0.0269493	1	0.158697	8	8	330	16	0	2	9	2	1	1	0.0168786	0.290755	1	0.0568786	8	8	330	16	1	2	22	3
SELE	1	169691780	169703220	1	1	0.0231214	1	1	0.0231214	8	8	330	16	0	0	14	0	1	1	0.0231214	0.0269493	1	0.158697	8	8	330	16	0	2	9	2	1	1	0.0168786	0.290755	1	0.0568786	8	8	330	16	1	2	22	3
METTL18	1	169761669	169764061	1	1	0.0231214	1	1	0.0231214	8	8	330	16	0	0	14	0	1	1	0.0231214	0.0269493	1	0.158697	8	8	330	16	0	2	9	2	1	1	0.0168786	0.290755	1	0.0568786	8	8	330	16	1	2	22	3
C1orf112	1	169764549	169822229	1	1	0.0231214	1	1	0.0231214	8	8	330	16	0	0	14	0	1	1	0.0231214	0.0269493	1	0.158697	8	8	330	16	0	2	9	2	1	1	0.0168786	0.290755	1	0.0568786	8	8	330	16	1	2	22	3
SCYL3	1	169822214	169863100	1	1	0.0231214	1	1	0.0260116	8	9	329	17	0	0	14	0	1	1	0.0231214	0.0396154	1	0.155807	8	9	329	17	0	2	9	2	1	1	0.0168786	0.354226	1	0.0539884	8	9	329	17	1	2	22	3
KIFAP3	1	169890469	170043879	1	1	0.0231214	1	1	0.0231214	8	8	330	16	0	0	14	0	1	1	0.0231214	0.0269493	1	0.158697	8	8	330	16	0	2	9	2	1	1	0.0168786	0.290755	1	0.0568786	8	8	330	16	1	2	22	3
METTL11B	1	170115187	170136923	1	1	0.0231214	1	1	0.0231214	8	8	330	16	0	0	14	0	1	1	0.0231214	0.0269493	1	0.158697	8	8	330	16	0	2	9	2	1	1	0.0168786	0.290755	1	0.0568786	8	8	330	16	1	2	22	3
MIR3119-1	1	170120518	170120603	1	1	0.0231214	1	1	0.0231214	8	8	330	16	0	0	14	0	1	1	0.0231214	0.0269493	1	0.158697	8	8	330	16	0	2	9	2	1	1	0.0168786	0.290755	1	0.0568786	8	8	330	16	1	2	22	3
MIR3119-2	1	170120518	170120603	1	1	0.0231214	1	1	0.0231214	8	8	330	16	0	0	14	0	1	1	0.0231214	0.0269493	1	0.158697	8	8	330	16	0	2	9	2	1	1	0.0168786	0.290755	1	0.0568786	8	8	330	16	1	2	22	3
LOC284688	1	170240545	170253349	1	1	0.0231214	1	1	0.0260116	8	9	329	17	0	0	14	0	1	1	0.0231214	0.0396154	1	0.155807	8	9	329	17	0	2	9	2	1	1	0.0168786	0.354226	1	0.0539884	8	9	329	17	1	2	22	3
GORAB	1	170501262	170522974	1	1	0.0260116	1	1	0.0289017	9	10	327	19	0	0	14	0	1	1	0.0260116	0.0547787	1	0.152916	9	10	327	19	0	2	9	2	1	1	0.0139884	0.418322	1	0.0510983	9	10	327	19	1	2	22	3
PRRX1	1	170633312	170708541	1	1	0.0260116	1	1	0.0317919	9	11	326	20	0	0	14	0	1	1	0.0260116	0.0722434	1	0.150026	9	11	326	20	0	2	9	2	1	1	0.0139884	0.482196	1	0.0482081	9	11	326	20	1	2	22	3
C1orf129	1	170904611	171033906	1	1	0.0260116	1	1	0.0317919	9	11	326	20	0	0	14	0	1	1	0.0260116	0.0722434	1	0.150026	9	11	326	20	0	2	9	2	1	1	0.0139884	0.482196	1	0.0482081	9	11	326	20	1	2	22	3
FMO3	1	171060017	171086959	1	1	0.0260116	1	1	0.0289017	9	10	327	19	0	0	14	0	1	1	0.0260116	0.0547787	1	0.152916	9	10	327	19	0	2	9	2	1	1	0.0139884	0.418322	1	0.0510983	9	10	327	19	1	2	22	3
MIR1295A	1	171070868	171070947	1	1	0.0260116	1	1	0.0289017	9	10	327	19	0	0	14	0	1	1	0.0260116	0.0547787	1	0.152916	9	10	327	19	0	2	9	2	1	1	0.0139884	0.418322	1	0.0510983	9	10	327	19	1	2	22	3
MIR1295B	1	171070879	171070939	1	1	0.0260116	1	1	0.0289017	9	10	327	19	0	0	14	0	1	1	0.0260116	0.0547787	1	0.152916	9	10	327	19	0	2	9	2	1	1	0.0139884	0.418322	1	0.0510983	9	10	327	19	1	2	22	3
FMO6P	1	171106878	171130702	1	1	0.0260116	1	1	0.0289017	9	10	327	19	0	0	14	0	1	1	0.0260116	0.0547787	1	0.152916	9	10	327	19	0	2	9	2	1	1	0.0139884	0.418322	1	0.0510983	9	10	327	19	1	2	22	3
FMO2	1	171154387	171181822	1	1	0.0231214	1	1	0.0289017	8	10	328	18	0	0	14	0	1	1	0.0231214	0.0547787	1	0.152916	8	10	328	18	0	2	9	2	1	1	0.0168786	0.418322	1	0.0510983	8	10	328	18	1	2	22	3
FMO1	1	171217662	171255113	1	1	0.0260116	1	1	0.0260116	9	9	328	18	0	0	14	0	1	1	0.0260116	0.0396154	1	0.155807	9	9	328	18	0	2	9	2	1	1	0.0139884	0.354226	1	0.0539884	9	9	328	18	1	2	22	3
FMO4	1	171283485	171311223	1	1	0.0260116	1	1	0.0260116	9	9	328	18	0	0	14	0	1	1	0.0260116	0.0396154	1	0.155807	9	9	328	18	0	2	9	2	1	1	0.0139884	0.354226	1	0.0539884	9	9	328	18	1	2	22	3
TOP1P1	1	171308034	171310463	1	1	0.0260116	1	1	0.0260116	9	9	328	18	0	0	14	0	1	1	0.0260116	0.0396154	1	0.155807	9	9	328	18	0	2	9	2	1	1	0.0139884	0.354226	1	0.0539884	9	9	328	18	1	2	22	3
PRRC2C	1	171454665	171562650	1	1	0.0289017	1	1	0.0231214	10	8	328	18	0	0	14	0	1	1	0.0289017	0.0269493	1	0.158697	10	8	328	18	0	2	9	2	1	1	0.0110983	0.290755	1	0.0568786	10	8	328	18	1	2	22	3
MYOC	1	171604556	171621773	1	1	0.0260116	1	1	0.0231214	9	8	329	17	0	0	14	0	1	1	0.0260116	0.0269493	1	0.158697	9	8	329	17	0	2	9	2	1	1	0.0139884	0.290755	1	0.0568786	9	8	329	17	1	2	22	3
VAMP4	1	171669295	171711379	1	1	0.0260116	1	1	0.0231214	9	8	329	17	0	0	14	0	1	1	0.0260116	0.0269493	1	0.158697	9	8	329	17	0	2	9	2	1	1	0.0139884	0.290755	1	0.0568786	9	8	329	17	1	2	22	3
METTL13	1	171750760	171766856	1	1	0.0260116	1	1	0.0231214	9	8	329	17	0	0	14	0	1	1	0.0260116	0.0269493	1	0.158697	9	8	329	17	0	2	9	2	1	1	0.0139884	0.290755	1	0.0568786	9	8	329	17	1	2	22	3
DNM3	1	171810620	172381857	1	1	0.0260116	1	1	0.0231214	9	8	329	17	0	0	14	0	1	1	0.0260116	0.0269493	1	0.158697	9	8	329	17	0	2	9	2	1	1	0.0139884	0.290755	1	0.0568786	9	8	329	17	1	2	22	3
DNM3OS	1	172107723	172113975	1	1	0.0260116	1	1	0.0231214	9	8	329	17	0	0	14	0	1	1	0.0260116	0.0269493	1	0.158697	9	8	329	17	0	2	9	2	1	1	0.0139884	0.290755	1	0.0568786	9	8	329	17	1	2	22	3
MIR214	1	172107937	172108047	1	1	0.0260116	1	1	0.0231214	9	8	329	17	0	0	14	0	1	1	0.0260116	0.0269493	1	0.158697	9	8	329	17	0	2	9	2	1	1	0.0139884	0.290755	1	0.0568786	9	8	329	17	1	2	22	3
MIR3120	1	172107947	172108028	1	1	0.0260116	1	1	0.0231214	9	8	329	17	0	0	14	0	1	1	0.0260116	0.0269493	1	0.158697	9	8	329	17	0	2	9	2	1	1	0.0139884	0.290755	1	0.0568786	9	8	329	17	1	2	22	3
MIR199A2	1	172113674	172113784	1	1	0.0260116	1	1	0.0231214	9	8	329	17	0	0	14	0	1	1	0.0260116	0.0269493	1	0.158697	9	8	329	17	0	2	9	2	1	1	0.0139884	0.290755	1	0.0568786	9	8	329	17	1	2	22	3
C1orf105	1	172389827	172437969	1	1	0.0260116	1	1	0.0260116	9	9	328	18	0	0	14	0	1	1	0.0260116	0.0396154	1	0.155807	9	9	328	18	0	2	9	2	1	1	0.0139884	0.354226	1	0.0539884	9	9	328	18	1	2	22	3
PIGC	1	172410596	172413230	1	1	0.0260116	1	1	0.0231214	9	8	329	17	0	0	14	0	1	1	0.0260116	0.0269493	1	0.158697	9	8	329	17	0	2	9	2	1	1	0.0139884	0.290755	1	0.0568786	9	8	329	17	1	2	22	3
SUCO	1	172502259	172580973	1	1	0.0260116	1	1	0.0260116	9	9	328	18	0	0	14	0	1	1	0.0260116	0.0396154	1	0.155807	9	9	328	18	0	2	9	2	1	1	0.0139884	0.354226	1	0.0539884	9	9	328	18	1	2	22	3
FASLG	1	172628184	172636012	1	1	0.0260116	1	1	0.0260116	9	9	328	18	0	0	14	0	1	1	0.0260116	0.0396154	1	0.155807	9	9	328	18	0	2	9	2	1	1	0.0139884	0.354226	1	0.0539884	9	9	328	18	1	2	22	3
TNFSF18	1	173010359	173020103	1	1	0.0260116	0.908923	1	0.0425268	9	10	327	19	0	1	13	1	1	1	0.0260116	0.0547787	1	0.152916	9	10	327	19	0	2	9	2	1	1	0.0139884	0.418322	1	0.0510983	9	10	327	19	1	2	22	3
TNFSF4	1	173152869	173176471	1	1	0.0289017	1	1	0.0260116	10	9	327	19	0	0	14	0	1	1	0.0289017	0.0396154	1	0.155807	10	9	327	19	0	2	9	2	1	1	0.0110983	0.354226	1	0.0539884	10	9	327	19	1	2	22	3
LOC100506023	1	173204198	173446294	1	1	0.0289017	1	1	0.0260116	10	9	327	19	0	0	14	0	1	1	0.0289017	0.0396154	1	0.155807	10	9	327	19	0	2	9	2	1	1	0.0110983	0.354226	1	0.0539884	10	9	327	19	1	2	22	3
PRDX6	1	173446485	173457946	1	1	0.0289017	1	1	0.0260116	10	9	327	19	0	0	14	0	1	1	0.0289017	0.0396154	1	0.155807	10	9	327	19	0	2	9	2	1	1	0.0110983	0.354226	1	0.0539884	10	9	327	19	1	2	22	3
SLC9C2	1	173469603	173572233	1	1	0.0317919	1	1	0.0260116	11	9	326	20	0	0	14	0	1	1	0.0317919	0.0396154	1	0.155807	11	9	326	20	0	2	9	2	1	1	0.00820809	0.354226	1	0.0539884	11	9	326	20	1	2	22	3
ANKRD45	1	173577474	173639001	1	1	0.0317919	1	1	0.0260116	11	9	326	20	0	0	14	0	1	1	0.0317919	0.0396154	1	0.155807	11	9	326	20	0	2	9	2	1	1	0.00820809	0.354226	1	0.0539884	11	9	326	20	1	2	22	3
LOC730159	1	173604660	173606272	1	1	0.0317919	1	1	0.0260116	11	9	326	20	0	0	14	0	1	1	0.0317919	0.0396154	1	0.155807	11	9	326	20	0	2	9	2	1	1	0.00820809	0.354226	1	0.0539884	11	9	326	20	1	2	22	3
KLHL20	1	173684079	173755840	1	1	0.0317919	1	1	0.0260116	11	9	326	20	0	0	14	0	1	1	0.0317919	0.0396154	1	0.155807	11	9	326	20	0	2	9	2	1	1	0.00820809	0.354226	1	0.0539884	11	9	326	20	1	2	22	3
CENPL	1	173768687	173793777	1	1	0.0317919	1	1	0.0260116	11	9	326	20	0	0	14	0	1	1	0.0317919	0.0396154	1	0.155807	11	9	326	20	0	2	9	2	1	1	0.00820809	0.354226	1	0.0539884	11	9	326	20	1	2	22	3
DARS2	1	173793796	173827682	1	1	0.0289017	1	1	0.0260116	10	9	327	19	0	0	14	0	1	1	0.0289017	0.0396154	1	0.155807	10	9	327	19	0	2	9	2	1	1	0.0110983	0.354226	1	0.0539884	10	9	327	19	1	2	22	3
GAS5-AS1	1	173832385	173833079	1	1	0.0289017	1	1	0.0260116	10	9	327	19	0	0	14	0	1	1	0.0289017	0.0396154	1	0.155807	10	9	327	19	0	2	9	2	1	1	0.0110983	0.354226	1	0.0539884	10	9	327	19	1	2	22	3
GAS5	1	173833038	173837125	1	1	0.0289017	1	1	0.0260116	10	9	327	19	0	0	14	0	1	1	0.0289017	0.0396154	1	0.155807	10	9	327	19	0	2	9	2	1	1	0.0110983	0.354226	1	0.0539884	10	9	327	19	1	2	22	3
SNORD81	1	173833312	173833355	1	1	0.0289017	1	1	0.0260116	10	9	327	19	0	0	14	0	1	1	0.0289017	0.0396154	1	0.155807	10	9	327	19	0	2	9	2	1	1	0.0110983	0.354226	1	0.0539884	10	9	327	19	1	2	22	3
SNORD47	1	173833506	173833583	1	1	0.0289017	1	1	0.0260116	10	9	327	19	0	0	14	0	1	1	0.0289017	0.0396154	1	0.155807	10	9	327	19	0	2	9	2	1	1	0.0110983	0.354226	1	0.0539884	10	9	327	19	1	2	22	3
SNORD80	1	173833970	173834041	1	1	0.0289017	1	1	0.0260116	10	9	327	19	0	0	14	0	1	1	0.0289017	0.0396154	1	0.155807	10	9	327	19	0	2	9	2	1	1	0.0110983	0.354226	1	0.0539884	10	9	327	19	1	2	22	3
SNORD79	1	173834487	173834568	1	1	0.0289017	1	1	0.0260116	10	9	327	19	0	0	14	0	1	1	0.0289017	0.0396154	1	0.155807	10	9	327	19	0	2	9	2	1	1	0.0110983	0.354226	1	0.0539884	10	9	327	19	1	2	22	3
SNORD78	1	173834770	173834824	1	1	0.0289017	1	1	0.0260116	10	9	327	19	0	0	14	0	1	1	0.0289017	0.0396154	1	0.155807	10	9	327	19	0	2	9	2	1	1	0.0110983	0.354226	1	0.0539884	10	9	327	19	1	2	22	3
SNORD44	1	173835105	173835166	1	1	0.0289017	1	1	0.0260116	10	9	327	19	0	0	14	0	1	1	0.0289017	0.0396154	1	0.155807	10	9	327	19	0	2	9	2	1	1	0.0110983	0.354226	1	0.0539884	10	9	327	19	1	2	22	3
SNORD77	1	173835448	173835509	1	1	0.0289017	1	1	0.0260116	10	9	327	19	0	0	14	0	1	1	0.0289017	0.0396154	1	0.155807	10	9	327	19	0	2	9	2	1	1	0.0110983	0.354226	1	0.0539884	10	9	327	19	1	2	22	3
SNORD76	1	173835772	173835853	1	1	0.0289017	1	1	0.0260116	10	9	327	19	0	0	14	0	1	1	0.0289017	0.0396154	1	0.155807	10	9	327	19	0	2	9	2	1	1	0.0110983	0.354226	1	0.0539884	10	9	327	19	1	2	22	3
SNORD75	1	173836016	173836076	1	1	0.0289017	1	1	0.0260116	10	9	327	19	0	0	14	0	1	1	0.0289017	0.0396154	1	0.155807	10	9	327	19	0	2	9	2	1	1	0.0110983	0.354226	1	0.0539884	10	9	327	19	1	2	22	3
SNORD74	1	173836811	173836883	1	1	0.0289017	1	1	0.0260116	10	9	327	19	0	0	14	0	1	1	0.0289017	0.0396154	1	0.155807	10	9	327	19	0	2	9	2	1	1	0.0110983	0.354226	1	0.0539884	10	9	327	19	1	2	22	3
ZBTB37	1	173837492	173855774	1	1	0.0289017	1	1	0.0260116	10	9	327	19	0	0	14	0	1	1	0.0289017	0.0396154	1	0.155807	10	9	327	19	0	2	9	2	1	1	0.0110983	0.354226	1	0.0539884	10	9	327	19	1	2	22	3
SERPINC1	1	173872941	173886516	1	1	0.0317919	1	1	0.0260116	11	9	326	20	0	0	14	0	1	1	0.0317919	0.0396154	1	0.155807	11	9	326	20	0	2	9	2	1	1	0.00820809	0.354226	1	0.0539884	11	9	326	20	1	2	22	3
RC3H1	1	173900351	173962210	1	1	0.0317919	1	1	0.0260116	11	9	326	20	0	0	14	0	1	1	0.0317919	0.0396154	1	0.155807	11	9	326	20	0	2	9	2	1	1	0.00820809	0.354226	1	0.0539884	11	9	326	20	1	2	22	3
RABGAP1L	1	174128551	174964445	1	1	0.0346821	1	1	0.0289017	12	10	324	22	0	0	14	0	0.870846	1	0.056227	0.0547787	1	0.152916	12	10	324	22	1	2	8	3	1	1	0.00531792	0.418322	1	0.0510983	12	10	324	22	1	2	22	3
GPR52	1	174417211	174418683	1	1	0.0317919	1	1	0.0260116	11	9	326	20	0	0	14	0	1	1	0.0317919	0.0396154	1	0.155807	11	9	326	20	0	2	9	2	1	1	0.00820809	1	1	0.0139884	11	9	326	20	1	1	23	2
CACYBP	1	174968570	174981163	1	1	0.0289017	1	1	0.0289017	10	10	326	20	0	0	14	0	1	1	0.0289017	0.0547787	1	0.152916	10	10	326	20	0	2	9	2	1	1	0.0110983	1	1	0.0110983	10	10	326	20	1	1	23	2
MRPS14	1	174982093	174992591	1	1	0.0289017	1	1	0.0289017	10	10	326	20	0	0	14	0	1	1	0.0289017	0.0547787	1	0.152916	10	10	326	20	0	2	9	2	1	1	0.0110983	1	1	0.0110983	10	10	326	20	1	1	23	2
TNN	1	175036993	175117202	1	1	0.0317919	1	1	0.0317919	11	11	324	22	0	0	14	0	1	1	0.0317919	0.0722434	1	0.150026	11	11	324	22	0	2	9	2	1	1	0.00820809	1	1	0.00820809	11	11	324	22	1	1	23	2
KIAA0040	1	175126122	175162229	1	1	0.0317919	1	1	0.0317919	11	11	324	22	0	0	14	0	1	1	0.0317919	0.0722434	1	0.150026	11	11	324	22	0	2	9	2	1	1	0.00820809	1	1	0.00820809	11	11	324	22	1	1	23	2
TNR	1	175291934	175712752	1	1	0.0346821	1	1	0.0289017	12	10	324	22	0	0	14	0	1	1	0.0346821	0.0547787	1	0.152916	12	10	324	22	0	2	9	2	1	1	0.00531792	0.418322	1	0.0510983	12	10	324	22	1	2	22	3
RFWD2	1	175913966	176176370	1	1	0.0289017	1	1	0.0346821	10	12	324	22	0	0	14	0	1	1	0.0289017	0.0917767	1	0.147136	10	12	324	22	0	2	9	2	1	1	0.0110983	1	1	0.00531792	10	12	324	22	1	1	23	2
SCARNA3	1	175937532	175937676	1	1	0.0317919	1	1	0.0289017	11	10	325	21	0	0	14	0	1	1	0.0317919	0.0547787	1	0.152916	11	10	325	21	0	2	9	2	0.76834	1	0.0317919	1	1	0.0110983	11	10	325	21	0	1	24	1
PAPPA2	1	176432306	176811970	1	1	0.0317919	0.993523	1	0.0375723	11	13	322	24	0	0	14	0	1	1	0.0317919	0.113132	1	0.144246	11	13	322	24	0	2	9	2	1	1	0.00820809	1	1	0.00242775	11	13	322	24	1	1	23	2
ASTN1	1	176830202	177134024	1	1	0.0317919	0.993523	1	0.0375723	11	13	322	24	0	0	14	0	1	1	0.0317919	0.113132	1	0.144246	11	13	322	24	0	2	9	2	1	1	0.00820809	1	1	0.00242775	11	13	322	24	1	1	23	2
MIR488	1	176998498	176998581	1	1	0.0317919	0.993523	1	0.0375723	11	13	322	24	0	0	14	0	1	1	0.0317919	0.113132	1	0.144246	11	13	322	24	0	2	9	2	1	1	0.00820809	1	1	0.00242775	11	13	322	24	1	1	23	2
FAM5B	1	177140632	177251558	1	1	0.0317919	0.993523	1	0.0375723	11	13	322	24	0	0	14	0	1	1	0.0317919	0.113132	1	0.144246	11	13	322	24	0	2	9	2	1	1	0.00820809	1	1	0.00242775	11	13	322	24	1	1	23	2
SEC16B	1	177898241	177939050	1	1	0.0317919	1	1	0.0346821	11	12	323	23	0	0	14	0	1	1	0.0317919	0.0917767	1	0.147136	11	12	323	23	0	2	9	2	1	1	0.00820809	1	1	0.00531792	11	12	323	23	1	1	23	2
LOC730102	1	177975274	178007142	1	1	0.0289017	1	1	0.0346821	10	12	324	22	0	0	14	0	1	1	0.0289017	0.0917767	1	0.147136	10	12	324	22	0	2	9	2	1	1	0.0110983	1	1	0.00531792	10	12	324	22	1	1	23	2
RASAL2-AS1	1	178060642	178063128	1	1	0.0289017	1	1	0.0346821	10	12	324	22	0	0	14	0	1	1	0.0289017	0.0917767	1	0.147136	10	12	324	22	0	2	9	2	1	1	0.0110983	1	1	0.00531792	10	12	324	22	1	1	23	2
RASAL2	1	178062863	178448648	1	1	0.0317919	1	1	0.0346821	11	12	323	23	0	0	14	0	1	1	0.0317919	0.0917767	1	0.147136	11	12	323	23	0	2	9	2	1	1	0.00820809	1	1	0.00531792	11	12	323	23	1	1	23	2
TEX35	1	178482211	178492635	1	1	0.0317919	1	1	0.0346821	11	12	323	23	0	0	14	0	1	1	0.0317919	0.0917767	1	0.147136	11	12	323	23	0	2	9	2	1	1	0.00820809	1	1	0.00531792	11	12	323	23	1	1	23	2
C1orf220	1	178511930	178518024	1	1	0.0317919	1	1	0.0346821	11	12	323	23	0	0	14	0	1	1	0.0317919	0.0917767	1	0.147136	11	12	323	23	0	2	9	2	1	1	0.00820809	1	1	0.00531792	11	12	323	23	1	1	23	2
MIR4424	1	178646883	178646969	1	1	0.0317919	1	1	0.0317919	11	11	324	22	0	0	14	0	1	1	0.0317919	0.0722434	1	0.150026	11	11	324	22	0	2	9	2	1	1	0.00820809	1	1	0.00820809	11	11	324	22	1	1	23	2
RALGPS2	1	178694299	178889237	1	1	0.0317919	1	1	0.0317919	11	11	324	22	0	0	14	0	1	1	0.0317919	0.0722434	1	0.150026	11	11	324	22	0	2	9	2	1	1	0.00820809	1	1	0.00820809	11	11	324	22	1	1	23	2
ANGPTL1	1	178818669	178840215	1	1	0.0317919	1	1	0.0317919	11	11	324	22	0	0	14	0	1	1	0.0317919	0.0722434	1	0.150026	11	11	324	22	0	2	9	2	1	1	0.00820809	1	1	0.00820809	11	11	324	22	1	1	23	2
FAM20B	1	178995073	179045702	1	1	0.0289017	1	1	0.0289017	10	10	326	20	0	0	14	0	1	1	0.0289017	0.0547787	1	0.152916	10	10	326	20	0	2	9	2	1	1	0.0110983	1	1	0.0110983	10	10	326	20	1	1	23	2
TOR3A	1	179051111	179065129	1	1	0.0289017	1	1	0.0289017	10	10	326	20	0	0	14	0	1	1	0.0289017	0.0547787	1	0.152916	10	10	326	20	0	2	9	2	1	1	0.0110983	1	1	0.0110983	10	10	326	20	1	1	23	2
ABL2	1	179068461	179198819	0.993523	1	0.0375723	1	1	0.0289017	13	10	323	23	0	0	14	0	1	1	0.0375723	0.0547787	1	0.152916	13	10	323	23	0	2	9	2	1	1	0.00242775	1	1	0.0110983	13	10	323	23	1	1	23	2
SOAT1	1	179262848	179327814	1	1	0.0317919	1	1	0.0260116	11	9	326	20	0	0	14	0	1	1	0.0317919	0.0396154	1	0.155807	11	9	326	20	0	2	9	2	1	1	0.00820809	1	1	0.0139884	11	9	326	20	1	1	23	2
AXDND1	1	179334854	179523870	1	1	0.0260116	1	1	0.0260116	9	9	328	18	0	0	14	0	1	1	0.0260116	0.0396154	1	0.155807	9	9	328	18	0	2	9	2	1	1	0.0139884	1	1	0.0139884	9	9	328	18	1	1	23	2
NPHS2	1	179519673	179545084	1	1	0.0260116	1	1	0.0260116	9	9	328	18	0	0	14	0	1	1	0.0260116	0.0396154	1	0.155807	9	9	328	18	0	2	9	2	1	1	0.0139884	1	1	0.0139884	9	9	328	18	1	1	23	2
TDRD5	1	179560747	179660407	1	1	0.0260116	1	1	0.0260116	9	9	328	18	0	0	14	0	1	1	0.0260116	0.0396154	1	0.155807	9	9	328	18	0	2	9	2	1	1	0.0139884	1	1	0.0139884	9	9	328	18	1	1	23	2
FAM163A	1	179712297	179785333	1	1	0.0260116	1	1	0.0260116	9	9	328	18	0	0	14	0	1	1	0.0260116	0.0396154	1	0.155807	9	9	328	18	0	2	9	2	1	1	0.0139884	1	1	0.0139884	9	9	328	18	1	1	23	2
TOR1AIP2	1	179809101	179846941	1	1	0.0260116	1	1	0.0260116	9	9	328	18	0	0	14	0	1	1	0.0260116	0.0396154	1	0.155807	9	9	328	18	0	2	9	2	1	1	0.0139884	1	1	0.0139884	9	9	328	18	1	1	23	2
TOR1AIP1	1	179851176	179889212	1	1	0.0260116	1	1	0.0260116	9	9	328	18	0	0	14	0	1	1	0.0260116	0.0396154	1	0.155807	9	9	328	18	0	2	9	2	1	1	0.0139884	1	1	0.0139884	9	9	328	18	1	1	23	2
CEP350	1	179923907	180084015	1	1	0.0260116	1	1	0.0260116	9	9	328	18	0	0	14	0	1	1	0.0260116	0.0396154	1	0.155807	9	9	328	18	0	2	9	2	1	1	0.0139884	1	1	0.0139884	9	9	328	18	1	1	23	2
QSOX1	1	180123967	180167169	1	1	0.0260116	1	1	0.0260116	9	9	328	18	0	0	14	0	1	1	0.0260116	0.0396154	1	0.155807	9	9	328	18	0	2	9	2	1	1	0.0139884	1	1	0.0139884	9	9	328	18	1	1	23	2
FLJ23867	1	180167143	180169859	1	1	0.0260116	1	1	0.0231214	9	8	329	17	0	0	14	0	1	1	0.0260116	0.0269493	1	0.158697	9	8	329	17	0	2	9	2	1	1	0.0139884	1	1	0.0168786	9	8	329	17	1	1	23	2
LHX4	1	180199432	180244188	1	1	0.0260116	1	1	0.0231214	9	8	329	17	0	0	14	0	1	1	0.0260116	0.0269493	1	0.158697	9	8	329	17	0	2	9	2	1	1	0.0139884	1	1	0.0168786	9	8	329	17	1	1	23	2
LOC100527964	1	180238797	180243816	1	1	0.0260116	1	1	0.0231214	9	8	329	17	0	0	14	0	1	1	0.0260116	0.0269493	1	0.158697	9	8	329	17	0	2	9	2	1	1	0.0139884	1	1	0.0168786	9	8	329	17	1	1	23	2
ACBD6	1	180257351	180472022	1	1	0.0260116	1	1	0.0231214	9	8	329	17	0	0	14	0	1	1	0.0260116	0.0269493	1	0.158697	9	8	329	17	0	2	9	2	1	1	0.0139884	1	1	0.0168786	9	8	329	17	1	1	23	2
MIR3121	1	180407448	180407525	1	1	0.0260116	1	1	0.0231214	9	8	329	17	0	0	14	0	1	1	0.0260116	0.0269493	1	0.158697	9	8	329	17	0	2	9	2	1	1	0.0139884	1	1	0.0168786	9	8	329	17	1	1	23	2
XPR1	1	180601145	180859415	1	1	0.0260116	1	1	0.0260116	9	9	328	18	0	0	14	0	1	1	0.0260116	0.0396154	1	0.155807	9	9	328	18	0	2	9	2	1	1	0.0139884	1	1	0.0139884	9	9	328	18	1	1	23	2
KIAA1614	1	180882312	180915239	1	1	0.0260116	1	1	0.0260116	9	9	328	18	0	0	14	0	1	1	0.0260116	0.0396154	1	0.155807	9	9	328	18	0	2	9	2	1	1	0.0139884	1	1	0.0139884	9	9	328	18	1	1	23	2
STX6	1	180942175	180992046	1	1	0.0260116	1	1	0.0289017	9	10	327	19	0	0	14	0	1	1	0.0260116	0.0547787	1	0.152916	9	10	327	19	0	2	9	2	1	1	0.0139884	1	1	0.0110983	9	10	327	19	1	1	23	2
MR1	1	181002560	181031074	1	1	0.0260116	1	1	0.0289017	9	10	327	19	0	0	14	0	1	1	0.0260116	0.0547787	1	0.152916	9	10	327	19	0	2	9	2	1	1	0.0139884	1	1	0.0110983	9	10	327	19	1	1	23	2
IER5	1	181057637	181059979	1	1	0.0260116	1	1	0.0289017	9	10	327	19	0	0	14	0	1	1	0.0260116	0.0547787	1	0.152916	9	10	327	19	0	2	9	2	1	1	0.0139884	1	1	0.0110983	9	10	327	19	1	1	23	2
GM140	1	181205523	181207740	1	1	0.0260116	1	1	0.0260116	9	9	328	18	0	0	14	0	1	1	0.0260116	0.0396154	1	0.155807	9	9	328	18	0	2	9	2	1	1	0.0139884	1	1	0.0139884	9	9	328	18	1	1	23	2
CACNA1E	1	181452685	181775921	1	1	0.0260116	1	1	0.0260116	9	9	328	18	0	0	14	0	1	1	0.0260116	0.0396154	1	0.155807	9	9	328	18	0	2	9	2	1	1	0.0139884	0.0477089	1	0.0939884	9	9	328	18	1	3	21	4
ZNF648	1	182023704	182030847	1	1	0.0260116	1	1	0.0260116	9	9	328	18	0	0	14	0	1	1	0.0260116	0.0396154	1	0.155807	9	9	328	18	0	2	9	2	1	1	0.0139884	1	1	0.0139884	9	9	328	18	1	1	23	2
GLUL	1	182350838	182361341	1	1	0.0260116	1	1	0.0289017	9	10	327	19	0	0	14	0	1	1	0.0260116	0.0547787	1	0.152916	9	10	327	19	0	2	9	2	1	1	0.0139884	1	1	0.0110983	9	10	327	19	1	1	23	2
TEDDM1	1	182367251	182369751	1	1	0.0260116	1	1	0.0289017	9	10	327	19	0	0	14	0	1	1	0.0260116	0.0547787	1	0.152916	9	10	327	19	0	2	9	2	1	1	0.0139884	1	1	0.0110983	9	10	327	19	1	1	23	2
LINC00272	1	182376755	182383948	1	1	0.0260116	1	1	0.0289017	9	10	327	19	0	0	14	0	1	1	0.0260116	0.0547787	1	0.152916	9	10	327	19	0	2	9	2	1	1	0.0139884	1	1	0.0110983	9	10	327	19	1	1	23	2
RGSL1	1	182419255	182529732	1	1	0.0260116	1	1	0.0289017	9	10	327	19	0	0	14	0	1	1	0.0260116	0.0547787	1	0.152916	9	10	327	19	0	2	9	2	1	1	0.0139884	1	1	0.0110983	9	10	327	19	1	1	23	2
RNASEL	1	182542768	182558394	1	1	0.0260116	1	1	0.0289017	9	10	327	19	0	0	14	0	1	1	0.0260116	0.0547787	1	0.152916	9	10	327	19	0	2	9	2	1	1	0.0139884	1	1	0.0110983	9	10	327	19	1	1	23	2
RGS16	1	182567757	182573548	1	1	0.0260116	1	1	0.0260116	9	9	328	18	0	0	14	0	1	1	0.0260116	0.0396154	1	0.155807	9	9	328	18	0	2	9	2	1	1	0.0139884	1	1	0.0139884	9	9	328	18	1	1	23	2
LOC284648	1	182584274	182585764	1	1	0.0260116	1	1	0.0260116	9	9	328	18	0	0	14	0	1	1	0.0260116	0.0396154	1	0.155807	9	9	328	18	0	2	9	2	1	1	0.0139884	1	1	0.0139884	9	9	328	18	1	1	23	2
RGS8	1	182615791	182642067	1	1	0.0260116	1	1	0.0260116	9	9	328	18	0	0	14	0	1	1	0.0260116	0.0396154	1	0.155807	9	9	328	18	0	2	9	2	1	1	0.0139884	1	1	0.0139884	9	9	328	18	1	1	23	2
NPL	1	182758583	182799519	1	1	0.0260116	1	1	0.0260116	9	9	328	18	0	0	14	0	1	1	0.0260116	0.0396154	1	0.155807	9	9	328	18	0	2	9	2	1	1	0.0139884	1	1	0.0139884	9	9	328	18	1	1	23	2
DHX9	1	182808438	182857117	1	1	0.0260116	1	1	0.0260116	9	9	328	18	0	0	14	0	1	1	0.0260116	0.0396154	1	0.155807	9	9	328	18	0	2	9	2	1	1	0.0139884	1	1	0.0139884	9	9	328	18	1	1	23	2
SHCBP1L	1	182868999	182922553	1	1	0.0260116	1	1	0.0317919	9	11	326	20	0	0	14	0	1	1	0.0260116	0.0722434	1	0.150026	9	11	326	20	0	2	9	2	1	1	0.0139884	1	1	0.00820809	9	11	326	20	1	1	23	2
LAMC1	1	182992594	183114727	1	1	0.0260116	1	1	0.0317919	9	11	326	20	0	0	14	0	1	1	0.0260116	0.0722434	1	0.150026	9	11	326	20	0	2	9	2	1	1	0.0139884	1	1	0.00820809	9	11	326	20	1	1	23	2
LAMC2	1	183155173	183214262	1	1	0.0260116	0.993523	1	0.0375723	9	13	324	22	0	0	14	0	1	1	0.0260116	0.113132	1	0.144246	9	13	324	22	0	2	9	2	1	1	0.0139884	1	1	0.00242775	9	13	324	22	1	1	23	2
NMNAT2	1	183217371	183387634	1	1	0.0260116	0.950028	1	0.0404624	9	14	323	23	0	0	14	0	1	1	0.0260116	0.136066	1	0.141356	9	14	323	23	0	2	9	2	1	1	0.0139884	1	1	0.000462428	9	14	323	23	1	1	23	2
SMG7-AS1	1	183430010	183441117	1	1	0.0260116	0.950028	1	0.0404624	9	14	323	23	0	0	14	0	1	1	0.0260116	0.136066	1	0.141356	9	14	323	23	0	2	9	2	1	1	0.0139884	1	1	0.000462428	9	14	323	23	1	1	23	2
SMG7	1	183441505	183523328	1	1	0.0260116	0.950028	1	0.0404624	9	14	323	23	0	0	14	0	1	1	0.0260116	0.136066	1	0.141356	9	14	323	23	0	2	9	2	1	1	0.0139884	1	1	0.000462428	9	14	323	23	1	1	23	2
NCF2	1	183524696	183560056	1	1	0.0260116	1	1	0.0346821	9	12	325	21	0	0	14	0	1	1	0.0260116	0.0917767	1	0.147136	9	12	325	21	0	2	9	2	1	1	0.0139884	1	1	0.00531792	9	12	325	21	1	1	23	2
ARPC5	1	183595327	183605076	1	1	0.0260116	1	1	0.0346821	9	12	325	21	0	0	14	0	1	1	0.0260116	0.0917767	1	0.147136	9	12	325	21	0	2	9	2	1	1	0.0139884	1	1	0.00531792	9	12	325	21	1	1	23	2
RGL1	1	183605207	183897666	1	1	0.0260116	0.993523	1	0.0375723	9	13	324	22	0	0	14	0	1	1	0.0260116	0.113132	1	0.144246	9	13	324	22	0	2	9	2	1	1	0.0139884	1	1	0.00242775	9	13	324	22	1	1	23	2
APOBEC4	1	183615410	183622448	1	1	0.0260116	1	1	0.0346821	9	12	325	21	0	0	14	0	1	1	0.0260116	0.0917767	1	0.147136	9	12	325	21	0	2	9	2	1	1	0.0139884	1	1	0.00531792	9	12	325	21	1	1	23	2
GLT25D2	1	183904965	184006863	1	1	0.0260116	0.993523	1	0.0375723	9	13	324	22	0	0	14	0	1	1	0.0260116	0.113132	1	0.144246	9	13	324	22	0	2	9	2	1	1	0.0139884	1	1	0.00242775	9	13	324	22	1	1	23	2
TSEN15	1	184020810	184043344	1	1	0.0260116	0.993523	1	0.0375723	9	13	324	22	0	0	14	0	1	1	0.0260116	0.113132	1	0.144246	9	13	324	22	0	2	9	2	1	1	0.0139884	1	1	0.00242775	9	13	324	22	1	1	23	2
C1orf21	1	184356149	184598155	1	1	0.0317919	1	1	0.0317919	11	11	324	22	0	0	14	0	1	1	0.0317919	0.0722434	1	0.150026	11	11	324	22	0	2	9	2	1	1	0.00820809	1	1	0.00820809	11	11	324	22	1	1	23	2
EDEM3	1	184659624	184724041	1	1	0.0317919	1	1	0.0289017	11	10	325	21	0	0	14	0	1	1	0.0317919	0.0547787	1	0.152916	11	10	325	21	0	2	9	2	1	1	0.00820809	1	1	0.0110983	11	10	325	21	1	1	23	2
FAM129A	1	184760165	184943682	1	1	0.0317919	1	1	0.0289017	11	10	325	21	0	0	14	0	1	1	0.0317919	0.0547787	1	0.152916	11	10	325	21	0	2	9	2	1	1	0.00820809	1	1	0.0110983	11	10	325	21	1	1	23	2
RNF2	1	185014550	185071740	1	1	0.0317919	1	1	0.0289017	11	10	325	21	0	0	14	0	1	1	0.0317919	0.0547787	1	0.152916	11	10	325	21	0	2	9	2	1	1	0.00820809	1	1	0.0110983	11	10	325	21	1	1	23	2
TRMT1L	1	185087217	185126230	1	1	0.0317919	1	1	0.0289017	11	10	325	21	0	0	14	0	1	1	0.0317919	0.0547787	1	0.152916	11	10	325	21	0	2	9	2	1	1	0.00820809	1	1	0.0110983	11	10	325	21	1	1	23	2
SWT1	1	185126191	185260913	1	1	0.0317919	1	1	0.0317919	11	11	324	22	0	0	14	0	1	1	0.0317919	0.0722434	1	0.150026	11	11	324	22	0	2	9	2	1	1	0.00820809	1	1	0.00820809	11	11	324	22	1	1	23	2
IVNS1ABP	1	185265521	185286461	1	1	0.0317919	1	1	0.0231214	11	8	327	19	0	0	14	0	1	1	0.0317919	0.0269493	1	0.158697	11	8	327	19	0	2	9	2	1	1	0.00820809	1	1	0.0168786	11	8	327	19	1	1	23	2
LOC100288079	1	185292978	185304171	1	1	0.0317919	1	1	0.0231214	11	8	327	19	0	0	14	0	1	1	0.0317919	0.0269493	1	0.158697	11	8	327	19	0	2	9	2	1	1	0.00820809	1	1	0.0168786	11	8	327	19	1	1	23	2
HMCN1	1	185703682	186160085	1	1	0.0317919	1	1	0.0231214	11	8	327	19	0	0	14	0	1	1	0.0317919	0.0269493	1	0.158697	11	8	327	19	0	2	9	2	1	1	0.00820809	1	1	0.0168786	11	8	327	19	1	1	23	2
MIR548F1	1	186029866	186446655	1	1	0.0317919	1	1	0.0202312	11	7	328	18	0	0	14	0	1	1	0.0317919	0.0169052	1	0.161587	11	7	328	18	0	2	9	2	1	1	0.00820809	1	1	0.0197688	11	7	328	18	1	1	23	2
RNU6-72	1	186198963	186281028	1	1	0.0317919	1	1	0.0202312	11	7	328	18	0	0	14	0	1	1	0.0317919	0.0169052	1	0.161587	11	7	328	18	0	2	9	2	1	1	0.00820809	1	1	0.0197688	11	7	328	18	1	1	23	2
PRG4	1	186265404	186283688	1	1	0.0317919	1	1	0.0202312	11	7	328	18	0	0	14	0	1	1	0.0317919	0.0169052	1	0.161587	11	7	328	18	0	2	9	2	1	1	0.00820809	1	1	0.0197688	11	7	328	18	1	1	23	2
TPR	1	186280785	186344457	1	1	0.0317919	1	1	0.0202312	11	7	328	18	0	0	14	0	1	1	0.0317919	0.0169052	1	0.161587	11	7	328	18	0	2	9	2	1	1	0.00820809	1	1	0.0197688	11	7	328	18	1	1	23	2
C1orf27	1	186344889	186390503	1	1	0.0317919	1	1	0.0202312	11	7	328	18	0	0	14	0	1	1	0.0317919	0.0169052	1	0.161587	11	7	328	18	0	2	9	2	1	1	0.00820809	1	1	0.0197688	11	7	328	18	1	1	23	2
OCLM	1	186369703	186370587	1	1	0.0317919	1	1	0.0202312	11	7	328	18	0	0	14	0	1	1	0.0317919	0.0169052	1	0.161587	11	7	328	18	0	2	9	2	1	1	0.00820809	1	1	0.0197688	11	7	328	18	1	1	23	2
PDC	1	186412697	186430240	1	1	0.0317919	1	1	0.0202312	11	7	328	18	0	0	14	0	1	1	0.0317919	0.0169052	1	0.161587	11	7	328	18	0	2	9	2	1	1	0.00820809	1	1	0.0197688	11	7	328	18	1	1	23	2
PTGS2	1	186640943	186649559	1	1	0.0317919	1	1	0.0231214	11	8	327	19	0	0	14	0	1	1	0.0317919	0.0269493	1	0.158697	11	8	327	19	0	2	9	2	1	1	0.00820809	1	1	0.0168786	11	8	327	19	1	1	23	2
PLA2G4A	1	186798031	186958113	1	1	0.0317919	1	1	0.0260116	11	9	326	20	0	0	14	0	1	1	0.0317919	0.0396154	1	0.155807	11	9	326	20	0	2	9	2	1	1	0.00820809	1	1	0.0139884	11	9	326	20	1	1	23	2
FAM5C	1	190066796	190446759	1	1	0.0367465	0.950028	1	0.0404624	12	14	320	26	1	0	13	1	1	1	0.0346821	0.136066	1	0.141356	12	14	320	26	0	2	9	2	0.545229	1	0.0453179	1	1	0.000462428	12	14	320	26	2	1	22	3
LOC440704	1	190594019	190770788	1	1	0.0309661	1	1	0.0346821	14	12	320	26	1	0	13	1	1	1	0.0404624	0.0917767	1	0.147136	14	12	320	26	0	2	9	2	1	1	0.000462428	0.545229	1	0.0453179	14	12	320	26	1	2	22	3
RGS18	1	192127591	192154945	1	1	0.0317919	1	1	0.0317919	11	11	324	22	0	0	14	0	1	1	0.0317919	0.824831	1	0.0591172	11	11	324	22	0	1	10	1	0.482196	1	0.0482081	1	1	0.00820809	11	11	324	22	2	1	22	3
RGS21	1	192286121	192336414	1	1	0.0346821	1	1	0.0346821	12	12	322	24	0	0	14	0	1	1	0.0346821	0.870846	1	0.056227	12	12	322	24	0	1	10	1	0.545229	1	0.0453179	1	1	0.00531792	12	12	322	24	2	1	22	3
RGS1	1	192544856	192549159	1	1	0.0346821	1	1	0.0317919	12	11	323	23	0	0	14	0	1	1	0.0346821	0.824831	1	0.0591172	12	11	323	23	0	1	10	1	0.545229	1	0.0453179	1	1	0.00820809	12	11	323	23	2	1	22	3
RGS13	1	192605267	192629440	1	1	0.0346821	1	1	0.0317919	12	11	323	23	0	0	14	0	1	1	0.0346821	0.824831	1	0.0591172	12	11	323	23	0	1	10	1	0.545229	1	0.0453179	1	1	0.00820809	12	11	323	23	2	1	22	3
RGS2	1	192778168	192781407	1	1	0.0346821	1	1	0.0289017	12	10	324	22	0	0	14	0	1	1	0.0346821	0.775298	1	0.0620074	12	10	324	22	0	1	10	1	0.545229	1	0.0453179	1	1	0.0110983	12	10	324	22	2	1	22	3
UCHL5	1	192981495	193029237	1	1	0.0346821	1	1	0.0289017	12	10	324	22	0	0	14	0	1	1	0.0346821	0.775298	1	0.0620074	12	10	324	22	0	1	10	1	0.545229	1	0.0453179	1	1	0.0110983	12	10	324	22	2	1	22	3
TROVE2	1	193028551	193060906	1	1	0.0346821	1	1	0.0289017	12	10	324	22	0	0	14	0	1	1	0.0346821	0.775298	1	0.0620074	12	10	324	22	0	1	10	1	0.545229	1	0.0453179	1	1	0.0110983	12	10	324	22	2	1	22	3
GLRX2	1	193065594	193075244	1	1	0.0346821	1	1	0.0289017	12	10	324	22	0	0	14	0	1	1	0.0346821	0.775298	1	0.0620074	12	10	324	22	0	1	10	1	0.545229	1	0.0453179	1	1	0.0110983	12	10	324	22	2	1	22	3
CDC73	1	193091087	193223942	0.993523	1	0.0375723	1	1	0.0289017	13	10	323	23	0	0	14	0	1	1	0.0375723	0.775298	1	0.0620074	13	10	323	23	0	1	10	1	0.606986	1	0.0424277	1	1	0.0110983	13	10	323	23	2	1	22	3
MIR1278	1	193105632	193105713	1	1	0.0346821	1	1	0.0289017	12	10	324	22	0	0	14	0	1	1	0.0346821	0.775298	1	0.0620074	12	10	324	22	0	1	10	1	0.545229	1	0.0453179	1	1	0.0110983	12	10	324	22	2	1	22	3
B3GALT2	1	193147859	193155743	1	1	0.0346821	1	1	0.0289017	12	10	324	22	0	0	14	0	1	1	0.0346821	0.775298	1	0.0620074	12	10	324	22	0	1	10	1	0.545229	1	0.0453179	1	1	0.0110983	12	10	324	22	2	1	22	3
KCNT2	1	196194912	196577499	0.909485	1	0.0433526	1	1	0.0144509	15	5	326	20	0	0	14	0	1	1	0.0433526	1	1	0.0144509	15	5	326	20	0	0	11	0	0.725545	1	0.0366474	0.875163	1	0.0255491	15	5	326	20	2	1	22	3
MIR4735	1	196551542	196551611	0.909485	1	0.0433526	1	1	0.00867052	15	3	328	18	0	0	14	0	1	1	0.0433526	1	1	0.00867052	15	3	328	18	0	0	11	0	0.725545	1	0.0366474	0.643974	1	0.0313295	15	3	328	18	2	1	22	3
CFH	1	196621007	196716634	0.871556	1	0.0462428	1	1	0.0115607	16	4	326	20	0	0	14	0	1	1	0.0462428	1	1	0.0115607	16	4	326	20	0	0	11	0	1	1	0.00624277	0.769604	1	0.0284393	16	4	326	20	1	1	23	2
CFHR3	1	196743929	196763203	0.909485	1	0.0433526	1	1	0.0115607	15	4	327	19	0	0	14	0	1	1	0.0433526	1	1	0.0115607	15	4	327	19	0	0	11	0	1	1	0.0033526	0.769604	1	0.0284393	15	4	327	19	1	1	23	2
CFHR1	1	196788860	196801319	0.909485	1	0.0433526	1	1	0.0115607	15	4	327	19	0	0	14	0	1	1	0.0433526	0.367273	1	0.0793484	15	4	327	19	0	1	10	1	1	1	0.0033526	0.769604	1	0.0284393	15	4	327	19	1	1	23	2
CFHR4	1	196857143	196887843	0.909485	1	0.0433526	1	1	0.0115607	15	4	327	19	0	0	14	0	1	1	0.0433526	0.367273	1	0.0793484	15	4	327	19	0	1	10	1	1	1	0.0033526	0.769604	1	0.0284393	15	4	327	19	1	1	23	2
CFHR2	1	196912933	196928356	0.950028	1	0.0404624	1	1	0.0115607	14	4	328	18	0	0	14	0	1	1	0.0404624	0.367273	1	0.0793484	14	4	328	18	0	1	10	1	1	1	0.000462428	0.769604	1	0.0284393	14	4	328	18	1	1	23	2
CFHR5	1	196946666	196978803	0.950028	1	0.0404624	1	1	0.0115607	14	4	328	18	0	0	14	0	1	1	0.0404624	0.367273	1	0.0793484	14	4	328	18	0	1	10	1	1	1	0.000462428	0.769604	1	0.0284393	14	4	328	18	1	1	23	2
F13B	1	197008320	197036397	0.950028	1	0.0404624	1	1	0.0115607	14	4	328	18	0	0	14	0	1	1	0.0404624	0.367273	1	0.0793484	14	4	328	18	0	1	10	1	1	1	0.000462428	0.769604	1	0.0284393	14	4	328	18	1	1	23	2
ASPM	1	197053256	197115824	1	1	0.0346821	1	1	0.0115607	12	4	330	16	0	0	14	0	1	1	0.0346821	0.367273	1	0.0793484	12	4	330	16	0	1	10	1	1	1	0.00531792	0.769604	1	0.0284393	12	4	330	16	1	1	23	2
ZBTB41	1	197122813	197169672	1	1	0.0346821	1	1	0.0115607	12	4	330	16	0	0	14	0	1	1	0.0346821	1	1	0.0115607	12	4	330	16	0	0	11	0	1	1	0.00531792	0.769604	1	0.0284393	12	4	330	16	1	1	23	2
CRB1	1	197170591	197447585	1	1	0.0346821	1	1	0.0115607	12	4	330	16	0	0	14	0	1	1	0.0346821	1	1	0.0115607	12	4	330	16	0	0	11	0	1	1	0.00531792	0.769604	1	0.0284393	12	4	330	16	1	1	23	2
DENND1B	1	197473878	197744623	1	1	0.0346821	1	1	0.0115607	12	4	330	16	0	0	14	0	1	1	0.0346821	1	1	0.0115607	12	4	330	16	0	0	11	0	1	1	0.00531792	1	1	0.0115607	12	4	330	16	1	0	24	1
C1orf53	1	197871681	197876497	1	1	0.0317919	1	1	0.0115607	11	4	331	15	0	0	14	0	1	1	0.0317919	1	1	0.0115607	11	4	331	15	0	0	11	0	1	1	0.00820809	1	1	0.0115607	11	4	331	15	1	0	24	1
LHX9	1	197881634	197899273	1	1	0.0346821	1	1	0.0115607	12	4	330	16	0	0	14	0	1	1	0.0346821	1	1	0.0115607	12	4	330	16	0	0	11	0	1	1	0.00531792	1	1	0.0115607	12	4	330	16	1	0	24	1
NEK7	1	198126107	198291548	1	1	0.0317919	1	1	0.00867052	11	3	332	14	0	0	14	0	1	1	0.0317919	1	1	0.00867052	11	3	332	14	0	0	11	0	1	1	0.00820809	1	1	0.00867052	11	3	332	14	1	0	24	1
ATP6V1G3	1	198492351	198510075	1	1	0.0289017	1	1	0.00867052	10	3	333	13	0	0	14	0	1	1	0.0289017	1	1	0.00867052	10	3	333	13	0	0	11	0	1	1	0.0110983	1	1	0.00867052	10	3	333	13	1	0	24	1
PTPRC	1	198608097	198726605	1	1	0.0289017	1	1	0.0115607	10	4	332	14	0	0	14	0	1	1	0.0289017	1	1	0.0115607	10	4	332	14	0	0	11	0	1	1	0.0110983	1	1	0.0115607	10	4	332	14	1	0	24	1
LOC100131234	1	198777131	198906558	1	1	0.0289017	1	1	0.0115607	10	4	332	14	0	0	14	0	1	1	0.0289017	1	1	0.0115607	10	4	332	14	0	0	11	0	1	1	0.0110983	0.769604	1	0.0284393	10	4	332	14	1	1	23	2
MIR181B1	1	198828001	198828111	1	1	0.0289017	1	1	0.0115607	10	4	332	14	0	0	14	0	1	1	0.0289017	1	1	0.0115607	10	4	332	14	0	0	11	0	1	1	0.0110983	0.769604	1	0.0284393	10	4	332	14	1	1	23	2
MIR181A1	1	198828172	198828282	1	1	0.0289017	1	1	0.0115607	10	4	332	14	0	0	14	0	1	1	0.0289017	1	1	0.0115607	10	4	332	14	0	0	11	0	1	1	0.0110983	0.769604	1	0.0284393	10	4	332	14	1	1	23	2
NR5A2	1	199996769	200146550	1	1	0.0289017	1	1	0.00867052	10	3	333	13	0	0	14	0	1	1	0.0289017	1	1	0.00867052	10	3	333	13	0	0	11	0	1	1	0.0110983	1	1	0.00867052	10	3	333	13	1	0	24	1
FAM58BP	1	200182655	200183643	1	1	0.0289017	1	1	0.00578035	10	2	334	12	0	0	14	0	1	1	0.0289017	1	1	0.00578035	10	2	334	12	0	0	11	0	1	1	0.0110983	1	1	0.00578035	10	2	334	12	1	0	24	1
SMIM16	1	200311671	200342920	1	1	0.0289017	1	1	0.00578035	10	2	334	12	0	0	14	0	1	1	0.0289017	1	1	0.00578035	10	2	334	12	0	0	11	0	1	1	0.0110983	1	1	0.00578035	10	2	334	12	1	0	24	1
ZNF281	1	200375419	200379166	1	1	0.0289017	1	1	0.00578035	10	2	334	12	0	0	14	0	1	1	0.0289017	1	1	0.00578035	10	2	334	12	0	0	11	0	1	1	0.0110983	1	1	0.00578035	10	2	334	12	1	0	24	1
KIF14	1	200520624	200589862	1	1	0.0289017	1	1	0.00578035	10	2	334	12	0	0	14	0	1	1	0.0289017	1	1	0.00578035	10	2	334	12	0	0	11	0	1	1	0.0110983	1	1	0.00578035	10	2	334	12	1	0	24	1
DDX59	1	200613164	200639126	1	1	0.0289017	1	1	0.00578035	10	2	334	12	0	0	14	0	1	1	0.0289017	1	1	0.00578035	10	2	334	12	0	0	11	0	1	1	0.0110983	1	1	0.00578035	10	2	334	12	1	0	24	1
CAMSAP2	1	200708685	200829831	0.993523	1	0.0375723	1	1	0.00289017	13	1	332	14	0	0	14	0	1	1	0.0375723	1	1	0.00289017	13	1	332	14	0	0	11	0	1	1	0.00242775	1	1	0.00289017	13	1	332	14	1	0	24	1
GPR25	1	200842082	200843306	0.993523	1	0.0375723	1	1	0.00289017	13	1	332	14	0	0	14	0	1	1	0.0375723	1	1	0.00289017	13	1	332	14	0	0	11	0	1	1	0.00242775	1	1	0.00289017	13	1	332	14	1	0	24	1
C1orf106	1	200860626	200884864	0.993523	1	0.0375723	1	1	0.00289017	13	1	332	14	0	0	14	0	1	1	0.0375723	1	1	0.00289017	13	1	332	14	0	0	11	0	1	1	0.00242775	1	1	0.00289017	13	1	332	14	1	0	24	1
KIF21B	1	200938513	200992828	0.993523	1	0.0375723	1	1	0.00289017	13	1	332	14	0	0	14	0	1	1	0.0375723	1	1	0.00289017	13	1	332	14	0	0	11	0	1	1	0.00242775	1	1	0.00289017	13	1	332	14	1	0	24	1
CACNA1S	1	201008639	201081694	0.993523	1	0.0375723	1	1	0.00289017	13	1	332	14	0	0	14	0	1	1	0.0375723	1	1	0.00289017	13	1	332	14	0	0	11	0	1	1	0.00242775	1	1	0.00289017	13	1	332	14	1	0	24	1
ASCL5	1	201083080	201084500	1	1	0.0346821	1	1	0.00289017	12	1	333	13	0	0	14	0	1	1	0.0346821	1	1	0.00289017	12	1	333	13	0	0	11	0	1	1	0.00531792	1	1	0.00289017	12	1	333	13	1	0	24	1
TMEM9	1	201103899	201123632	1	1	0.0346821	1	1	0.00289017	12	1	333	13	0	0	14	0	1	1	0.0346821	1	1	0.00289017	12	1	333	13	0	0	11	0	1	1	0.00531792	1	1	0.00289017	12	1	333	13	1	0	24	1
IGFN1	1	201159952	201198080	1	1	0.0346821	1	1	0.00289017	12	1	333	13	0	0	14	0	1	1	0.0346821	1	1	0.00289017	12	1	333	13	0	0	11	0	1	1	0.00531792	1	1	0.00289017	12	1	333	13	1	0	24	1
PKP1	1	201252579	201302121	1	1	0.0346821	1	1	0.00289017	12	1	333	13	0	0	14	0	1	1	0.0346821	1	1	0.00289017	12	1	333	13	0	0	11	0	1	1	0.00531792	1	1	0.00289017	12	1	333	13	1	0	24	1
TNNT2	1	201328141	201346805	1	1	0.0346821	1	1	0.00289017	12	1	333	13	0	0	14	0	1	1	0.0346821	1	1	0.00289017	12	1	333	13	0	0	11	0	1	1	0.00531792	1	1	0.00289017	12	1	333	13	1	0	24	1
LAD1	1	201349965	201368669	1	1	0.0346821	1	1	0.00289017	12	1	333	13	0	0	14	0	1	1	0.0346821	1	1	0.00289017	12	1	333	13	0	0	11	0	1	1	0.00531792	1	1	0.00289017	12	1	333	13	1	0	24	1
TNNI1	1	201372894	201390874	1	1	0.0346821	1	1	0.00289017	12	1	333	13	0	0	14	0	1	1	0.0346821	1	1	0.00289017	12	1	333	13	0	0	11	0	1	1	0.00531792	1	1	0.00289017	12	1	333	13	1	0	24	1
PHLDA3	1	201434606	201438299	1	1	0.0346821	1	1	0.00289017	12	1	333	13	0	0	14	0	1	1	0.0346821	1	1	0.00289017	12	1	333	13	0	0	11	0	1	1	0.00531792	1	1	0.00289017	12	1	333	13	1	0	24	1
CSRP1	1	201452657	201476387	1	1	0.0346821	1	1	0.00289017	12	1	333	13	0	0	14	0	1	1	0.0346821	1	1	0.00289017	12	1	333	13	0	0	11	0	1	1	0.00531792	1	1	0.00289017	12	1	333	13	1	0	24	1
RPS10P7	1	201489031	201489720	1	1	0.0346821	1	1	0.00289017	12	1	333	13	0	0	14	0	1	1	0.0346821	1	1	0.00289017	12	1	333	13	0	0	11	0	1	1	0.00531792	1	1	0.00289017	12	1	333	13	1	0	24	1
NAV1	1	201617449	201796102	0.993523	1	0.0375723	1	1	0.00867052	13	3	330	16	0	0	14	0	1	1	0.0375723	1	1	0.00867052	13	3	330	16	0	0	11	0	1	1	0.00242775	1	1	0.00867052	13	3	330	16	1	0	24	1
MIR5191	1	201688635	201688755	0.993523	1	0.0375723	1	1	0.00867052	13	3	330	16	0	0	14	0	1	1	0.0375723	1	1	0.00867052	13	3	330	16	0	0	11	0	1	1	0.00242775	1	1	0.00867052	13	3	330	16	1	0	24	1
RNU6-79	1	201736888	201767778	0.993523	1	0.0375723	1	1	0.00867052	13	3	330	16	0	0	14	0	1	1	0.0375723	1	1	0.00867052	13	3	330	16	0	0	11	0	1	1	0.00242775	1	1	0.00867052	13	3	330	16	1	0	24	1
MIR1231	1	201777738	201777830	0.993523	1	0.0375723	1	1	0.00867052	13	3	330	16	0	0	14	0	1	1	0.0375723	1	1	0.00867052	13	3	330	16	0	0	11	0	1	1	0.00242775	1	1	0.00867052	13	3	330	16	1	0	24	1
IPO9	1	201798287	201853422	0.993523	1	0.0375723	1	1	0.00867052	13	3	330	16	0	0	14	0	1	1	0.0375723	1	1	0.00867052	13	3	330	16	0	0	11	0	1	1	0.00242775	1	1	0.00867052	13	3	330	16	1	0	24	1
SHISA4	1	201857796	201861715	0.993523	1	0.0375723	1	1	0.00867052	13	3	330	16	0	0	14	0	1	1	0.0375723	1	1	0.00867052	13	3	330	16	0	0	11	0	1	1	0.00242775	1	1	0.00867052	13	3	330	16	1	0	24	1
LMOD1	1	201865583	201915716	0.993523	1	0.0375723	1	1	0.00867052	13	3	330	16	0	0	14	0	1	1	0.0375723	1	1	0.00867052	13	3	330	16	0	0	11	0	1	1	0.00242775	1	1	0.00867052	13	3	330	16	1	0	24	1
TIMM17A	1	201924618	201939789	0.993523	1	0.0375723	1	1	0.00867052	13	3	330	16	0	0	14	0	1	1	0.0375723	1	1	0.00867052	13	3	330	16	0	0	11	0	1	1	0.00242775	1	1	0.00867052	13	3	330	16	1	0	24	1
RNPEP	1	201951765	201975275	0.909485	1	0.0433526	1	1	0.00578035	15	2	329	17	0	0	14	0	1	1	0.0433526	1	1	0.00578035	15	2	329	17	0	0	11	0	1	1	0.0033526	1	1	0.00578035	15	2	329	17	1	0	24	1
ELF3	1	201979689	201986315	0.909485	1	0.0433526	1	1	0.00578035	15	2	329	17	0	0	14	0	1	1	0.0433526	1	1	0.00578035	15	2	329	17	0	0	11	0	1	1	0.0033526	1	1	0.00578035	15	2	329	17	1	0	24	1
GPR37L1	1	202092028	202098634	0.909485	1	0.0433526	1	1	0.00289017	15	1	330	16	0	0	14	0	1	1	0.0433526	1	1	0.00289017	15	1	330	16	0	0	11	0	1	1	0.0033526	1	1	0.00289017	15	1	330	16	1	0	24	1
ARL8A	1	202102531	202113871	0.909485	1	0.0433526	1	1	0.00289017	15	1	330	16	0	0	14	0	1	1	0.0433526	1	1	0.00289017	15	1	330	16	0	0	11	0	1	1	0.0033526	1	1	0.00289017	15	1	330	16	1	0	24	1
PTPN7	1	202116140	202130716	0.909485	1	0.0433526	1	1	0.00289017	15	1	330	16	0	0	14	0	1	1	0.0433526	1	1	0.00289017	15	1	330	16	0	0	11	0	1	1	0.0033526	1	1	0.00289017	15	1	330	16	1	0	24	1
PTPRVP	1	202137178	202158577	0.909485	1	0.0433526	1	1	0.00289017	15	1	330	16	0	0	14	0	1	1	0.0433526	1	1	0.00289017	15	1	330	16	0	0	11	0	1	1	0.0033526	1	1	0.00289017	15	1	330	16	1	0	24	1
LGR6	1	202163117	202288889	0.909485	1	0.0433526	1	1	0.00289017	15	1	330	16	0	0	14	0	1	1	0.0433526	1	1	0.00289017	15	1	330	16	0	0	11	0	1	1	0.0033526	1	1	0.00289017	15	1	330	16	1	0	24	1
UBE2T	1	202300784	202311094	0.950028	1	0.0404624	1	1	0.00289017	14	1	331	15	0	0	14	0	1	1	0.0404624	1	1	0.00289017	14	1	331	15	0	0	11	0	1	1	0.000462428	1	1	0.00289017	14	1	331	15	1	0	24	1
PPP1R12B	1	202317829	202557697	0.909485	1	0.0433526	1	1	0.00289017	15	1	330	16	0	0	14	0	1	1	0.0433526	1	1	0.00289017	15	1	330	16	0	0	11	0	1	1	0.0033526	1	1	0.00289017	15	1	330	16	1	0	24	1
SYT2	1	202559724	202679551	0.909485	1	0.0433526	1	1	0.00289017	15	1	330	16	0	0	14	0	1	1	0.0433526	1	1	0.00289017	15	1	330	16	0	0	11	0	1	1	0.0033526	1	1	0.00289017	15	1	330	16	1	0	24	1
KDM5B	1	202696531	202777549	0.909485	1	0.0433526	1	1	0.00289017	15	1	330	16	0	0	14	0	1	1	0.0433526	1	1	0.00289017	15	1	330	16	0	0	11	0	1	1	0.0033526	1	1	0.00289017	15	1	330	16	1	0	24	1
KDM5B-AS1	1	202780073	202781041	0.909485	1	0.0433526	1	1	0.00289017	15	1	330	16	0	0	14	0	1	1	0.0433526	1	1	0.00289017	15	1	330	16	0	0	11	0	1	1	0.0033526	1	1	0.00289017	15	1	330	16	1	0	24	1
LOC641515	1	202794328	202795421	0.909485	1	0.0433526	1	1	0.00289017	15	1	330	16	0	0	14	0	1	1	0.0433526	1	1	0.00289017	15	1	330	16	0	0	11	0	1	1	0.0033526	1	1	0.00289017	15	1	330	16	1	0	24	1
LOC148709	1	202830881	202844369	0.909485	1	0.0433526	1	1	0.00289017	15	1	330	16	0	0	14	0	1	1	0.0433526	1	1	0.00289017	15	1	330	16	0	0	11	0	1	1	0.0033526	1	1	0.00289017	15	1	330	16	1	0	24	1
RABIF	1	202847409	202858385	0.909485	1	0.0433526	1	1	0.00289017	15	1	330	16	0	0	14	0	1	1	0.0433526	1	1	0.00289017	15	1	330	16	0	0	11	0	1	1	0.0033526	1	1	0.00289017	15	1	330	16	1	0	24	1
KLHL12	1	202860229	202896371	0.909485	1	0.0433526	1	1	0.00289017	15	1	330	16	0	0	14	0	1	1	0.0433526	1	1	0.00289017	15	1	330	16	0	0	11	0	1	1	0.0033526	1	1	0.00289017	15	1	330	16	1	0	24	1
ADIPOR1	1	202909959	202927700	0.909485	1	0.0433526	1	1	0.00289017	15	1	330	16	0	0	14	0	1	1	0.0433526	1	1	0.00289017	15	1	330	16	0	0	11	0	1	1	0.0033526	1	1	0.00289017	15	1	330	16	1	0	24	1
CYB5R1	1	202931000	202936404	0.909485	1	0.0433526	1	1	0.00289017	15	1	330	16	0	0	14	0	1	1	0.0433526	1	1	0.00289017	15	1	330	16	0	0	11	0	1	1	0.0033526	1	1	0.00289017	15	1	330	16	1	0	24	1
LOC401980	1	202955579	202976393	0.909485	1	0.0433526	1	1	0.00289017	15	1	330	16	0	0	14	0	1	1	0.0433526	1	1	0.00289017	15	1	330	16	0	0	11	0	1	1	0.0033526	1	1	0.00289017	15	1	330	16	1	0	24	1
TMEM183A	1	202976533	202993197	0.909485	1	0.0433526	1	1	0.00289017	15	1	330	16	0	0	14	0	1	1	0.0433526	1	1	0.00289017	15	1	330	16	0	0	11	0	1	1	0.0033526	1	1	0.00289017	15	1	330	16	1	0	24	1
TMEM183B	1	202976535	202992668	0.909485	1	0.0433526	1	1	0.00289017	15	1	330	16	0	0	14	0	1	1	0.0433526	1	1	0.00289017	15	1	330	16	0	0	11	0	1	1	0.0033526	1	1	0.00289017	15	1	330	16	1	0	24	1
PPFIA4	1	203020310	203047864	0.909485	1	0.0433526	1	1	0.00289017	15	1	330	16	0	0	14	0	1	1	0.0433526	1	1	0.00289017	15	1	330	16	0	0	11	0	1	1	0.0033526	1	1	0.00289017	15	1	330	16	1	0	24	1
MYOG	1	203052256	203055166	0.909485	1	0.0433526	1	1	0.00289017	15	1	330	16	0	0	14	0	1	1	0.0433526	1	1	0.00289017	15	1	330	16	0	0	11	0	1	1	0.0033526	1	1	0.00289017	15	1	330	16	1	0	24	1
ADORA1	1	203096835	203136533	0.909485	1	0.0433526	1	1	0.00289017	15	1	330	16	0	0	14	0	1	1	0.0433526	1	1	0.00289017	15	1	330	16	0	0	11	0	1	1	0.0033526	0.301615	1	0.0371098	15	1	330	16	1	1	23	2
MYBPH	1	203136938	203144942	0.909485	1	0.0433526	1	1	0.00289017	15	1	330	16	0	0	14	0	1	1	0.0433526	1	1	0.00289017	15	1	330	16	0	0	11	0	1	1	0.0033526	0.301615	1	0.0371098	15	1	330	16	1	1	23	2
CHI3L1	1	203148058	203155922	0.909485	1	0.0433526	1	1	0.00289017	15	1	330	16	0	0	14	0	1	1	0.0433526	1	1	0.00289017	15	1	330	16	0	0	11	0	1	1	0.0033526	0.301615	1	0.0371098	15	1	330	16	1	1	23	2
CHIT1	1	203185206	203198860	0.950028	1	0.0404624	1	1	0.00289017	14	1	331	15	0	0	14	0	1	1	0.0404624	1	1	0.00289017	14	1	331	15	0	0	11	0	1	1	0.000462428	0.301615	1	0.0371098	14	1	331	15	1	1	23	2
LOC730227	1	203267885	203274453	0.950028	1	0.0404624	1	1	0.00289017	14	1	331	15	0	0	14	0	1	1	0.0404624	1	1	0.00289017	14	1	331	15	0	0	11	0	1	1	0.000462428	0.301615	1	0.0371098	14	1	331	15	1	1	23	2
BTG2	1	203274663	203278729	0.950028	1	0.0404624	1	1	0.00289017	14	1	331	15	0	0	14	0	1	1	0.0404624	1	1	0.00289017	14	1	331	15	0	0	11	0	1	1	0.000462428	0.301615	1	0.0371098	14	1	331	15	1	1	23	2
FMOD	1	203309751	203320289	0.950028	1	0.0404624	1	1	0.00289017	14	1	331	15	0	0	14	0	1	1	0.0404624	1	1	0.00289017	14	1	331	15	0	0	11	0	1	1	0.000462428	0.301615	1	0.0371098	14	1	331	15	1	1	23	2
PRELP	1	203444882	203460479	1	1	0.0346821	1	1	0.00578035	12	2	332	14	0	0	14	0	1	1	0.0346821	1	1	0.00578035	12	2	332	14	0	0	11	0	1	1	0.00531792	0.490986	1	0.0342197	12	2	332	14	1	1	23	2
OPTC	1	203463270	203478077	1	1	0.0346821	1	1	0.00578035	12	2	332	14	0	0	14	0	1	1	0.0346821	1	1	0.00578035	12	2	332	14	0	0	11	0	1	1	0.00531792	0.490986	1	0.0342197	12	2	332	14	1	1	23	2
ATP2B4	1	203595914	203713209	1	1	0.0346821	1	1	0.00867052	12	3	331	15	0	0	14	0	1	1	0.0346821	1	1	0.00867052	12	3	331	15	0	0	11	0	1	1	0.00531792	0.643974	1	0.0313295	12	3	331	15	1	1	23	2
SNORA77	1	203698708	203698833	1	1	0.0346821	1	1	0.00867052	12	3	331	15	0	0	14	0	1	1	0.0346821	1	1	0.00867052	12	3	331	15	0	0	11	0	1	1	0.00531792	1	1	0.00867052	12	3	331	15	1	0	24	1
LINC00260	1	203699704	203700979	1	1	0.0346821	1	1	0.00867052	12	3	331	15	0	0	14	0	1	1	0.0346821	1	1	0.00867052	12	3	331	15	0	0	11	0	1	1	0.00531792	1	1	0.00867052	12	3	331	15	1	0	24	1
LAX1	1	203734283	203745480	1	1	0.0346821	1	1	0.00867052	12	3	331	15	0	0	14	0	1	1	0.0346821	1	1	0.00867052	12	3	331	15	0	0	11	0	1	1	0.00531792	1	1	0.00867052	12	3	331	15	1	0	24	1
ZC3H11A	1	203764750	203823256	1	1	0.0346821	1	1	0.00578035	12	2	332	14	0	0	14	0	1	1	0.0346821	1	1	0.00578035	12	2	332	14	0	0	11	0	1	1	0.00531792	1	1	0.00578035	12	2	332	14	1	0	24	1
ZBED6	1	203766650	203769590	1	1	0.0346821	1	1	0.00578035	12	2	332	14	0	0	14	0	1	1	0.0346821	1	1	0.00578035	12	2	332	14	0	0	11	0	1	1	0.00531792	1	1	0.00578035	12	2	332	14	1	0	24	1
SNRPE	1	203830739	203840280	1	1	0.0346821	1	1	0.00578035	12	2	332	14	0	0	14	0	1	1	0.0346821	1	1	0.00578035	12	2	332	14	0	0	11	0	1	1	0.00531792	1	1	0.00578035	12	2	332	14	1	0	24	1
LINC00303	1	204001574	204010392	1	1	0.0346821	1	1	0.00578035	12	2	332	14	0	0	14	0	1	1	0.0346821	1	1	0.00578035	12	2	332	14	0	0	11	0	1	1	0.00531792	1	1	0.00578035	12	2	332	14	1	0	24	1
SOX13	1	204042245	204096871	1	1	0.0346821	1	1	0.00289017	12	1	333	13	0	0	14	0	1	1	0.0346821	1	1	0.00289017	12	1	333	13	0	0	11	0	1	1	0.00531792	1	1	0.00289017	12	1	333	13	1	0	24	1
ETNK2	1	204100189	204121307	1	1	0.0346821	1	1	0.00289017	12	1	333	13	0	0	14	0	1	1	0.0346821	1	1	0.00289017	12	1	333	13	0	0	11	0	1	1	0.00531792	1	1	0.00289017	12	1	333	13	1	0	24	1
REN	1	204123943	204135465	0.993523	1	0.0375723	1	1	0.00289017	13	1	332	14	0	0	14	0	1	1	0.0375723	1	1	0.00289017	13	1	332	14	0	0	11	0	1	1	0.00242775	1	1	0.00289017	13	1	332	14	1	0	24	1
KISS1	1	204159468	204165619	0.993523	1	0.0375723	1	1	0.00289017	13	1	332	14	0	0	14	0	1	1	0.0375723	1	1	0.00289017	13	1	332	14	0	0	11	0	1	1	0.00242775	1	1	0.00289017	13	1	332	14	1	0	24	1
GOLT1A	1	204167287	204183220	0.993523	1	0.0375723	1	1	0.00289017	13	1	332	14	0	0	14	0	1	1	0.0375723	1	1	0.00289017	13	1	332	14	0	0	11	0	1	1	0.00242775	1	1	0.00289017	13	1	332	14	1	0	24	1
PLEKHA6	1	204187978	204329057	0.993523	1	0.0375723	1	1	0.00289017	13	1	332	14	0	0	14	0	1	1	0.0375723	1	1	0.00289017	13	1	332	14	0	0	11	0	1	1	0.00242775	1	1	0.00289017	13	1	332	14	1	0	24	1
LINC00628	1	204337557	204338847	0.993523	1	0.0375723	1	1	0.00289017	13	1	332	14	0	0	14	0	1	1	0.0375723	1	1	0.00289017	13	1	332	14	0	0	11	0	1	1	0.00242775	1	1	0.00289017	13	1	332	14	1	0	24	1
PPP1R15B	1	204372491	204380944	0.993523	1	0.0375723	1	1	0.00289017	13	1	332	14	0	0	14	0	1	1	0.0375723	1	1	0.00289017	13	1	332	14	0	0	11	0	1	1	0.00242775	1	1	0.00289017	13	1	332	14	1	0	24	1
PIK3C2B	1	204391757	204459474	0.993523	1	0.0375723	1	1	0.00289017	13	1	332	14	0	0	14	0	1	1	0.0375723	1	1	0.00289017	13	1	332	14	0	0	11	0	1	1	0.00242775	1	1	0.00289017	13	1	332	14	1	0	24	1
[truncated: 21,743 more rows]
